# Supplementary material for: Diversity of an uncommon elastic hypersaline microbial mat along a small-scale transect
Source: PeerJ. 2022 Jun 20;10:e13579. doi: 10.7717/peerj.13579 (PMC9220918; doi:10.7717/peerj.13579)
Supplement: Supplemental Information 14 [file peerj-10-13579-s014.xlsx]

## Sheet: TAX_ORDERED
Taxonomy	ASV code	S01	S02	S03	S04	S05	S06	S07	S08	S09	S10
D_0__Archaea	4c31814b5c17f9d49305a49f2cf5f249	0	0	0	0	0	0	2	0	0	0
D_0__Archaea	9514d1cacec2be3cb29c4753ef5cf861	73	83	0	15	22	7	40	0	0	0
D_0__Archaea	b3b908e4aeb87d16f48d8bbc226c993c	0	0	0	0	0	0	0	25	0	0
D_0__Archaea	bab378442894f0750f28766f6285109d	7	11	0	7	0	0	0	0	0	0
D_0__Archaea;D_1__Euryarchaeota	3ccddcc926da0d3411a5b47ffdc6947a	0	0	0	0	11	0	0	0	0	0
D_0__Archaea;D_1__Euryarchaeota;D_2__Halobacteria;D_3__Halobacteriales	6759254faa096fcf0fdcb75350bba9ea	0	0	0	0	27	0	0	0	0	0
D_0__Archaea;D_1__Euryarchaeota;D_2__Halobacteria;D_3__Halobacteriales	dc01c435b397697e1c999367807ffc1a	0	0	0	0	0	40	0	0	0	0
D_0__Archaea;D_1__Euryarchaeota;D_2__Halobacteria;D_3__Halobacteriales;D_4__Haloferacaceae;D_5__Halohasta;D_6__soda lake metagenome	8701705031f8f59b93b78eef5fdac0f8	4	0	0	0	0	0	0	0	0	0
D_0__Archaea;D_1__Euryarchaeota;D_2__Halobacteria;D_3__Halobacteriales;D_4__Haloferacaceae;D_5__Halorubrum	1e9bfc00c987c5e40f6aa13c38835f00	0	33	0	0	0	0	0	0	0	0
D_0__Archaea;D_1__Euryarchaeota;D_2__Halobacteria;D_3__Halobacteriales;D_4__Haloferacaceae;D_5__Halorubrum	46303b1333c032e2ae8fd63386502cd3	0	0	0	0	6	0	0	0	0	0
D_0__Archaea;D_1__Euryarchaeota;D_2__Halobacteria;D_3__Halobacteriales;D_4__Haloferacaceae;D_5__uncultured	da0e523a4868ab12b9ae3b1d3c153faf	0	0	0	0	0	55	0	0	0	0
D_0__Archaea;D_1__Euryarchaeota;D_2__Halobacteria;D_3__Halobacteriales;D_4__Haloferacaceae;D_5__uncultured;Ambiguous_taxa	ae0a4628c1fd8223e0e9d55dfb7b3a15	0	0	0	0	0	14	0	0	0	0
D_0__Archaea;D_1__Euryarchaeota;D_2__Halobacteria;D_3__Halobacteriales;D_4__Halomicrobiaceae	7a31be502d02b98f72853f32651dd6b0	0	23	0	0	0	0	0	0	0	0
D_0__Archaea;D_1__Nanoarchaeaeota;D_2__Woesearchaeia	0996a7d50204b19a3a3b95361beaf551	0	3	0	0	0	0	0	0	0	0
D_0__Archaea;D_1__Nanoarchaeaeota;D_2__Woesearchaeia	17a092eb5692d3e9b0f04a929d1787ea	0	19	0	0	0	0	0	0	0	0
D_0__Archaea;D_1__Nanoarchaeaeota;D_2__Woesearchaeia	1c84af20123d7aa023025bfea5ff87e1	0	0	0	12	0	0	0	0	0	0
D_0__Archaea;D_1__Nanoarchaeaeota;D_2__Woesearchaeia	372f498c5726c85548058f7e5471a70b	0	2	0	0	0	0	0	0	0	0
D_0__Archaea;D_1__Nanoarchaeaeota;D_2__Woesearchaeia	438289368d3626275e06707727c7d263	0	14	0	0	0	0	0	0	0	0
D_0__Archaea;D_1__Nanoarchaeaeota;D_2__Woesearchaeia	43cc1378f1f74b6a4a2ce8a12abeb921	0	0	0	0	0	0	9	0	0	0
D_0__Archaea;D_1__Nanoarchaeaeota;D_2__Woesearchaeia	61a9635e0e9a8bcce228c95b419b77e6	0	0	0	0	0	17	0	0	0	0
D_0__Archaea;D_1__Nanoarchaeaeota;D_2__Woesearchaeia	7c6a3541874b411a2f466c4a38446624	0	0	0	0	0	0	0	6	0	0
D_0__Archaea;D_1__Nanoarchaeaeota;D_2__Woesearchaeia	9a2192afa0a72c1faad42950fca03266	0	0	0	0	0	0	5	0	0	0
D_0__Archaea;D_1__Nanoarchaeaeota;D_2__Woesearchaeia	b111d93ce549242838cc15f0099f7e97	0	0	0	6	0	0	8	5	0	0
D_0__Archaea;D_1__Nanoarchaeaeota;D_2__Woesearchaeia	c0ae02a1739cd67b63e5a4d87a0ddfa7	0	0	0	5	0	0	5	0	0	0
D_0__Archaea;D_1__Nanoarchaeaeota;D_2__Woesearchaeia	d5df7b7e1d8fc8e9405459c1a22b5902	0	0	0	0	0	0	0	5	0	16
D_0__Archaea;D_1__Nanoarchaeaeota;D_2__Woesearchaeia	d96b8070540698ae83875ca7d2f4fcac	0	0	0	0	0	0	12	0	0	8
D_0__Archaea;D_1__Nanoarchaeaeota;D_2__Woesearchaeia;D_3__uncultured euryarchaeote;D_4__uncultured euryarchaeote;D_5__uncultured euryarchaeote;D_6__uncultured euryarchaeote	0fb6f26b8fcff8be6bcea3001f5c838e	0	0	0	0	0	0	15	0	0	0
D_0__Archaea;D_1__Nanoarchaeaeota;D_2__Woesearchaeia;D_3__uncultured euryarchaeote;D_4__uncultured euryarchaeote;D_5__uncultured euryarchaeote;D_6__uncultured euryarchaeote	bd810d6267991864feb3099d15b56ab2	9	0	0	14	0	0	29	0	0	0
D_0__Bacteria	001eca1e30d02bcc4650b7da011ec33c	0	0	73	0	0	0	0	0	0	0
D_0__Bacteria	00477ab6d91bc278b03a62feacbdf4b2	0	0	0	0	0	0	7	0	0	276
D_0__Bacteria	005dc7b298662954d39d89483e423a45	0	0	0	0	0	0	0	0	31	0
D_0__Bacteria	0075c93f3b08461012a32bb983e7c45d	0	0	0	0	0	0	0	0	0	2
D_0__Bacteria	00a187d325e54ae1b2bcaed4723e8064	0	0	0	0	0	16	2	0	0	0
D_0__Bacteria	00ac66a23a9b3574fa1996dbd22b46ca	0	0	0	0	0	21	12	2	0	0
D_0__Bacteria	00ba9fa78dbc9e5a446b4d6f1339fe51	0	0	0	0	0	2	0	0	0	0
D_0__Bacteria	00d055286558ab5f96fc9edfad4dca02	0	0	0	0	0	7	6	0	0	0
D_0__Bacteria	00d302f04e7237a64926f2160257693d	15	22	0	19	0	16	19	6	0	0
D_0__Bacteria	00dca2829641eb8937a98bfa64f92d25	7	8	0	8	0	15	3	0	0	0
D_0__Bacteria	00e838d57439b73e628d993e3bb1a396	0	4	0	0	0	0	0	0	0	0
D_0__Bacteria	00eb938cbf999b259de2363190f0e6d0	0	0	0	0	0	2	0	0	0	0
D_0__Bacteria	010d628453a38958709eed2a3cc0edb4	0	17	0	2	0	0	0	0	0	0
D_0__Bacteria	0115a967696688a3abca094015b466a6	0	0	0	0	0	0	2	0	0	0
D_0__Bacteria	01293b55ccb4649f6e0f0c26887a59b5	0	0	0	0	0	0	3	0	0	0
D_0__Bacteria	013979b10ed22b9ba4d69d5b713b99b2	0	0	13	0	0	0	0	0	0	79
D_0__Bacteria	013ff39c0b772d5bc51f2e390e257283	38	18	18	20	17	32	32	17	26	0
D_0__Bacteria	015f60bb47c4ef72f5db0b0047a6b5cb	0	0	0	0	0	0	3	0	0	0
D_0__Bacteria	0168b593f82fcb4e9ce5fb6ac8e794be	0	5	0	0	0	10	0	0	0	0
D_0__Bacteria	01715f4622593ef682db0df8d437f45a	0	4	0	0	0	0	0	0	0	0
D_0__Bacteria	01a9f3d249117b5e984568a8fb9223cf	0	0	0	0	0	0	0	0	0	20
D_0__Bacteria	01ab9cc137212cf86ee7db347a940849	0	0	0	0	0	11	0	0	0	0
D_0__Bacteria	01b6f7d6e5fda7042b0956df19146399	0	0	0	0	0	4	0	0	0	0
D_0__Bacteria	01e11f9ff6dbdf56ab1359948453ff12	0	0	0	0	0	2	0	0	0	0
D_0__Bacteria	01f24a6cfde190a952819af1e13e9d6a	0	0	0	0	0	4	0	0	0	0
D_0__Bacteria	01f2e94a8e30bfc97bb54cc6da5ffeb5	0	0	0	10	0	0	0	0	0	0
D_0__Bacteria	01ff244d94fc4807ca992594b071125f	0	0	0	0	0	31	0	0	0	0
D_0__Bacteria	0241164ab4811fc3e8eb00a5ed52d034	0	0	0	0	0	2	2	0	0	0
D_0__Bacteria	0241636e17569e8db18849108cfb229f	0	10	0	11	0	53	46	0	0	0
D_0__Bacteria	02770ea9cf7ad5dc190759b8a2e1f96f	0	0	0	0	0	7	6	0	0	0
D_0__Bacteria	02a4d36928379bbbc541b0d28a8ae95a	0	0	0	0	0	4	5	0	0	0
D_0__Bacteria	02c292a2fdb691ee7bfaada42a3c8d71	0	0	65	0	91	100	0	0	0	0
D_0__Bacteria	02e56041e358f170ea8ee1e18e638259	0	0	0	0	0	0	0	0	22	0
D_0__Bacteria	02fbbdf1ea5fbbab61935c31e7b768d0	0	0	0	0	0	0	0	3	0	0
D_0__Bacteria	030f6f1b6b988f24b37e09174e833aaa	0	0	0	2	0	0	0	0	0	0
D_0__Bacteria	03381778ad9d998d5a7d422723495d6c	0	0	0	2	0	0	0	0	0	0
D_0__Bacteria	0347aa0759dcd06a5588887fcfb4cdc6	0	0	0	0	0	0	8	0	0	0
D_0__Bacteria	034b7c3057449e78b95a8d34e5817365	0	0	0	3	0	0	0	0	0	0
D_0__Bacteria	0388e2cd3f65170ed2e598e0bd6cceb0	0	0	0	0	0	0	0	6	0	0
D_0__Bacteria	03923f6fc977a23b498fa73493afac52	2	0	0	0	0	0	0	0	0	0
D_0__Bacteria	03b3f7a9ffdadf1e1019f39fa5f1aeae	1901	3165	59	607	2102	196	92	89	0	189
D_0__Bacteria	03d3e7f06094ae3a626d8ce47489bc45	36	28	0	22	0	160	119	0	0	5
D_0__Bacteria	03f59b6690b21ab8c376f19d433fcd7c	0	6	0	0	0	0	0	0	0	0
D_0__Bacteria	03f73031317d08cf7d4b82f49ad8e397	0	29	71	0	0	0	0	0	0	772
D_0__Bacteria	040c2c938a4c193b870a6cb2674558b6	0	0	0	0	0	2	0	0	0	0
D_0__Bacteria	041c9596572a202a4db1f454e5726a6d	0	0	0	0	0	0	29	0	0	0
D_0__Bacteria	042a3edb623f2e16a252d5cbeae75779	0	8	0	7	0	4	0	0	0	0
D_0__Bacteria	044d0441057b08556e1b829f590602e5	0	0	0	0	0	2	0	0	0	0
D_0__Bacteria	04503bef480d551a86aa7583a71d9fa5	0	0	136	0	13	8	38	0	0	1372
D_0__Bacteria	045c9aca3eef313b9e543bbb0f2c02bb	0	0	0	0	0	0	3	0	0	0
D_0__Bacteria	04706bd432e5ec09a6a25ff6aaa7f19f	0	0	0	0	7	0	0	0	0	0
D_0__Bacteria	0473e8aae2b92c1f22265f08aba97c43	2	0	0	0	0	0	0	0	0	0
D_0__Bacteria	0489891ab1640f4bb449afaf34d3cbcc	0	0	0	0	0	0	0	2	0	0
D_0__Bacteria	048cec2e0cc56237a61f16ca42c45cc1	23	13	0	21	9	13	0	67	60	4
D_0__Bacteria	04bcaba28e0bdce69e0339fdd456f9da	0	0	0	0	0	19	0	0	0	0
D_0__Bacteria	04c90bff152345a37cc3a4310de34139	0	0	0	0	0	0	2	0	0	0
D_0__Bacteria	04e683b88974d846b0a60ea65114390a	9	14	0	7	0	0	4	0	0	0
D_0__Bacteria	0506aee34464e7717fca15552f52b1f9	0	0	0	0	0	0	0	4	0	0
D_0__Bacteria	05465e0121c89a386f17f7713223c3bb	0	0	0	0	0	0	0	0	0	375
D_0__Bacteria	055bd41aa0f7926abd012ea0e9224c2b	24	33	0	11	0	5	0	0	0	0
D_0__Bacteria	0569c1091f9a452f2ab59ba42efe7868	9	0	0	0	0	25	0	0	0	0
D_0__Bacteria	057794733c0d455deaf940d97a02ad1e	5048	153	332	1049	24819	2166	341	45	0	0
D_0__Bacteria	0579228b27832722d880167b2caed7ff	0	0	0	0	0	0	2	0	0	0
D_0__Bacteria	0579faf43a30c3b40df55d59c87f6247	4	0	0	0	0	17	0	0	0	0
D_0__Bacteria	0587fe8b61fb0b6bdad6b26b96f9cc43	0	39	0	0	0	0	0	0	0	0
D_0__Bacteria	05a3bb75f9f8e5d825e30719d769bf0a	0	6	0	0	0	0	0	0	0	0
D_0__Bacteria	05bf8f56bf8a12feaa0564297de081f9	0	4	0	0	0	0	0	0	0	0
D_0__Bacteria	05c42c816f93517a24fb8c8191c74cbd	0	0	0	0	0	0	0	0	0	15
D_0__Bacteria	05c73938ad719925b8d423e03681d469	0	0	0	0	0	0	0	0	0	7
D_0__Bacteria	0603c041aced702c458369ce275c2d58	3	0	0	0	0	2	0	0	0	0
D_0__Bacteria	062393dc51c9fbc502b2401b6ef157e0	3	0	0	0	0	0	0	0	0	0
D_0__Bacteria	063d3165999a58d2bb78820d9d4fb578	0	10	0	0	0	9	8	18	0	48
D_0__Bacteria	064efe94e003243248b9a50813ba35e8	23	34	0	10	0	25	0	0	0	0
D_0__Bacteria	0666d4a83e14cfe9db0c14647b9844a2	0	2	0	0	0	0	8	0	0	0
D_0__Bacteria	0667f770e6cf21fd2adc19025f327c94	0	0	0	0	0	3	0	0	0	0
D_0__Bacteria	0681bb5c8e8ad905be4bb4c358d9a04f	0	3	0	0	0	0	0	0	0	0
D_0__Bacteria	06b8c56b2ba8de012d1c3bbd5d6ef272	0	0	0	0	0	0	5	0	0	0
D_0__Bacteria	06c55c94d0970298f262855c3b4fa11d	0	38	0	20	0	18	28	0	24	0
D_0__Bacteria	06c92bca27a6e269e2334933a9ce7bb3	0	0	0	2	0	0	3	0	0	0
D_0__Bacteria	06e643b0a9dda2d777094c2ae91998e2	0	0	0	0	0	0	0	0	0	24
D_0__Bacteria	06fddf1a17404398804bbe6dc5d78298	0	3	0	0	0	0	0	0	0	0
D_0__Bacteria	072099885b31bed011462b4af9f72bf9	20	15	0	19	0	24	15	0	0	0
D_0__Bacteria	0724bf5321e32f2a0ebed733af0fffd3	0	0	0	0	0	43	0	0	0	0
D_0__Bacteria	07559b7fb3197fb4d8869a2ecc47f2f1	0	0	0	0	0	4	0	0	0	0
D_0__Bacteria	075bc3c383fa21da836468968c5ec74c	0	0	0	0	4	5	0	0	0	0
D_0__Bacteria	076064040d4eb3cbfe657fc701b1db00	0	2	0	0	0	0	0	0	0	0
D_0__Bacteria	07812c66a7829203dfe91cdfc4b586a2	0	0	0	0	0	3	0	0	0	0
D_0__Bacteria	078696e88f7e8aa0389e71668ce4f1d9	0	4	0	0	0	0	0	0	0	0
D_0__Bacteria	07a52d334ea4a9f405abc4ebc58d8831	0	0	0	0	0	0	4	0	0	0
D_0__Bacteria	07b2c7b888c88f05a8fe458663ad70d7	0	0	0	0	0	0	2	0	0	0
D_0__Bacteria	07d387a14d6eb955e8d39a53536c56f1	0	0	0	0	0	0	3	0	0	0
D_0__Bacteria	07dd3e2fe34006bb4a8a13457d3c4355	0	2	0	0	0	0	0	0	0	0
D_0__Bacteria	0800ced814278cef45b2a5ea8601a41e	0	0	0	2	0	0	0	0	0	0
D_0__Bacteria	0829c7c7d2a1b39ed86a030456b2381f	0	0	0	2	0	0	2	0	0	0
D_0__Bacteria	083f52963484c5304c363adb879ff2b8	0	0	0	0	0	2	0	0	0	0
D_0__Bacteria	08593869c9d5c05a785068e114aadaff	0	3	0	0	0	7	5	0	0	0
D_0__Bacteria	085c663e4e3f205690e41d57c6030861	0	0	0	0	0	18	0	0	0	0
D_0__Bacteria	087ca71428ba00132e0843feeda93116	8	0	0	0	0	0	0	0	0	0
D_0__Bacteria	087dc64986c065184c72b55d2a724b0a	0	0	0	0	0	30	5	0	0	0
D_0__Bacteria	08a05473e2425c81b5d32458c8d9a087	0	0	0	0	0	4	0	0	0	0
D_0__Bacteria	08a7938f5889a0c6d732f630f5300503	0	0	0	0	0	12	0	0	0	0
D_0__Bacteria	08bc8ecc230d4ef3d378e3703deb847f	0	0	35	0	12	0	0	0	0	0
D_0__Bacteria	08c7aff0be227a3f828ecc0a66c2231c	0	0	0	0	0	0	4	0	0	0
D_0__Bacteria	08d2e6e1598a07018e588c5cc2681995	0	0	0	0	0	9	0	0	0	0
D_0__Bacteria	08e52cfd258c8bfefe18eab0f22dd8cb	0	0	0	0	3	0	0	0	0	0
D_0__Bacteria	08fe26309300ce4bd1e497d2de49c5e5	20	32	239	27	184	23	62	36	0	0
D_0__Bacteria	0901e12cfeb2365c2743c51207bcf9c0	0	3	0	0	0	0	8	0	0	0
D_0__Bacteria	091d35895e4f9c7149f9defe2e8d95b1	0	0	0	4	0	8	12	0	0	76
D_0__Bacteria	0920c8bd08e9523144204452e917936a	0	0	0	0	0	0	0	0	0	8
D_0__Bacteria	092cc7835bf55737a68893760f26ab11	0	8	0	0	0	0	0	0	0	0
D_0__Bacteria	094bc01ccfbff5033f7dcb5e747f2b53	0	2	0	0	0	0	0	0	0	0
D_0__Bacteria	0953d806115ea44c0b2fb6d147e4b8c4	0	0	0	0	0	2	0	0	0	0
D_0__Bacteria	0958dbdc958217b7580127e96611bba7	0	0	0	0	0	0	17	4	0	0
D_0__Bacteria	097e069d7b2d4f8034f10133a2f0a469	0	11	0	0	0	0	0	0	0	0
D_0__Bacteria	0989c4a9dbf26bc6ae9d07e22821395b	5	0	0	0	0	0	0	0	0	0
D_0__Bacteria	09c6f826b9d2c8860bee24896d384e82	3	0	0	2	0	8	5	0	0	0
D_0__Bacteria	09ce52021508718f304abcd539a193e4	3	0	0	0	0	0	0	0	0	0
D_0__Bacteria	09ec149e3724517c6b3c6c6a79feba21	0	0	0	0	0	8	0	0	0	0
D_0__Bacteria	0a061010184cabc3697f95296f950027	0	8	0	2	0	0	0	0	0	0
D_0__Bacteria	0a063fe5dd1b47fd0c17346b32eb7304	194	811	0	172	0	186	259	0	0	0
D_0__Bacteria	0a06c7acde1d6c67fa5efeac04e4758c	0	0	0	0	0	10	0	0	0	0
D_0__Bacteria	0a0c40a6e099d4d94499b8fb98c6e944	22	41	0	10	0	16	22	7	0	0
D_0__Bacteria	0a34c386060ad9bf6025e549519541f1	0	11	0	0	0	9	12	0	0	0
D_0__Bacteria	0a3e50dd7877b703d28e9e72a1ff5059	0	2	0	0	0	0	0	0	0	0
D_0__Bacteria	0a5d1beed5f83b2e12a434d53681ffa6	0	0	0	7	0	0	7	0	0	0
D_0__Bacteria	0a84b541c7c603899ce0c49a29bd0170	0	0	0	6	0	0	0	0	64	0
D_0__Bacteria	0a948463b3c863f303c29836a00cf066	0	5	0	0	0	0	0	0	0	0
D_0__Bacteria	0abbb7958f8b888b820890b9293c75f6	0	0	0	0	9	0	0	0	0	0
D_0__Bacteria	0abfddd7bc69450f07b72ab327b64a46	5	0	0	0	0	0	0	0	0	0
D_0__Bacteria	0acf61b4cb0db1a7a0981cd4da1f3132	2	0	0	0	0	0	0	0	0	0
D_0__Bacteria	0af050a95640c307d2be48182f23dd74	0	2	0	0	0	0	0	0	0	0
D_0__Bacteria	0b13673577b6b4e443fba66c54a5b915	0	0	0	0	0	4	0	0	0	0
D_0__Bacteria	0b79175d29937991ca0c9260913a3244	0	0	0	0	0	3	0	0	0	7
D_0__Bacteria	0b7a9f3d6cbbbcbb4819f154c5458d8f	0	0	0	0	0	0	0	0	0	21
D_0__Bacteria	0b9753023369899668a94a30bbfadcbe	0	6	0	0	0	0	0	0	0	0
D_0__Bacteria	0ba84c745815ee81b57544273d40e37e	0	23	0	0	0	0	0	15	103	16
D_0__Bacteria	0ba85c3562bdb598f662067002c0c58e	0	2	0	0	0	0	0	0	0	0
D_0__Bacteria	0baa60df18b3592f30134a1a17d69354	0	5	0	0	0	0	0	0	0	0
D_0__Bacteria	0bc91ead7c893861d6f9445032ff49ae	0	0	0	0	0	3	0	0	0	0
D_0__Bacteria	0bed0dda3065691591056876b8f32343	0	10	0	0	0	2	4	0	0	0
D_0__Bacteria	0bf2d97b8be4c733d5f5a6ee565f217e	2	14	0	0	0	0	13	0	0	0
D_0__Bacteria	0bf474deef9399bfae0ed1d4c9ef90aa	0	0	0	0	0	3	0	0	0	0
D_0__Bacteria	0bfc823cb5129fe495171ec8ed455090	0	0	0	0	0	0	2	0	0	0
D_0__Bacteria	0c031bd8dd5035029df49b84a11b5ed9	0	2	0	0	0	0	0	0	0	0
D_0__Bacteria	0c189b34ae4afda27fa3f0f848e87123	3	0	0	0	0	0	0	0	0	0
D_0__Bacteria	0c36fa4139bc57afb2647bc0c1294e40	0	6	0	0	0	14	14	0	0	0
D_0__Bacteria	0c433d7843b7a603df39cb03aa1e0ed2	0	0	0	0	50	0	0	0	0	0
D_0__Bacteria	0c4350100d32fb25a88c6f3eb5a8e791	0	0	0	0	0	2	0	0	0	0
D_0__Bacteria	0c4596891083e550e1c81f09d08127f6	0	0	0	0	0	19	0	0	0	0
D_0__Bacteria	0c49a6e0abb9443c43a88c26debdb92f	0	5	0	0	0	0	0	0	0	0
D_0__Bacteria	0c5761ac3bf87ada70aaf5fcaf93f8ff	2	0	0	0	0	0	0	0	0	0
D_0__Bacteria	0c6a797b35860c279d7770b5991da92d	0	0	0	0	0	2	0	0	0	0
D_0__Bacteria	0c8f596245090b86dd27577a2ac9bada	0	0	0	0	0	19	0	0	0	0
D_0__Bacteria	0ca0ab139ca9f602bf9e25744f9846ac	0	0	0	0	2	2	0	0	0	0
D_0__Bacteria	0cc27f560db5827b2a78a8357bf0eb69	0	0	0	0	0	2	0	0	0	0
D_0__Bacteria	0cc3b2d05d39382da1b78f0be52524d2	0	2	0	0	0	0	0	0	0	0
D_0__Bacteria	0cecb42c2c16643dd85310463f015243	0	0	0	0	172	37	0	0	0	0
D_0__Bacteria	0d0927cc1b9500b4cdd5037c3c3935da	0	0	0	0	0	2	0	0	0	0
D_0__Bacteria	0d2705137f7fe2cede4ee21c7c57c463	0	0	0	0	0	0	0	0	2	0
D_0__Bacteria	0d2817af6e0c3c011714e19045643fd7	14	0	0	0	0	0	0	13	0	0
D_0__Bacteria	0d42ae7665adeff33fbf60f676d0e11c	0	0	0	0	0	0	2	0	0	0
D_0__Bacteria	0d4a44183b9624d5d8097264896aaf07	0	0	0	0	0	2	0	0	0	0
D_0__Bacteria	0d4bbcb5e71865cefa6f08b51a1e2304	0	0	0	0	0	0	0	0	7	0
D_0__Bacteria	0d691e257cf00c56a735117e8e98fb98	0	0	0	0	0	7	0	0	0	0
D_0__Bacteria	0d6fcde30768b44e10e365a78cc28c4f	0	2	0	0	0	0	0	0	0	0
D_0__Bacteria	0da65af56f9cb67e2716b8d26da39f8e	0	0	0	12	0	0	15	0	0	0
D_0__Bacteria	0daed265e0d9364ecf62d3062adc45ef	216	602	0	361	128	100	153	307	58	0
D_0__Bacteria	0dbce86210e02f2139f51cb9f245d73f	0	3	0	0	0	0	0	0	0	0
D_0__Bacteria	0de4fa452ed0d8c601abc7c4cd16c9f9	0	9	0	0	0	0	0	0	0	0
D_0__Bacteria	0e10089369b94d9f50d05b3659a4bfe6	0	0	0	0	0	2	0	0	0	0
D_0__Bacteria	0e3b92b9c0c6dbee942d6058bac42895	0	0	0	0	0	4	0	0	0	0
D_0__Bacteria	0e40daac01b7d64e52aef591b6d6cdfb	0	0	0	0	0	0	0	0	6	0
D_0__Bacteria	0e610e664db8b1d30c2a4d8e4ba57096	7	12	0	0	0	14	0	0	0	0
D_0__Bacteria	0e6314a915aedf7993fd1a0d3dc1fe1b	0	0	0	0	0	2	0	0	0	0
D_0__Bacteria	0e7a0b14c9af276d7a331ccf449ab4fa	0	0	0	5	0	4	0	0	0	0
D_0__Bacteria	0e84bf703ccf374a5d47b386f4563e0c	0	0	0	0	0	0	0	0	2	0
D_0__Bacteria	0e8ba7ad88fe7601d90de917e7b4006f	0	0	0	0	0	2	0	0	0	0
D_0__Bacteria	0ea7aa777f20af32b13b34c58bf2a497	0	0	0	0	0	0	3	0	0	0
D_0__Bacteria	0ec3ea98d0cfb5bc94b176167b9d0371	0	0	0	0	4	0	0	0	0	0
D_0__Bacteria	0ed0af335e92be3049668a4504a38eac	0	0	0	0	0	0	2	0	0	0
D_0__Bacteria	0edcf90914d673247ad8ec33b0720e7c	3	0	0	0	0	0	6	0	0	0
D_0__Bacteria	0f113407d781f8d035f9ad0c2be53d94	0	0	0	0	0	5	0	0	0	0
D_0__Bacteria	0f125109d5d2b55478e5d50c56fe327f	0	5	0	0	0	0	0	0	0	0
D_0__Bacteria	0f2b06be76a7448c039a2b3adfe98e17	0	0	0	0	0	0	0	7	0	0
D_0__Bacteria	0f35f74cf37774de4d1399d70c97f131	3	26	0	0	0	16	10	11	0	16
D_0__Bacteria	0f8432bba554947f468057bc843a1487	0	0	34	0	0	0	0	0	0	0
D_0__Bacteria	0f8503a6e45099c1fee53ffa0e6a474d	0	5	0	0	0	0	0	0	0	0
D_0__Bacteria	0fa519306924d96c7292927c165324e3	0	0	0	0	0	0	0	0	0	3617
D_0__Bacteria	0fd8849922681eb6d4f66ff60b64fc9e	11	31	0	0	0	25	0	0	0	0
D_0__Bacteria	0fdc2d79fe172cfcd4d185497511e7b6	18640	12662	0	15732	0	18941	17317	0	0	0
D_0__Bacteria	0fdddc0c304442d0ea1ecf32777a438d	0	0	0	0	0	4	0	0	0	0
D_0__Bacteria	0fef47ec23bbc312540f69c41c652e2e	0	0	0	0	0	0	0	2	0	0
D_0__Bacteria	1024f38d147dee80eb716478ef216d1e	16	17	0	6	0	0	9	0	0	0
D_0__Bacteria	102cff2d5bd9b523d5a944257bd5e599	0	0	0	2	0	6	0	0	0	0
D_0__Bacteria	102f14d940d5d714f735ef1e971154c8	53	119	0	46	0	86	130	8	0	0
D_0__Bacteria	1053a0d35f8e4349ab7bfdcc7a0bec1d	0	5	0	0	0	0	0	0	0	0
D_0__Bacteria	1058f7c17ff85c993813eaeaa3662358	0	0	0	0	0	4	0	0	0	0
D_0__Bacteria	105d3ee9ed0f8311ccffdd816dd5c7e1	0	9	0	0	0	4	0	0	0	0
D_0__Bacteria	107661966136e232c955f4ad74611462	0	7	0	0	0	0	0	0	0	0
D_0__Bacteria	108dfff956e2de3c5969d582d8015bcb	0	0	58	0	47	0	0	0	0	0
D_0__Bacteria	10cb10c9bf072827039102d0b5c59c07	0	0	0	0	3	0	0	0	0	0
D_0__Bacteria	10da013534c1ad9c93d87157a34ab37c	0	0	0	0	0	0	0	0	4	0
D_0__Bacteria	10e7f3bb28354b95a8ef6e2080f055dd	0	0	0	0	0	22	0	0	0	0
D_0__Bacteria	10f2c1fa1ce61254e9412779908a5322	0	4	0	0	0	0	9	0	0	0
D_0__Bacteria	110007f258a26771043b2c6e9943ff2a	12	17	0	0	33	35	9	0	0	0
D_0__Bacteria	1115c2893c6cd890906b9460bd237b04	0	0	0	0	0	2	0	0	0	0
D_0__Bacteria	111778956b7394dcdd82a4daabdb4ec3	0	3	0	0	0	0	0	0	0	0
D_0__Bacteria	112dbc144df625673c59640ab7547d8f	0	2	0	0	0	0	2	0	0	0
D_0__Bacteria	1156a4b017e6eaceced950d8d15e0706	6	0	0	0	0	0	0	0	0	0
D_0__Bacteria	11622df9d233ad072fa3bf9d0ccf0dcd	0	0	0	0	0	3	0	0	0	0
D_0__Bacteria	1178837d18e1bcbc62f46552b6d397b0	0	2	0	0	0	0	0	0	0	0
D_0__Bacteria	1191aa2be4dff1b6898ad76a9a6b2b89	0	0	0	6	0	12	8	0	9	0
D_0__Bacteria	11b0885f309ebcdd3544d81b0a0e5c2a	0	2	0	0	0	0	0	0	0	0
D_0__Bacteria	11b3795c2b6067a30a9eae5ceb7c7654	3	4	0	0	0	0	16	0	0	0
D_0__Bacteria	11c3d44fb7d8dfa195760f52c3eae73b	27	31	0	14	0	12	0	0	0	0
D_0__Bacteria	11cec9bbaf8d4e0937051fa25b6c603a	0	0	2	0	0	0	0	0	0	0
D_0__Bacteria	11d87b978f3db8e83997534408685a77	4	0	0	0	0	0	0	0	0	0
D_0__Bacteria	1205564b82ce1b02e4702c59fdd36cb3	2	5	0	0	0	0	0	0	0	0
D_0__Bacteria	122bb821cce42394c508078ee240063e	0	0	0	0	0	0	0	0	0	3
D_0__Bacteria	12331538bb31db23f57a7a6378b9e7d6	3	0	0	4	0	0	0	0	0	0
D_0__Bacteria	125f8ebef5321a46e7c8f0da85cdac86	0	5	0	0	0	0	0	0	0	0
D_0__Bacteria	126dc403c0acc4e3758e0f657faa9529	2	0	0	0	0	3	0	0	0	0
D_0__Bacteria	128ff667e1535a39b025f9efbea40b92	0	0	9	0	0	0	15	0	0	387
D_0__Bacteria	129dcc929eed636af42afae81e695af9	2	5	0	3	8	0	10	0	0	23
D_0__Bacteria	12ac343767043e193564ce895c21a563	0	8	0	0	0	4	9	0	0	0
D_0__Bacteria	12b104dbc849a35b2212fa4265633496	0	5	0	0	0	0	5	0	0	0
D_0__Bacteria	12be6ca200090a23307dc9516af71dc7	0	2	0	0	0	0	0	0	0	0
D_0__Bacteria	12cac0dad8cf150b19faa19a160bb927	12	13	0	0	0	15	0	0	0	0
D_0__Bacteria	12d5f209fa685c3d888bfdc1e1b01b6c	0	0	0	0	0	8	0	0	0	0
D_0__Bacteria	12f481bb9d4b1cb067794805d651898b	0	0	0	9	0	0	0	0	0	0
D_0__Bacteria	13031a47da74a5622c464e229509e13d	0	0	0	0	0	0	4	0	0	0
D_0__Bacteria	1306606b0fb49253426b7400cf285072	0	4	0	0	0	0	0	0	0	0
D_0__Bacteria	13143f3e6cb46c79ed3d549620f07d79	0	0	0	0	0	3	0	0	0	0
D_0__Bacteria	13621ed45f762a86fbaf64ff266e96f3	0	0	0	0	0	0	0	0	0	386
D_0__Bacteria	1369ab0a33854f85d5f442205b4ea67d	0	0	0	0	3	0	0	0	0	0
D_0__Bacteria	136b5da1e8aeb2c7dc04d2fc64936e27	0	0	0	0	0	2	0	0	0	0
D_0__Bacteria	136cc835eed990f4da59b62396000c2c	0	0	0	0	0	0	3	0	0	0
D_0__Bacteria	139315024a29c607fdc9d84186cb0739	2	0	0	0	0	0	0	0	0	0
D_0__Bacteria	13952ae4ca440aed615c0a5a024971d9	0	0	0	0	0	4	0	0	0	0
D_0__Bacteria	139aa84a8709044c8ca61c264d54a12e	4	0	0	0	0	0	0	0	0	0
D_0__Bacteria	13a07b1804796b1592db5a78b82ecae7	0	0	0	0	0	7	0	0	0	0
D_0__Bacteria	13b2dff73daacc5455cccc643205567c	0	0	0	0	0	0	0	0	0	2423
D_0__Bacteria	13fef412621adf0eb0a88b748d435731	0	0	0	0	0	2	0	0	0	0
D_0__Bacteria	1414b0984a2e09fcced513f7e078a2ee	5	5	0	0	0	11	5	0	0	0
D_0__Bacteria	1416b12e77d7936e37bf403f38f2b606	0	0	0	2	0	0	0	0	0	0
D_0__Bacteria	1447d339147f1e87cc20cb58098d33a1	0	0	0	0	0	2	0	0	0	0
D_0__Bacteria	145e16d6e924156ac24bcb4e5652beec	0	0	0	0	0	0	0	0	0	3
D_0__Bacteria	14a2e2241b08c1970a529dc3bd6c27af	0	0	0	0	0	2	0	0	0	0
D_0__Bacteria	14b26ef7774418fb5b1f2e6d5c278689	5	0	0	0	0	15	0	0	0	0
D_0__Bacteria	14bae3bd4ef0271438d684aa5bd6d0e6	2	0	0	0	0	0	0	0	0	0
D_0__Bacteria	14c7a74c4c5498b14503d043cc9ec88c	0	18	0	0	0	0	0	0	0	0
D_0__Bacteria	14cd62e97aae05f6b487d6ecc47db7d1	0	0	0	3	0	0	0	0	0	5
D_0__Bacteria	14d7429e547d00a8819916feb3edaad2	0	5	0	0	0	12	0	0	0	0
D_0__Bacteria	14e667245cfec32ac0a281b05338e6e7	0	0	0	0	0	3	0	0	0	0
D_0__Bacteria	15408a77576695a701644bb3a61ba157	0	4	0	0	0	0	0	0	0	0
D_0__Bacteria	155b56ec650009d872b12c5b7a5f5558	0	0	0	0	0	0	2	0	0	0
D_0__Bacteria	15718e193c9cbb216f78a1c01b49d692	141	963	0	65	37	0	125	114	0	0
D_0__Bacteria	15719b5c6c72a2e590db0825d07b37de	0	0	0	0	0	9	0	0	0	0
D_0__Bacteria	1581d68360f4a58968e8730ee6f85d45	29	0	0	0	0	0	17	25	0	0
D_0__Bacteria	15873943e5a2d9d2cb31ed430fa1d472	0	5	0	4	0	6	12	0	0	0
D_0__Bacteria	15885de5c066807f8f7e8e48057d4eec	0	2	0	0	0	0	0	0	0	0
D_0__Bacteria	158ca1736263b76d58ff10c617d7c49c	10	204	0	0	8	21	8	0	0	0
D_0__Bacteria	1592ef15f814f2989efbba9ba47717f3	0	0	0	0	0	0	6	0	0	0
D_0__Bacteria	159385ba5379a5e4def40f0e9abeb044	28	82	0	133	61	86	20	27	42	0
D_0__Bacteria	15cc9184918f9d2e84fecb8932eeef3f	0	0	0	0	0	0	2	0	0	0
D_0__Bacteria	15e60233014e503bef229cd0032331c3	0	2	0	0	0	8	0	0	0	0
D_0__Bacteria	15f9913c16e25695d9f50c327ff03224	0	0	0	2	0	0	0	0	0	0
D_0__Bacteria	15fc0c68d9efc7818df91becd06396bb	0	0	0	0	0	0	3	0	0	0
D_0__Bacteria	15fc1e39a1417f32e7cc53045d5ba594	0	0	0	0	0	2	0	0	0	0
D_0__Bacteria	15fe699ad199622a8819ebe7651e977d	0	0	0	0	0	14	0	0	0	0
D_0__Bacteria	1611c603403ea05937f69fc67f4edbc2	0	0	0	0	9	0	0	0	0	0
D_0__Bacteria	161f17e6a2e806b8c9670bfc67168f95	0	0	0	0	0	7	0	0	0	0
D_0__Bacteria	1626582b4dbe1d2fa999a1e66bac2bda	0	0	0	0	0	0	2	0	0	0
D_0__Bacteria	162e6c7ad5932e668fa0375d66a2e937	0	0	0	20	478	25	0	0	0	0
D_0__Bacteria	164875f171f3081c89e044dcc0e01953	0	3	0	0	0	0	0	0	0	0
D_0__Bacteria	164d935864856b1757fc6003ec62c042	8	0	0	0	0	8	0	0	0	0
D_0__Bacteria	166f3505d3d3314a44590f8cf0cc3b21	5	0	0	0	0	0	6	0	0	0
D_0__Bacteria	16737c1e0fe4f52b55408eefb5e99ffa	9	0	0	0	0	0	0	0	0	0
D_0__Bacteria	16be27873ae0ac663d05a8ac49bdb9c3	0	2	0	0	0	0	0	0	0	0
D_0__Bacteria	16c4557170184539b0f9c2750ce57e97	0	5	0	0	0	0	0	0	0	0
D_0__Bacteria	16dea093f797a484a66793196cb40bee	0	0	0	0	0	3	0	0	0	0
D_0__Bacteria	170f466811e6249aa42d7d78a9e69e73	0	3	0	0	0	0	0	0	0	0
D_0__Bacteria	171164202f2ec4951f80dc4337b9a55c	0	0	0	0	0	0	8	2	0	0
D_0__Bacteria	173ac313bffdc2d718206b7333b0345d	0	0	0	0	0	8	0	0	0	0
D_0__Bacteria	173b7e3f0e7e82cf03a2245dbbcb0196	0	0	0	0	0	0	0	0	0	3
D_0__Bacteria	1751230878a1422e410ebd26c0362a12	0	0	264	0	988	67	0	92	0	1167
D_0__Bacteria	175859583b8e9d740dc9636d0e5036fa	0	0	0	0	0	0	0	0	5	0
D_0__Bacteria	17717d9f64dc1cc2b9cbcc81a8de8f3c	0	2	0	0	0	0	0	0	0	0
D_0__Bacteria	17baea496a97e4bcf9b74b16953c2e9c	0	0	0	0	0	0	2	0	0	0
D_0__Bacteria	17f2f776fc76b444aad61751a6252f70	6	6	0	0	0	23	8	0	0	0
D_0__Bacteria	17ff73d24a4d0b910ca1df342c37ffc8	0	2	0	0	0	0	0	0	0	0
D_0__Bacteria	1801f930bf613de313eaed53a4b2e092	0	0	0	0	0	11	6	0	0	0
D_0__Bacteria	180a358ffda90730718aab892057c6a6	0	7	0	0	0	0	0	0	0	0
D_0__Bacteria	180c29f35f7bcf6034de2f54e4c30e42	0	0	0	0	0	18	0	0	0	0
D_0__Bacteria	180c7992482d6554b9bf363f766a7b8c	0	0	0	0	0	3	0	0	0	0
D_0__Bacteria	1812236af7642b9317a69ce7e5b78478	0	0	0	0	0	0	0	0	0	5
D_0__Bacteria	1814e6c98360c6210382bc772392299f	0	2	0	0	0	0	0	0	0	0
D_0__Bacteria	182c3d54afcd228d79d5d763b2967510	0	0	0	0	0	0	5	0	0	0
D_0__Bacteria	182ea7cd85d1e2d8c32dbc995edf8b2f	0	2	0	0	0	0	0	0	0	0
D_0__Bacteria	1866067f027bf04aba271c30eaf226e0	0	0	0	0	0	8	6	0	0	0
D_0__Bacteria	18ad649431bc80383c20252fc19915f9	0	2	0	0	0	0	0	0	0	0
D_0__Bacteria	18af1db7179cc830d06ab6e99e64cd37	0	0	0	0	0	0	0	0	0	5
D_0__Bacteria	18b1658cb6e76c3f86e16e311463b2c5	0	0	0	0	0	18	0	0	0	0
D_0__Bacteria	18b461002e31333e14646ccd3ac3ae7f	0	2	0	0	0	0	0	0	0	0
D_0__Bacteria	18b877c0353240fcd003f221ff2d9bd6	0	0	0	0	0	0	3	0	0	0
D_0__Bacteria	18e2c34f62c6330f701246c57062d594	0	0	0	0	0	0	0	0	0	33
D_0__Bacteria	18f0c53ceb57a734a7caa64f0be63cdb	0	7	0	0	0	0	0	0	0	0
D_0__Bacteria	1910d7960b0c7cdf2457b06a680d7547	0	0	0	0	5	0	0	0	0	0
D_0__Bacteria	1923080ed9a5ce7c051c0658d4b0cb20	0	0	0	0	0	0	3	0	0	0
D_0__Bacteria	192a6ff11eb2665336fb8a6d87738aca	0	0	0	0	0	0	2	0	0	0
D_0__Bacteria	1930930b7fa818d3b238164ea5dc0d02	10	0	0	0	0	0	0	0	0	0
D_0__Bacteria	193966dbcbb6c582fe90af2c8ed4f46d	14	34	0	11	0	9	17	0	19	0
D_0__Bacteria	193f2f869be10ad8fe78181c5bb05691	11	30	4	6	0	30	26	0	0	0
D_0__Bacteria	194b0d07bca3cc485e840faa842cf68b	0	0	0	6	0	0	0	0	0	0
D_0__Bacteria	196472432946b912c7cb97f22dcd785f	0	0	0	23	0	0	0	0	0	0
D_0__Bacteria	1967bf12923ea09fa3728e6cf2019e21	0	0	0	0	0	4	0	0	0	0
D_0__Bacteria	196de93129df14f7732f09644ac946eb	22	26	0	3	0	37	10	0	0	0
D_0__Bacteria	199f4cd991828dc700fbc64ad0bb70da	0	0	30	0	0	0	0	0	0	0
D_0__Bacteria	19a7d5ad2417421b916ad9db20029c04	0	4	0	0	0	0	0	0	0	0
D_0__Bacteria	19d1896216facb66c512778c3ca1e56f	0	0	0	3	0	4	3	0	0	0
D_0__Bacteria	19e89d98198a90329211fbaf8beb5e5d	0	0	0	0	0	0	0	0	0	9
D_0__Bacteria	19fd1ac8d22a9c3957ae73ea6193c56c	0	4	0	0	0	0	0	0	0	0
D_0__Bacteria	1a138d436a06cc8fe1ef76ff1d058f6c	0	2	0	0	0	0	0	0	0	0
D_0__Bacteria	1a189a30ff999d3364bc9716e9c6e404	0	6	0	0	0	4	0	0	0	0
D_0__Bacteria	1a3a954f5ef8c4b171d7304d53e41ce1	0	0	0	0	0	2	0	0	0	0
D_0__Bacteria	1a6715ffed7d8a207e9fb2c45e5b316a	2	5	0	3	0	6	4	0	0	0
D_0__Bacteria	1a850d77c431067bf29371e8a0394605	0	2	0	0	0	0	0	0	0	0
D_0__Bacteria	1a9c80d8c06cc9588d9c2ed0183b0664	0	0	0	0	13	0	0	0	0	0
D_0__Bacteria	1aaee2554e307001e755f9615e32b85d	0	0	0	0	0	0	4	0	0	0
D_0__Bacteria	1aaeee7d2ed4a8f9afb211c70b63765d	0	0	0	0	0	2	0	0	0	0
D_0__Bacteria	1abbabd6fdac5fa4ac5ea684284b2888	0	16	0	0	0	0	0	0	0	0
D_0__Bacteria	1afaa64938660aa2888d03c4e3cb5ce6	0	0	0	0	0	3	0	0	0	0
D_0__Bacteria	1b19d9c33f13c40592c290085556c481	0	3	0	0	0	0	0	0	0	0
D_0__Bacteria	1b37ca003d8696c7b06e66e3420733cc	0	0	0	0	0	0	0	0	2	0
D_0__Bacteria	1b39d37cb573de8d35db7ca8de30bab6	0	2	0	0	2	0	17	0	0	0
D_0__Bacteria	1b51ab334a1c88c68511d704719b1ea4	0	3	0	0	0	0	0	0	0	0
D_0__Bacteria	1b6079e56d8d34d6894fe271f16fbdb9	0	0	0	0	0	0	0	0	0	8
D_0__Bacteria	1b612a2187da72b787ad24cd263cbd2c	0	0	0	0	0	0	0	0	3	0
D_0__Bacteria	1b6db454f2b5e22cb0d2f770130e122f	0	0	0	0	0	2	0	0	0	0
D_0__Bacteria	1b9a3a85fb6563783370f34ab8aa2373	0	5	0	0	0	5	0	0	0	0
D_0__Bacteria	1ba8207bcfd0b4afbd8fcc5f14356fca	0	0	0	0	0	5	0	0	0	0
D_0__Bacteria	1bdc615a52d513eef0b7f7cdcf892b98	0	0	0	0	0	0	4	0	0	0
D_0__Bacteria	1bf5ba9cd567dfae0bb2d6d8c47d7574	0	4	0	2	0	0	6	0	0	0
D_0__Bacteria	1bf859cecfa1ba33f79a109c652b4f19	0	0	11	0	0	0	0	30	0	0
D_0__Bacteria	1c1677b2b7a52555b8a4a75dfe9d900c	0	0	0	0	0	0	0	0	38	0
D_0__Bacteria	1c2f3e2e54ffee58a7f1ea8669c12a05	0	0	0	0	0	2	0	0	0	0
D_0__Bacteria	1c353a8c724adb35012eae946c7693bf	20	38	0	6	0	23	9	0	0	0
D_0__Bacteria	1c5a203a4fe52d827124fe0cebbf0d2d	0	0	0	7	0	0	0	0	0	0
D_0__Bacteria	1c6c802af01a4327b769f63684cf2cd2	0	5	0	0	0	4	0	0	0	0
D_0__Bacteria	1c70d5a6b933c5f358e7e5b96d1a1fc9	0	0	0	0	85	28	0	0	0	0
D_0__Bacteria	1c7fa7df8c034212c64e8c7a6d58cae2	0	7	0	0	0	0	0	0	0	0
D_0__Bacteria	1c827ac69b4c637fb7fdd981406c3672	0	0	0	0	0	4	0	0	0	0
D_0__Bacteria	1c874625c0a26c1686dcdc14ec60d6df	2	4	0	0	0	0	0	0	0	0
D_0__Bacteria	1c880b4befdbbb41a31253fc930db466	0	0	0	0	0	0	0	3	0	0
D_0__Bacteria	1c914bff54e501f11bafebc0fad13c5c	0	0	0	0	0	0	2	0	0	0
D_0__Bacteria	1c9a5c2de1f64fb98ee2cea2ac41f510	11	25	0	16	0	0	0	0	0	0
D_0__Bacteria	1c9bee6bd0ef7ec27864a1406fd2b2af	2	6	0	0	0	4	0	0	0	0
D_0__Bacteria	1ca4c70d5055ca66433ae30708911aa7	0	0	0	6	0	6	0	0	0	0
D_0__Bacteria	1ca8008338bb904e6338d01f341ba0af	0	3	0	0	0	0	0	0	0	0
D_0__Bacteria	1cb60382ff0657942ec6816633e7f114	0	6	0	0	0	0	0	0	0	0
D_0__Bacteria	1ce98f85a3a292abb3a18f64e668b458	0	0	0	0	0	5	0	0	0	0
D_0__Bacteria	1cf6939250c86b3415f5c4a3f5e23108	9	0	0	0	0	0	0	0	0	0
D_0__Bacteria	1cf6eef0429a5d3372c817e6413286ad	0	0	0	0	0	16	0	0	0	0
D_0__Bacteria	1d054008a8f3adf16281ce087c3cf3a6	0	0	0	0	0	0	0	0	0	2
D_0__Bacteria	1d11af50ce616d5b78b105990b5c857e	0	0	0	0	0	0	0	0	0	297
D_0__Bacteria	1d23c3613b723f364d1ffb22dbeb1d43	0	0	0	0	0	0	0	0	0	181
D_0__Bacteria	1d25b7a6a85ae7991abc0b34aefce119	0	0	0	0	0	3	0	0	0	0
D_0__Bacteria	1d415c9c9775636721d4896d3d7c4f19	0	0	0	0	0	0	0	0	0	39
D_0__Bacteria	1d43131fd4c98878959c74ef630a0628	0	2	0	0	9	0	0	0	0	0
D_0__Bacteria	1d46e19261f165d38943615ae62e4709	0	8	0	0	0	0	0	0	0	0
D_0__Bacteria	1d4e80d5ff21ecba27741cc8a9648d64	0	0	0	0	0	0	3	0	0	0
D_0__Bacteria	1d5127d0a4e7c9b3e35ae47d19bbda6a	2	5	0	0	0	0	5	0	0	0
D_0__Bacteria	1d5e04b8aa4172f5318f990132f1fd81	0	4	0	0	0	0	0	0	0	0
D_0__Bacteria	1d96872de0f0c300902ccca97a48c4cd	0	0	0	0	0	5	0	0	0	0
D_0__Bacteria	1d9f978314257528761b2375cd7162a2	0	7	0	4	0	0	0	0	0	0
D_0__Bacteria	1da3b41313ef31a96053b206c90f46bb	0	0	0	0	0	2	0	0	0	0
D_0__Bacteria	1dabf5be354f8bad1e9bc43518fb8313	0	0	0	0	0	5	0	0	0	0
D_0__Bacteria	1db21730101c1eec180f3e24dbad4dc8	0	12	0	0	0	0	0	0	0	0
D_0__Bacteria	1db71acbaea9d0dd2292e4f33a59dc57	0	0	0	0	0	0	0	0	10	0
D_0__Bacteria	1dbee2f7b4e769890779bbbb902d4936	8	0	0	3	0	32	0	0	0	0
D_0__Bacteria	1debec65820fbfeb7b9f8b1a4d852029	14	9	0	0	3	22	5	0	0	0
D_0__Bacteria	1df04424bfd6d803c6771d59410088c5	0	0	0	0	0	0	5	0	0	0
D_0__Bacteria	1df0a009d5b290f7bd0939ee5aaf9955	2	0	0	0	0	0	0	0	0	0
D_0__Bacteria	1e0d59b012e95082d8a69a55a3165642	0	0	0	0	0	0	0	0	0	3
D_0__Bacteria	1e428c53cc82551442487ffb6f9c870a	3	0	0	0	0	0	0	0	0	0
D_0__Bacteria	1e7b501b6e2528304456c09dde532abf	0	0	0	0	0	0	0	0	17	0
D_0__Bacteria	1e9f739cf9c0657a002e6c3df525d969	0	0	0	0	0	0	5	0	0	0
D_0__Bacteria	1ea59bf617a9e6cdcb185b3bf47ec770	0	9	0	0	0	0	0	0	0	0
D_0__Bacteria	1eb5c6f8d8f715e517d4065e5853592b	0	0	0	0	109	0	0	0	0	0
D_0__Bacteria	1ebed57420c25cb85461c846be2e6b08	0	7	0	0	0	0	2	0	0	0
D_0__Bacteria	1eddb7898dd416636e02f28e8c4b02f5	0	0	0	0	2	16	0	0	0	0
D_0__Bacteria	1f014784d8e27e8deed9104b73adb5f2	0	0	0	0	0	0	2	0	0	0
D_0__Bacteria	1f151a820062e51770b572647648d5cc	0	0	0	0	0	2	0	0	0	0
D_0__Bacteria	1f21cfd5d918e9a997744734855a1c52	4	0	0	0	2	0	4	0	0	0
D_0__Bacteria	1f3c82a3731318a00ff1134e8efe1f28	0	0	0	0	0	0	4	0	0	0
D_0__Bacteria	1f5c139147947330554ca103a76d2d6f	0	0	0	0	0	2	0	0	0	0
D_0__Bacteria	1f5f6e51ce8187acc3af8ac094a9c51a	0	12	0	0	0	0	0	0	0	0
D_0__Bacteria	1f845206a2e96d2b22ed5e1987788ef7	0	2	0	0	0	0	0	0	0	0
D_0__Bacteria	1f956a25576ac802dcc972ce05f490f6	0	0	0	0	0	0	14	0	0	0
D_0__Bacteria	1f9f0cbff2115b9e82c8723f1ca6b850	2	10	0	10	0	32	13	0	0	0
D_0__Bacteria	1fa487bf5eb59ebd4cdfc2fceda8b2e4	0	0	0	0	0	8	0	0	0	0
D_0__Bacteria	1fac6c6c64f0c4f93b11e63268fe2d03	0	0	0	0	0	0	2	0	0	0
D_0__Bacteria	1fc037858b34d99449839dda6abe1d8f	0	4	0	0	0	0	0	0	0	0
D_0__Bacteria	1fd523c17c3d8bbb0a3881dbf06d51f9	0	0	0	0	0	3	2	0	0	0
D_0__Bacteria	1fdffcaefcb41b0cf82767c620c81466	0	0	0	0	0	4	0	0	0	0
D_0__Bacteria	1ff93058de8c1774b5d5fe8e382a0725	0	3	0	0	0	10	6	0	0	0
D_0__Bacteria	200aa9088de381c33c64e00d6aa1133b	0	0	0	0	0	0	6	0	0	0
D_0__Bacteria	2032e18134cb9a1c739e6cbccf6e5e92	0	0	0	0	3	0	0	0	0	0
D_0__Bacteria	203764bf29889c097e41f54cb8127d08	0	2	0	13	0	46	7	0	0	0
D_0__Bacteria	20734cddbda12f53495fc870b0a120b8	3	0	0	0	0	0	0	0	0	0
D_0__Bacteria	208f4f26a5b8239df9f8d99b542753a2	3	0	0	0	0	0	0	0	0	0
D_0__Bacteria	209947147d3edfa6c36267217e49334c	0	0	0	0	0	2	0	0	0	0
D_0__Bacteria	20a091227a24e26c651db6e6359bc60a	0	0	0	0	0	2	0	0	0	0
D_0__Bacteria	20afd7f6f97b2223614bd0746ab53d59	0	0	25	0	0	0	0	0	0	0
D_0__Bacteria	20c03ac6bb97356f45721d5b21c95aef	0	0	8	0	0	0	0	0	0	0
D_0__Bacteria	20c5412460edccef8a9449db93786448	0	17	0	0	0	32	0	0	0	0
D_0__Bacteria	20d139cb3c7e2bea837bd3449c4e9174	0	0	0	0	0	0	3	0	0	0
D_0__Bacteria	20e0e86fa75964ec105e4714f0f6c5ee	0	0	0	0	0	0	0	2	0	0
D_0__Bacteria	217cf664dc2eb3c88cc7626f6c1e6ec1	0	0	0	0	0	0	4	0	0	0
D_0__Bacteria	2182bac0dff678b3e0840940d942ea5a	0	0	0	0	0	0	0	0	0	2
D_0__Bacteria	218c6ac549e078c6c1f92b6fa82203a9	0	0	0	0	0	2	0	0	0	0
D_0__Bacteria	218cd923e988e867c56f40b0e6f0210f	0	0	0	0	0	3	0	0	0	0
D_0__Bacteria	21a8b6e5020a735f6b72554fcd3da18e	0	0	28	0	26	0	22	0	0	0
D_0__Bacteria	21b2c8d1024a3d2da67b98dbd599f88a	0	18	0	6	0	18	17	0	0	0
D_0__Bacteria	21dc45d75e6866e5a87903768596c720	10	0	0	0	0	69	44	0	0	0
D_0__Bacteria	221a83b213ef5331983da34aad193007	4	0	0	0	0	0	0	0	0	0
D_0__Bacteria	221ac4120d777fb899c192c12f0dd997	0	0	3	0	0	0	0	0	0	0
D_0__Bacteria	22250f8a2962ba7d4d166c72731449b5	21	0	0	0	0	0	15	9	9	0
D_0__Bacteria	224af7d080b0e8087520e6ba689f8056	0	4	0	0	0	0	0	0	0	0
D_0__Bacteria	227e7379883c84395ac4187c5d5c7cdd	0	3	0	0	0	0	0	0	0	0
D_0__Bacteria	2284b3ad78f778ac5b5ba0e234254f90	0	4	0	0	0	4	5	0	0	0
D_0__Bacteria	2287542da5b7a31ca43090e90eda637f	2	0	0	0	0	0	2	0	0	0
D_0__Bacteria	2287e90e089132337092ad6c3bd467bf	0	0	0	0	0	0	7	0	0	0
D_0__Bacteria	229220f0565da5600575fb206aad0df5	0	0	0	0	0	0	2	0	0	0
D_0__Bacteria	2293011c682654ef275c271599eac552	0	3	0	0	0	3	0	0	0	0
D_0__Bacteria	22af2aed6dc40fb191202ca49a169e87	0	0	0	4	0	0	0	0	0	0
D_0__Bacteria	22c1423b34e03f7a6fec7430bdc24a6a	0	0	0	3	0	0	0	0	0	0
D_0__Bacteria	22cd7a0f0da3b1e33a648cdb44537949	6	22	0	0	0	0	0	0	0	0
D_0__Bacteria	22d2e64940bc630e51ade85d664877a0	0	0	0	0	0	0	2	0	0	0
D_0__Bacteria	22d6b6daf575fd1b669df13250fcf0b5	0	0	0	0	0	3	6	0	0	0
D_0__Bacteria	2308d27828f3ae74216e14a6b7e145a8	0	0	0	0	0	8	0	0	0	0
D_0__Bacteria	232ab4b8a189a9eab8f0cad160c88819	0	0	4	0	0	0	0	0	0	0
D_0__Bacteria	234c9dc7a4e89bcdf97c617c3f842e21	0	0	0	0	0	13	0	0	0	0
D_0__Bacteria	2359d95daa5ae967781916ca9f22ee4c	0	13	0	0	0	18	5	0	0	0
D_0__Bacteria	23795975b6ec0494b2da13585db59cac	31	79	0	38	3	54	75	0	0	0
D_0__Bacteria	238fab2ec281c27551c1479674dc4a6c	0	3	0	0	0	0	16	0	0	0
D_0__Bacteria	23982a1fca023ddb1d56dc0603f5a192	0	0	0	0	0	2	10	0	0	0
D_0__Bacteria	23a37bed1e1afc514c35ff16e72b7eb3	0	54	21	0	0	18	0	0	0	0
D_0__Bacteria	23acf8021a9c9dc91093dc9a379b56c5	0	0	0	0	0	9	5	0	0	0
D_0__Bacteria	242a72f866b5b48e303c1a6de5095fc8	0	0	0	0	5	0	0	0	0	0
D_0__Bacteria	242b9d9deb6503032253776adfc95c03	3	0	0	0	0	0	0	0	0	0
D_0__Bacteria	24317925463cbad15b136a47de7493ad	48	0	0	0	0	0	0	39	0	0
D_0__Bacteria	24334b572831c26272e6b16c4eb5f4a5	0	5	0	0	0	15	0	0	0	0
D_0__Bacteria	244a005a0435ddbdc095bd4b55bfd6df	0	0	0	0	0	0	0	0	0	3
D_0__Bacteria	2451fba10da541b2d2df8c2c975cd3cb	0	14	0	0	0	0	0	0	0	0
D_0__Bacteria	2452fe4f3c3e07af3cb6289b46f65a67	0	3	0	0	0	0	0	0	0	0
D_0__Bacteria	24793c2fd5b82b85c098aa29410d54f3	0	0	0	0	0	0	3	0	0	0
D_0__Bacteria	247ef85d3b0392fd4467c08af7ababa1	0	0	0	0	0	0	5	0	0	0
D_0__Bacteria	249c5fa8edd8db44f0d5646e48de1118	0	0	0	0	0	0	2	0	0	0
D_0__Bacteria	24ac4839994cb82f2690c5056d3afee2	0	0	0	0	0	6	0	0	0	0
D_0__Bacteria	24d0c4f7f20a81ebd77e69f8154dde34	0	2	0	0	0	0	0	0	0	0
D_0__Bacteria	24e276ed7ff55564c506672551f51d60	0	16	0	5	0	0	23	0	0	0
D_0__Bacteria	24e9da10c436d246c4cc32e3fd684295	0	0	0	0	0	7	0	0	0	0
D_0__Bacteria	24eefb446ac592349394a6ba6702a57f	8	0	0	0	0	0	51	6	0	0
D_0__Bacteria	2507fefa22dc2a69cf6c1933ffdf93d1	0	0	0	0	0	4	0	0	0	0
D_0__Bacteria	250a86088b78606be1a4f37cc4d610a3	0	0	0	4	0	0	0	0	0	2
D_0__Bacteria	253b0a4c19500cb05943f3e1c425e75f	0	2	0	2	0	0	0	0	0	0
D_0__Bacteria	253fab053c3fffa1020e9ed1f07c7992	0	0	0	3	0	7	6	0	0	0
D_0__Bacteria	2585e48c25c8ed18d583fb967d2562d6	7	18	3	6	10	101	5	3	0	0
D_0__Bacteria	25a3a96cea4e05fe7ba9f3e5af7e25b6	14	21	7	13	0	15	95	3	0	0
D_0__Bacteria	25a58409eca1eefafb7c5e44a30c2c7c	15	96	0	11	2	35	95	7	0	0
D_0__Bacteria	25b4064bcf60b780412065b696b0f78d	0	0	0	0	0	3	0	0	0	0
D_0__Bacteria	25c8ac56643b67dc9ebd68a324960876	8	0	0	0	0	0	0	0	0	0
D_0__Bacteria	25e23e9b91cc1d50b3056cf8e37a16f6	0	61	0	0	0	0	0	22	0	0
D_0__Bacteria	25ee1e6aed3a5d984305f3f025409598	0	5	0	0	0	0	0	0	0	0
D_0__Bacteria	2642cdff03c0fee694d256eda8966be9	0	3	0	0	0	0	0	0	0	0
D_0__Bacteria	266422be5087da2dce2ed1e06fda0daa	0	0	0	0	0	0	2	0	0	0
D_0__Bacteria	2664cca7b7f34eda201f460d2ec22ddb	0	0	0	0	0	0	0	13	0	0
D_0__Bacteria	268d50a7dacabf87b41baad1b3151d72	0	0	434	5	55	0	8	0	0	0
D_0__Bacteria	269325ff6291ad8b70f8963bb72cdd57	0	11	0	0	0	0	0	0	0	0
D_0__Bacteria	26b93536c729b12794ef55401d50829b	0	0	0	0	0	5	0	0	0	0
D_0__Bacteria	26cd5667b3cb16b62f63fb71d4558c59	0	0	0	0	0	11	7	0	0	0
D_0__Bacteria	26d07ec160e385458da5052a8648110c	0	8	0	0	0	0	0	0	0	0
D_0__Bacteria	26d4ffaea96461820fd5e9812c2db1d1	0	0	0	0	0	3	5	0	0	0
D_0__Bacteria	26f6d59db2b379a9ea5a1ef90dde641a	0	0	0	0	0	0	0	0	0	2
D_0__Bacteria	26fab16c6ca488b793ad7c82b579b195	0	0	0	0	0	0	6	0	0	0
D_0__Bacteria	270cf4d33e4d4fecaa974acc837719bf	0	2	0	0	0	0	0	0	0	0
D_0__Bacteria	270daefab246a8ac182ca71e5d4312ec	0	0	0	0	0	2	5	0	0	0
D_0__Bacteria	271c08c5797edba26ea00a8f46b07317	0	0	0	0	0	2	0	0	0	0
D_0__Bacteria	271c314b52c77032aaaf54a518007677	0	0	0	0	0	2	0	0	0	0
D_0__Bacteria	2721a7e73157e3ca2cc4ab58bb17f260	0	0	9	0	3	0	0	0	0	0
D_0__Bacteria	2728d2cc96594e5a6e878d976793ad43	19	13	0	19	0	58	20	0	0	0
D_0__Bacteria	273105f72325e31bd9d2b3422017528f	0	0	0	3	0	0	0	0	0	0
D_0__Bacteria	2734b5ccc64aa0305af9f3805dcd318b	0	3	0	0	0	2	0	0	0	0
D_0__Bacteria	2741bcbcbe3e68e39ff2576d01aa56a7	0	3	0	0	0	0	0	0	0	0
D_0__Bacteria	2757123fd9645716c38c6c6718c8dc1a	0	0	0	0	0	2	0	0	0	0
D_0__Bacteria	2768fcbf40dea60bd6267b7e2dc070c9	0	0	0	0	0	0	2	0	0	0
D_0__Bacteria	276ab4529bad9d44a0d77c2eec9f2aa0	0	0	0	0	0	20	0	0	0	0
D_0__Bacteria	276d2c9607190469a76004897f4004eb	0	0	0	0	73	0	0	0	0	0
D_0__Bacteria	277a1d395e3b01081b9b2a97453d77e6	0	0	0	0	0	3	0	0	0	0
D_0__Bacteria	277bed746af5ae796c1b74df1be2affc	0	4	0	0	0	0	0	0	0	0
D_0__Bacteria	27977b3d14810514c44f5761f9470169	0	3	0	0	0	0	0	0	0	0
D_0__Bacteria	27b9f3e4cb4c8cdbbcd1e0059234e21c	0	0	0	0	0	5	0	16	0	0
D_0__Bacteria	27bb39c845410b4c7f4f088cb0b91326	4	0	0	0	0	0	0	0	0	0
D_0__Bacteria	27dcdcab70722e4567c42c044d119ad8	0	0	0	0	0	0	0	0	0	6
D_0__Bacteria	27f0ad68857f75de280be437fabbffca	0	3	0	0	0	0	5	0	0	0
D_0__Bacteria	27f5044cb6090e60c5d70509695ab562	0	0	0	0	0	0	0	0	0	7
D_0__Bacteria	282a7bc6a421b5e7dbf1c2a7f6315321	0	0	0	3	0	0	0	0	0	0
D_0__Bacteria	2834508d4b9c0b49683607a2de619d67	0	0	0	0	0	0	0	0	0	6216
D_0__Bacteria	2840af365f9fe42544e1c3f7798c76ee	0	0	0	0	0	0	3	0	0	0
D_0__Bacteria	284fe73463258836ebc07a18a4b08009	0	0	0	0	2	0	0	0	0	0
D_0__Bacteria	285280a576936711d309f935c24e3e1c	0	0	0	0	0	27	14	0	0	0
D_0__Bacteria	285d31225972d1ea4d179228ed6d44f8	0	0	0	0	0	5	0	0	0	0
D_0__Bacteria	286318de37032dc1125bc7c12cefb334	0	0	0	4	0	0	0	0	0	0
D_0__Bacteria	28644a715c09515dd7dc954f8c99569d	0	0	0	0	0	0	0	0	0	11
D_0__Bacteria	289099a715c9d29be30dd72fc3aebb09	16	0	0	0	0	0	0	0	0	0
D_0__Bacteria	2896ce757810827d2e4376a242db53bc	0	2	0	0	0	0	0	0	0	0
D_0__Bacteria	28aee1eb71de9ec65278709ba6de375d	2	4	0	2	0	8	6	0	0	0
D_0__Bacteria	28cbe9239edd89e4168d2d55ca24c197	0	0	0	0	0	0	5	0	0	0
D_0__Bacteria	28d1db44b5cc8267af91ad30cab5f05a	0	0	0	0	0	2	0	0	0	0
D_0__Bacteria	28d7e546c8fda9f3c53d7ef30d36406a	0	0	0	0	0	14	0	0	0	0
D_0__Bacteria	28e21cf43f9062768b291f47a47a0501	0	0	0	0	0	2	0	0	0	0
D_0__Bacteria	28e7dae620d8e6b1355f9448a76fd996	0	0	0	0	0	2	0	0	0	0
D_0__Bacteria	28f05fb1cc6f1c95e775a39f3f070c0f	0	5	0	0	0	0	0	0	0	0
D_0__Bacteria	28f77246a050bc181de8cc847d2a2c0f	0	0	0	0	0	0	4	0	0	0
D_0__Bacteria	2909a9d8140e0c69d04a0bd7659762de	0	0	0	0	0	2	0	0	0	0
D_0__Bacteria	2916646317cee57c26938660f9240fa1	0	0	0	0	0	0	0	0	0	10
D_0__Bacteria	291c392d6f366b62e7c31d21e4d6babf	0	0	0	0	0	4	0	0	0	0
D_0__Bacteria	292865751d279a375f44b57d0b3c6f40	24	0	0	26	3855	17	0	0	0	0
D_0__Bacteria	2948fe6606f00d8cc76c47c6504700ba	2	0	0	0	0	0	0	0	0	0
D_0__Bacteria	29534e487d735a158bc1a2b85137ceb4	0	0	0	0	0	14	0	0	0	0
D_0__Bacteria	2954f5b2937400131a7530818a1da60d	0	0	0	6	0	51	15	0	0	0
D_0__Bacteria	29752271cf0e6827a9585fac73ba2450	0	0	34	0	0	0	46	0	0	0
D_0__Bacteria	299ba19677f9d92f916cfc01b287419c	8	6	0	10	0	37	0	0	0	0
D_0__Bacteria	29a8192c2c56e425c72afdb14a8fdf8b	0	0	0	0	0	0	0	0	0	138
D_0__Bacteria	29d1a11c4563345f47002871ec21414e	7	15	86	59	67	166	67	23	0	25548
D_0__Bacteria	2a0672fd80846ad1094e0bd82f5eac46	0	6	0	0	0	3	0	0	0	0
D_0__Bacteria	2a20825d0a1831b7495fbb697b45f375	0	0	0	0	0	0	2	0	0	0
D_0__Bacteria	2a233a460266053f56132e53447619dd	152	73	0	0	3017	0	0	0	0	0
D_0__Bacteria	2a309b6a4458bcbcc31be08333a9ecfd	0	0	0	0	0	0	8	0	0	0
D_0__Bacteria	2a47b4dfd4c3d952993b36b384075c02	9	40	0	4	0	3	9	0	0	0
D_0__Bacteria	2a5929617490dab8c9ea21d573affc38	0	0	0	3	0	0	0	0	0	0
D_0__Bacteria	2a67d26f77c18e84224cf4dfa26c31b1	0	0	0	0	0	0	7	0	0	0
D_0__Bacteria	2a7a8bbac2e02f3e77e5d177034cad38	0	0	0	2	0	0	0	0	0	0
D_0__Bacteria	2aad8f8de2e9fcbdad878134aa7ca502	0	0	0	0	0	0	0	0	19	0
D_0__Bacteria	2ae4ac792618cfdb085d5240902e169e	21	27	0	12	0	53	0	0	0	0
D_0__Bacteria	2ae78f2e181ffa996513233840a17a93	36	85	0	24	46	78	41	63	0	211
D_0__Bacteria	2affc37199bd27ad934468e0a5a60c77	0	0	0	3	0	0	0	0	0	0
D_0__Bacteria	2b0dbcf749ecc169290f47bfdcd76992	6	0	0	0	0	0	0	2	0	0
D_0__Bacteria	2b1390610575374b6f7fee2614170f36	4	0	0	0	0	0	0	0	0	0
D_0__Bacteria	2b3213e39c42eee332051091906730c3	0	0	0	0	0	42	0	0	0	0
D_0__Bacteria	2b50eca6dc1de08cb0bd52c7bff115b4	5	0	0	0	0	0	0	0	0	0
D_0__Bacteria	2b6421a95981b6f880da5cec422ac7c4	0	0	0	0	0	0	3	0	0	0
D_0__Bacteria	2b66d730e3010484680010e7987aa991	0	0	0	0	0	2	3	0	0	4
D_0__Bacteria	2b6f9e30f5079b0376a134b4661a003b	4	0	0	0	0	0	0	0	0	0
D_0__Bacteria	2b91b62b3d48c092e66a52612af97a51	0	0	0	0	86	12	0	0	0	0
D_0__Bacteria	2b986b323a72b4a63c9eaa980cd9535c	0	0	0	0	0	0	3	0	0	0
D_0__Bacteria	2b9bf6efc1b6e6ffe218b3370793b514	0	0	0	0	0	4	0	0	0	0
D_0__Bacteria	2bb200f7014f5a004eadfffa28124d63	0	0	0	0	0	5	0	0	0	0
D_0__Bacteria	2bd6e595c9233927cdf5638d94a26e64	0	7	5	22	0	210	57	7	0	12
D_0__Bacteria	2bf1b23fb70ab69fd512c6878c381974	0	0	0	0	0	0	4	0	0	0
D_0__Bacteria	2bf87a723a7bd4b4530314df8ed2b38c	0	0	0	0	0	0	6	0	0	0
D_0__Bacteria	2c0932098c5eb07fba6ce939694e4b8f	0	0	0	0	0	0	0	2	0	0
D_0__Bacteria	2c0b69d48f0d52219d08b67addbcd41e	0	0	0	4	0	3	0	0	0	21
D_0__Bacteria	2c4944b66c60059ba8db2710aac1a6d8	0	12	0	0	0	0	0	0	0	0
D_0__Bacteria	2c4a6b6b1035ad4bd53718209fce765c	3	0	0	0	0	0	0	0	0	0
D_0__Bacteria	2c5655ffdc2e444fd1506fe66cd57421	0	30	0	0	0	0	0	0	0	0
D_0__Bacteria	2c5f8c39a8e6e8d2bd095b251ecb3572	0	4	0	3	0	0	0	0	0	0
D_0__Bacteria	2c6648dd4cb75934df673b08b3e6b24d	0	0	0	2	0	0	0	0	0	0
D_0__Bacteria	2c676324cbf6bd9d9af59f344e93c058	0	0	0	0	0	0	2	0	0	0
D_0__Bacteria	2c76f33b8ead40ba990ee9f0322dc0fe	0	0	0	0	0	2	0	0	0	0
D_0__Bacteria	2c8ba2fb211ec4507bbc525229f3fad9	0	0	0	3	0	0	6	0	0	0
D_0__Bacteria	2c932cdd1e65702235bf70cbfc015463	0	0	0	0	0	2	2	0	0	0
D_0__Bacteria	2c9cd946791c8c748f7dad943b3c687a	0	13	0	0	0	0	9	0	0	0
D_0__Bacteria	2c9d05c0bb5a283b73312819529659f6	7	0	0	0	0	0	0	0	0	0
D_0__Bacteria	2cafa56b345aacf4dd5596a473bf5ed2	0	2	0	0	0	0	0	0	0	0
D_0__Bacteria	2ccd89d5e9ebb341cd06aa890736563d	0	0	0	0	0	0	0	0	21	0
D_0__Bacteria	2d10792d3c499d1851e131dcc7506fb1	5	2	9	0	0	5	3	0	0	0
D_0__Bacteria	2d33859f562262d4c4971271dbb97129	0	2	0	0	0	0	0	0	0	0
D_0__Bacteria	2d3ab6ce3df798a516757877b3178e57	0	0	0	0	0	0	0	0	960	0
D_0__Bacteria	2d5a7cba4c1dcb23a767f00480f8b11f	0	0	0	0	0	0	11	0	0	0
D_0__Bacteria	2d74045e430493798ec8a9a692ae6ddf	0	0	0	0	4	0	0	0	0	0
D_0__Bacteria	2d7b942681c9310b11e11a28e9a522b8	0	0	0	0	0	2	0	0	0	0
D_0__Bacteria	2d8709486db977c65aface332fe1bf74	0	8	0	0	0	0	0	0	0	0
D_0__Bacteria	2d8fbb7943c4dcc51a5a3e441308f68a	2	0	0	0	0	0	0	0	0	0
D_0__Bacteria	2debe4c97077210d4025d4a7ee468a84	0	0	0	0	0	0	2	0	0	0
D_0__Bacteria	2dfafeb1b998a6482a02877e3aa78771	0	3	0	0	0	0	0	0	0	0
D_0__Bacteria	2e700e26893cf15b4f9465a7a80e5f08	0	3	3	0	0	0	6	0	0	0
D_0__Bacteria	2e8436857bc3e0bfff5bbfa0b3a9843f	0	0	0	0	2	11	0	0	0	0
D_0__Bacteria	2ea4de7ee3d399336bce6478374452fa	6	8	0	0	0	0	3	0	0	0
D_0__Bacteria	2eb8c09eec56efe173b961fb151154d5	5	0	0	0	0	0	0	0	0	0
D_0__Bacteria	2eb98a53750e5aaa4b7115afc9f53c78	3	0	0	0	0	0	0	0	0	0
D_0__Bacteria	2ee87d99a384ba6d0cabc366e49a745a	0	3	0	0	0	0	0	0	0	0
D_0__Bacteria	2eecf595281344e9c32573eaff6e12bb	0	4	0	0	0	0	4	0	0	0
D_0__Bacteria	2f1ca42e28b0fa28ad6399fe0e3b6b4f	0	3	0	0	0	0	0	0	0	0
D_0__Bacteria	2f379db78da8893fab7e7c509a6a09c5	0	0	0	0	0	0	2	0	0	0
D_0__Bacteria	2f584e64119813b1c9c4ab99fba81c83	101	0	0	0	533	96	0	0	0	0
D_0__Bacteria	2f6bce129b5d34d23eeaa14fdb4e4819	0	0	0	0	0	3	0	0	0	0
D_0__Bacteria	2f8106f86689745f78ba542f6ac1c3ef	3	9	0	0	0	0	27	0	0	0
D_0__Bacteria	2f8a04132d646858626051dddfb8db39	0	0	16	0	26	14	0	0	0	0
D_0__Bacteria	2fa51423824442f09868509ab59248ab	0	0	11	0	0	0	0	0	0	0
D_0__Bacteria	2fbed324ba2e0404974fe234f803ceaa	0	5	0	3	0	5	0	0	0	0
D_0__Bacteria	2fd70db2a5862119b6e953bcbeddbc17	0	0	0	3	0	0	0	0	0	0
D_0__Bacteria	30306387dc9f0e69c42e8b14d80ed966	9	9	0	0	0	26	14	0	0	0
D_0__Bacteria	3042e79b1fff7d42f95c0979d8bd6d0e	0	9	0	0	0	0	0	0	0	0
D_0__Bacteria	305696b3f09c7b5cbad151317c8334b9	0	0	0	0	0	0	3	0	0	0
D_0__Bacteria	305f9545a92c852861e93abeeae7728f	0	0	0	0	0	0	2	0	0	0
D_0__Bacteria	307197f2a537f769e30b9abe83cdef8c	2	0	0	0	0	0	0	0	0	0
D_0__Bacteria	3076aafa4036bb4f6a9522d194834e09	0	2	0	0	0	6	0	0	0	0
D_0__Bacteria	308a607d8e0e5b79c76f5e5d3261cd31	0	0	0	3	0	0	0	0	0	0
D_0__Bacteria	308c2a9af7d07abd0ecd144ca71ed17e	4057	2534	0	3084	439	3815	3464	0	0	0
D_0__Bacteria	3097de7562e700aff9b6baf74ba9ed09	3	0	0	0	0	0	0	0	0	0
D_0__Bacteria	30abba63b78a2e647696c91028c07401	0	0	0	0	0	3	0	0	0	0
D_0__Bacteria	30fe6c464adca310e79420df6dcd907b	3	0	0	0	0	6	0	0	0	0
D_0__Bacteria	3104d855d36f318645323473bdbc9630	0	0	0	2	0	0	0	0	0	0
D_0__Bacteria	314d0ea58ea55b902e562d404e15a17e	0	0	3	0	0	0	0	0	0	0
D_0__Bacteria	31593f5f427d0bd824308b05cf1c9ecf	0	2	0	0	0	5	2	0	0	0
D_0__Bacteria	315f90c3d656516f100ea9c44c6e384f	0	0	0	0	0	2	0	0	0	0
D_0__Bacteria	317ffcb0ce93d5eff368b75d6fe9d81f	4	0	0	0	0	9	0	0	0	0
D_0__Bacteria	31833ff1c1c08a38acb0b90d8d45cb88	47	123	0	46	0	53	67	32	0	0
D_0__Bacteria	319ffc19b48a0b428bf00b0805816ad3	0	0	0	0	9	0	0	0	0	0
D_0__Bacteria	31abcdd17f22551c3b58b4263140f13e	0	8	0	0	0	0	8	0	0	0
D_0__Bacteria	31b155548b56d3ac097dbd90c7f7901f	0	0	0	0	0	0	0	0	0	3
D_0__Bacteria	31c5550d68e975853a9b70492d56f8c1	0	9	0	0	0	0	12	0	0	0
D_0__Bacteria	31cc258af0b994f318225dd0aac89960	0	0	0	0	0	9	0	0	0	0
D_0__Bacteria	31d576ad9cef40fe4699c67c98ca43e0	0	0	0	0	0	2	0	0	0	0
D_0__Bacteria	31e63c7d845c254ec911d79ab8547085	9	70	9	17	46	0	122	4	0	0
D_0__Bacteria	31fa24b06ddab98c79399eee08cf86ee	0	0	2	0	0	0	0	0	0	0
D_0__Bacteria	320458b83c53ed2e82996c30838635cd	0	3	0	0	0	0	0	0	0	0
D_0__Bacteria	321c55bd61f7b5131d406e5a95a477dd	0	0	0	0	10	0	0	0	0	0
D_0__Bacteria	323c9c5d4c5119787b2e47231aa4dd69	0	0	0	0	0	7	4	0	0	0
D_0__Bacteria	323e4dacf590ec999d3b10fbb6e97b57	0	16	0	0	0	2	9	0	0	0
D_0__Bacteria	32432f612828812d686cc836bc7257be	0	0	8	0	0	8	5	6	0	0
D_0__Bacteria	324625f0c7a15a29284f6458d13424cc	0	0	0	0	0	0	0	0	0	50
D_0__Bacteria	326f801077a33d3679a9084a6a4418b6	0	25	0	3	0	7	4	0	0	0
D_0__Bacteria	32704275175ed99bf32c3b803d10d72c	10	16	0	0	0	29	17	0	0	0
D_0__Bacteria	3282de9eed3c9f995e7bcb6c33d24d99	0	0	0	0	0	17	0	0	0	0
D_0__Bacteria	32db8cba6e832320178e9845420c27b1	0	0	99	0	0	0	0	0	0	0
D_0__Bacteria	32e05990a9ec2b374f8c6b5076c08881	0	3	0	0	0	2	0	0	0	0
D_0__Bacteria	32e2c31bdd088c5f247d3367e53b0570	0	0	0	0	0	0	3	0	0	0
D_0__Bacteria	32e3010ecb36fd88a6cd2c00a6c1ca2d	0	2	0	0	0	0	0	0	0	0
D_0__Bacteria	32e772f9ec3f9a8314e70b3f7abc2797	0	3	0	0	0	0	11	0	0	0
D_0__Bacteria	32f374c3e1f71cf0bac1dfc14128a4cc	0	3	0	0	0	0	0	0	0	0
D_0__Bacteria	330a1b84a2d6910f568ae98949c6e21d	0	7	0	0	0	0	0	0	0	0
D_0__Bacteria	33157d9a3031eee976e1dd6d564595bc	5	2	0	0	0	15	0	0	0	0
D_0__Bacteria	33282421942d234c06d88f40f4fd112f	4	0	0	4	0	51	21	0	0	0
D_0__Bacteria	333f30a38f0214e9932f06a84cd1820e	0	0	0	0	0	0	2	0	0	0
D_0__Bacteria	336a94bc744676c429628900a0fd8e08	0	0	0	0	0	5	0	0	0	0
D_0__Bacteria	336e57a39e7931ef630a53f34bf4f36f	0	2	0	0	0	0	11	0	0	0
D_0__Bacteria	338e8dc4594ff96fa4d1f8fadcd2cf15	0	2	0	0	0	0	0	0	0	0
D_0__Bacteria	33b653c2a84649bf03c6a2f71da592f6	0	3	0	0	0	0	0	0	0	0
D_0__Bacteria	33d155638108388248e00468706d9d31	0	10	0	0	0	0	6	0	0	0
D_0__Bacteria	33f942868624d4621a05f739f4cc528f	0	0	0	0	0	2	0	0	0	0
D_0__Bacteria	340a1a6dd056db21c51b8d7df4822977	0	0	46	0	0	0	0	0	0	0
D_0__Bacteria	340cde5342e84bda3fb4ca7a54c173e8	0	2	0	0	0	0	0	0	0	0
D_0__Bacteria	340d1e42eb700028d423d3f5b01155ea	0	7	0	0	0	0	0	0	0	0
D_0__Bacteria	340fcd8c49a9766e0bdf2e4c5eb794b9	0	3	0	0	0	0	0	0	0	0
D_0__Bacteria	3414755e3c3047c8e8fbfcb2ba100a05	0	2	0	0	0	0	0	0	0	0
D_0__Bacteria	341a0165531db95f6e7a70278ea5ad10	0	0	0	2	0	0	0	0	0	0
D_0__Bacteria	341daa0abd2cff2e62c5f4b08bc57a1e	0	0	0	0	0	0	0	0	0	11
D_0__Bacteria	342c6b68a300c06695722230c7a8e849	0	2	0	0	0	0	0	0	0	0
D_0__Bacteria	344f9d13a524d6f8d9437736cc29c811	0	0	0	3	0	0	0	0	0	0
D_0__Bacteria	347c61161db920735525eb476b14fca9	0	0	0	0	9	0	0	0	0	0
D_0__Bacteria	34844bea6fdd895ee4e2ec655b625d66	15	13	0	20	0	35	29	4	0	0
D_0__Bacteria	349c9cc02ef6a4e871eca50f3d2c7416	0	4	0	0	0	0	0	0	0	0
D_0__Bacteria	34c8c62dae6f7cb6886e1d2b0176ab03	0	0	3	0	0	0	3	0	0	0
D_0__Bacteria	34d9c785e74629882f7a85bf3b47acf1	0	0	0	0	180	20	0	0	0	0
D_0__Bacteria	34f130912a078f7f716bfb56a853fd55	0	0	0	3	0	0	0	0	0	0
D_0__Bacteria	34f61d3ea5b1dd27659ebcb07a103c07	0	0	0	0	0	13	0	0	0	0
D_0__Bacteria	350013cb5a1c012d46747f14774daabf	0	4	0	0	0	3	4	0	0	0
D_0__Bacteria	350f0eba0e2dd6f8c4ed80abc39f9b37	0	0	0	0	0	0	0	0	0	54
D_0__Bacteria	351318551cf32914b457989108d5597e	12	48	6	7	0	0	16	0	0	0
D_0__Bacteria	3523ffcf7b5daf9276b6cdf98dd8d81d	0	0	0	0	0	0	2	0	0	0
D_0__Bacteria	3527baa9e536d5f5d3374a2a8c2c0b90	3	0	0	0	0	0	0	0	0	0
D_0__Bacteria	35338c6bf20e338aa851345ca0ea6710	0	19	0	0	0	4	0	0	0	0
D_0__Bacteria	353d5d090b705b96e34b91bba9878624	0	7	0	4	0	2	0	0	0	0
D_0__Bacteria	355638aff434e9c25f4e83bc2e3c61e8	0	0	0	6	0	16	0	0	0	0
D_0__Bacteria	3559122f57777c102d9d084648ea8975	0	19	0	0	0	0	0	0	0	0
D_0__Bacteria	355a3aba83513bc6c338819c60838238	0	0	0	0	0	0	2	0	0	0
D_0__Bacteria	35602ec23c4b1c0bda8583e66f6c629e	0	0	0	0	0	3	0	0	0	0
D_0__Bacteria	356802ec781bafd4d2f037aaa5f129cd	0	0	0	2	0	0	0	0	0	0
D_0__Bacteria	356849b0121023abc8e351360d340978	0	0	0	0	0	0	4	0	0	0
D_0__Bacteria	35815f3b07882aaef3897429b7ebb704	0	2	0	0	0	0	0	0	0	0
D_0__Bacteria	35a0e64db2dae3110efeabee1e83f4b8	0	0	0	16	0	0	0	0	0	0
D_0__Bacteria	35aafb0640e17997933a1189e8bb791e	20	0	0	0	0	0	0	0	0	0
D_0__Bacteria	35d71da2e22ce9c1af12d2b3a1ba763d	0	0	0	0	9	0	0	0	0	0
D_0__Bacteria	35f3c80b28b5a1ce86119ca5a751aa86	0	8	0	0	0	0	0	0	0	0
D_0__Bacteria	35fa64746f672edced1a73941992d436	0	7	0	0	0	0	0	0	0	0
D_0__Bacteria	362c339d94db6bfba1e4ae994685ebfb	0	0	0	0	0	6	0	0	0	0
D_0__Bacteria	3637bb4d3c93d3ceacbaaf0ac6961a6d	0	0	0	0	3	0	0	0	0	5
D_0__Bacteria	36499a4e477ab762376eba71eb28c334	0	8	0	4	0	0	9	0	0	0
D_0__Bacteria	3653fad97f7e9698667dec8422a85768	0	0	0	0	0	0	3	0	0	0
D_0__Bacteria	36575bd1939a6d03f902a2b6120f9364	0	13	0	4	0	0	0	0	0	0
D_0__Bacteria	3679342625819db0a8f85ead13e975b0	0	0	0	0	0	7	0	0	0	0
D_0__Bacteria	368d24904142091ab370fa78563bc7d3	11	6	0	21	0	41	28	28	62	7
D_0__Bacteria	36902fe73257120c025e52421639b125	0	2	0	0	0	0	0	0	0	0
D_0__Bacteria	36bbde21a5b653c9e3cec8a860fd4c14	0	3	0	0	0	29	0	0	0	0
D_0__Bacteria	3712f608557f8628bc9c4bade78d2dd8	0	0	0	2	0	0	0	0	0	0
D_0__Bacteria	3733959c61fb6409a24bd864b466a92e	27	0	0	0	0	0	5	0	0	0
D_0__Bacteria	3738731d1bdbd27f6e509b57d32dce87	0	0	0	0	0	5	5	0	0	0
D_0__Bacteria	374e088b8d4aed1350e002956427c0fb	0	0	0	0	0	3	0	0	0	7818
D_0__Bacteria	374f9ba038843362a610b502ba049152	0	0	0	0	0	0	2	0	0	0
D_0__Bacteria	375a934417d109e4d78a3490fecfae34	18	18	0	13	0	0	0	0	46	0
D_0__Bacteria	377d7bc0cc47699be66765fefc6b42af	0	2	0	0	0	0	0	0	0	0
D_0__Bacteria	378640621cf47ea3257136056ce9b611	0	5	0	0	5	13	0	0	0	0
D_0__Bacteria	37aa5b8c7457b5a6664559731823f4e7	0	0	0	0	0	0	5	0	0	0
D_0__Bacteria	37cd7e2913c2fcc790e9d7a9eaae0320	0	0	0	5	0	0	0	0	0	0
D_0__Bacteria	37d4f07dce87268db49d98efa6461b8a	0	0	0	0	0	6	0	0	0	0
D_0__Bacteria	37d58efb9114676dbec8a20cb0aac465	0	0	0	0	0	0	0	24	0	0
D_0__Bacteria	37f6761fceaf338717cc388dd8db1c93	41	99	10	47	0	179	110	8	0	0
D_0__Bacteria	38043e6ff3a5164404f16d00a9847282	0	2	0	0	0	3	0	0	0	0
D_0__Bacteria	380e2505e97b152d416acacba4b344dc	35	38	0	46	0	242	72	0	0	0
D_0__Bacteria	382608e9e39c8def861f19a8d5f8bbf8	0	0	0	0	0	2	4	0	0	0
D_0__Bacteria	38397464808321e7d6838116a4091397	0	0	0	0	0	3	0	0	0	0
D_0__Bacteria	38557efac99218cfaa353b05adcc7908	0	0	0	0	0	0	2	0	0	0
D_0__Bacteria	3858693208dced1e8c2ecdba79259790	0	2	0	0	0	0	0	0	0	0
D_0__Bacteria	38834415dbd8779ce5b8240dae137863	0	0	0	0	0	2	0	0	0	0
D_0__Bacteria	38b63ad6e1b89d6d458824c01fb285a3	0	11	0	0	0	7	0	0	0	11
D_0__Bacteria	38e013fefce17128e931520573f7e48d	0	0	84	0	18	0	16	0	0	2841
D_0__Bacteria	3911f0f1e47c01b3a24b5c8ed567a647	0	0	0	0	2	8	0	0	0	0
D_0__Bacteria	391d40b135c0c04c8f152d4f2a95935e	0	3	0	0	0	0	0	0	0	0
D_0__Bacteria	392b5a6563864639669660c9ed6e5397	0	2	0	0	0	0	0	0	0	0
D_0__Bacteria	395c63d3f375a0247cd666fe5d6be666	0	0	0	3	0	0	0	0	0	0
D_0__Bacteria	396d5fd3cddf907c4eb2a7bb4295c86b	0	3	0	3	0	0	0	0	0	0
D_0__Bacteria	399a8075ada9be3c987771b6e4eace5c	0	7	9	0	0	9	10	0	0	0
D_0__Bacteria	39b1a162d1678bda9bc1c4e8a7a01c06	0	2	0	0	0	0	0	0	0	0
D_0__Bacteria	39bb668ebf658c96d0e7540a664bf80a	0	8	0	0	0	0	0	0	0	0
D_0__Bacteria	39bc19aabbbbaa6433cfbdae1d6f8cf0	0	5	0	0	0	0	0	0	0	0
D_0__Bacteria	39c95220172e910d067581b073e61146	0	3	0	0	0	0	0	0	0	0
D_0__Bacteria	39ff41901ab923cb2fc7adc123c8c20a	0	0	0	0	0	6	0	0	0	0
D_0__Bacteria	3a2564e93f266a8734555d09c37cff33	0	0	0	0	0	0	0	39	0	0
D_0__Bacteria	3a2c15bfb5704b2776e7ae4442ce3b47	0	0	0	0	0	0	3	0	0	0
D_0__Bacteria	3a2cadf7d22a530017ea3a248d847a10	0	3	0	0	0	0	5	0	0	0
D_0__Bacteria	3a4dbe4755aa1cb20a8f8f8335b7757a	0	0	0	0	0	2	0	0	0	0
D_0__Bacteria	3a81be49501a7c59e98a43f01cce6fd1	4	5	10	0	4	11	0	0	0	0
D_0__Bacteria	3aa68d8bc6ca27ee9972a32c1554cbe9	0	0	0	2	0	0	5	0	0	0
D_0__Bacteria	3ab8b179f8d6a25e486ea904f22bc121	0	0	0	0	0	0	13	0	0	0
D_0__Bacteria	3ac020735a6ecf7140bc5a0ed769ec90	0	3	0	0	0	0	0	0	0	0
D_0__Bacteria	3ad62db3b9468e1d37b5d5e0a62d6c85	0	2	0	0	0	0	0	0	0	0
D_0__Bacteria	3ae45964358015404049ee322d4cbb32	0	0	0	0	0	0	0	0	3	0
D_0__Bacteria	3ae80738d3a391485cf2ad7addb9b89a	0	5	0	0	0	0	0	0	0	0
D_0__Bacteria	3ae84ab94aca273f0d5f70c24f1b09b0	0	0	0	2	0	0	0	0	0	0
D_0__Bacteria	3af48d7905724daea8d484da4512f013	0	0	0	4	0	13	0	0	0	0
D_0__Bacteria	3b0300ecb3a67044834a205bd4184de2	0	0	0	0	2	0	0	0	0	0
D_0__Bacteria	3b5d35d65821d11529b9f43d6ff8dc1c	0	0	0	0	0	0	2	0	0	0
D_0__Bacteria	3b688018cc9c43bb189933016334d017	18	91	0	0	0	0	5	0	0	0
D_0__Bacteria	3b6c86fb93d24ecff055f0a490ad537e	0	0	0	5	0	0	0	0	0	0
D_0__Bacteria	3b6f4b01de660a125d68a703bbcd5175	0	18	13	0	0	0	0	0	0	0
D_0__Bacteria	3bb1194d10cf3d2e5cc96d16d21b3d73	0	2	0	0	0	0	0	0	0	0
D_0__Bacteria	3bb5654367978e45deb53ee0a8d9967a	0	0	0	0	42	0	0	0	0	0
D_0__Bacteria	3bb7c8527cc220e87e537238434b9466	0	0	0	0	0	0	0	717	0	0
D_0__Bacteria	3bc83beaab74eacaa260eea1ff649b39	0	0	0	0	0	0	3	0	0	0
D_0__Bacteria	3bfb5004ed1dd37d8db306d67fd0f3e1	13	18	0	0	0	19	0	0	0	0
D_0__Bacteria	3c0463808db0f405389f2f341d0ec657	0	0	0	0	0	0	2	0	0	0
D_0__Bacteria	3c09471c7f75207e9d168e0be18f101a	0	4	0	0	0	2	0	0	0	0
D_0__Bacteria	3c335412452b69373948f938c8ef9635	0	0	0	0	0	0	0	0	3	0
D_0__Bacteria	3c43516d41e1d30ad8058a7bdc1cd193	0	0	0	0	0	0	2	0	0	0
D_0__Bacteria	3c6405cba9453926a7bba22ab2f851b6	0	0	0	0	0	0	3	0	0	0
D_0__Bacteria	3c6476d14e211d208d782ce751bc1066	0	0	0	0	0	0	0	0	3	0
D_0__Bacteria	3c6e9d8acaae58e528253f9ef8e9553d	0	0	0	0	3	0	0	0	0	0
D_0__Bacteria	3c81da36c035f53520b6655492e2c321	4	0	0	0	0	0	0	0	0	0
D_0__Bacteria	3c8fc85eafea64e019da84934d718286	0	17	0	0	0	0	0	0	0	0
D_0__Bacteria	3cb5c4f0f27d0b264be998538a3ef8c9	4	0	0	0	0	0	0	0	0	0
D_0__Bacteria	3cc7ab8923ea32d324c6b0f1264294b8	0	29	0	0	0	23	41	0	0	0
D_0__Bacteria	3ce704cd688097ba4ee01787e70e36e7	0	2	0	0	0	0	0	0	0	0
D_0__Bacteria	3cf64189c2277b2d525c6e4fde5b7a32	0	0	0	0	0	9	0	0	0	0
D_0__Bacteria	3d27e397416b2788c7c9169f80bc9f81	0	4	0	0	0	0	0	0	0	0
D_0__Bacteria	3d3078be30fc4b526cf3cb2456c408de	0	0	0	0	0	0	0	0	0	3
D_0__Bacteria	3d325d78d7b911f3dfd85bb78fb002ac	26	96	0	9	0	13	6	0	0	0
D_0__Bacteria	3d3bf4b287be2284d9e454eca46a8c9e	0	0	0	0	0	6	0	0	0	0
D_0__Bacteria	3d5b2e2c2e70e75daa08d7f1d56fe061	0	0	0	0	0	2	0	0	0	0
D_0__Bacteria	3d6db0c54b2f16aa90c6070854f13677	0	3	0	0	0	0	0	0	0	0
D_0__Bacteria	3d757511a5d316de6db406025225da68	0	9	0	0	0	0	11	0	0	0
D_0__Bacteria	3d81e7d20d04d60c1f3dae7e03770bac	0	0	0	3	0	0	0	0	0	0
D_0__Bacteria	3d9393adf3f653e1123b69142d44a18b	4	9	0	0	0	0	0	0	0	0
D_0__Bacteria	3d977cb15eca0bad8b22cedc188d2ef2	4	6	0	0	0	0	0	0	0	0
D_0__Bacteria	3daae4f3429f4373807a745f01d5f24b	0	0	0	0	0	4	0	0	0	0
D_0__Bacteria	3dca92c914210baaef1ff60bdfa86277	0	0	0	0	2	0	0	0	0	0
D_0__Bacteria	3dcae449ee02a25bd11cfe208514c232	0	3	0	0	0	0	12	0	0	0
D_0__Bacteria	3dffe7eb517f3c6bc26d244935f094b2	0	0	0	3	0	4	0	0	0	0
D_0__Bacteria	3e0a8d70654eef5d38a42bef1ab2b476	0	0	0	0	0	0	2	0	0	0
D_0__Bacteria	3e129e8ac2cfa2cf0eeed2b876336bf0	2	4	0	0	0	8	5	0	0	0
D_0__Bacteria	3e142f140be3026805c1d8bf4183e4dd	0	0	0	0	0	6	0	0	0	0
D_0__Bacteria	3e17803814747a691ffc7cc848077ccc	0	5	3	0	0	4	32	0	0	0
D_0__Bacteria	3e3d2699608346aca1b85cd6550462d8	0	0	0	0	0	0	0	0	0	305
D_0__Bacteria	3e3f8cba07e6483ae88c61bdc70f144a	11	17	0	0	0	0	15	0	0	0
D_0__Bacteria	3e44269ea81664e69792616e186429f4	2	8	4	0	0	0	0	0	0	237
D_0__Bacteria	3e5fd13eb20d3d8a6d4bb95402130651	0	5	0	0	0	0	13	0	0	0
D_0__Bacteria	3e6507ea9eb7f301ea7588b8060b41fa	24	0	0	0	0	0	0	0	0	0
D_0__Bacteria	3e6743bfed3d7e57a739ef6cdac98e9f	0	2	0	0	0	0	0	0	0	0
D_0__Bacteria	3e6e1447b71d69bcf8ea930f38c95960	8	3	0	0	0	24	8	0	0	0
D_0__Bacteria	3e787d6a98a8632f90f32fb0bf0b4515	0	0	7	0	0	0	0	0	0	0
D_0__Bacteria	3e7c83671ca82577ac3fa8fff28e1e04	0	0	9	0	85	0	0	0	0	0
D_0__Bacteria	3e80349119455bd17347216326c7cd99	0	9	0	0	0	0	0	0	0	0
D_0__Bacteria	3e862c99b130ead74cbf694fa5465798	0	0	0	0	0	0	11	0	0	0
D_0__Bacteria	3e877a8fd83eebda0b86107f23d58eae	3	0	0	5	0	8	4	0	0	3
D_0__Bacteria	3e9cd28a40622ed1be9dc6cc6bf5125e	0	0	0	0	0	0	2	0	0	0
D_0__Bacteria	3ea4692a0af5835c496e3dabc267c2eb	3	12	0	0	0	0	4	0	0	0
D_0__Bacteria	3eb30cbc4ff53018e6cd21b0b4329fc9	2	0	0	0	0	0	0	0	0	0
D_0__Bacteria	3eb8ccdf3b8ce937203f9087aacf29d7	0	0	0	0	0	5	0	0	0	0
D_0__Bacteria	3eba37090b9819d32f1144e0969d57ed	0	11	0	0	0	0	4	0	0	0
D_0__Bacteria	3ec232b57b553c48084ecde9bdde76c2	0	5	0	0	0	0	0	0	0	0
D_0__Bacteria	3eda3c08544138f19e9f9808122ae98a	0	0	0	0	0	7	0	0	0	0
D_0__Bacteria	3f3662c5cc67541c1902905f39484619	7	11	0	2	0	7	9	0	0	0
D_0__Bacteria	3f466d2fa963e309b44527d62b3ddbe2	0	11	0	2	0	5	5	0	0	0
D_0__Bacteria	3f5328fdf344911d014aeb7a5201bd92	59	150	605	118	173	164	154	346	0	215858
D_0__Bacteria	3f6e6e83b323ca21939b041e9661b965	11	0	0	10	0	0	0	19	0	0
D_0__Bacteria	3f7c60bd0cd221d4598472f239948ec9	0	0	0	0	0	0	2	0	0	0
D_0__Bacteria	3f99efcae6720e8dedb132172ede093b	0	0	0	0	0	2	0	0	0	0
D_0__Bacteria	3f9af2dda2e8279587438a6fc34651e8	0	0	0	0	0	4	4	0	0	0
D_0__Bacteria	4014c27d49591d3bdc86a3ed0949e13f	49	90	1132	228	185	731	506	93	0	238583
D_0__Bacteria	403e61ca40214037b6b1f6c208bd9a73	132	198	0	42	0	126	498	3	0	0
D_0__Bacteria	407dc3facc045e817ecfe4eaaba55921	4	7	0	0	0	0	6	0	0	0
D_0__Bacteria	40c19cfd3fda0959c07e04c6f95c0bfe	0	0	0	0	0	2	0	0	0	0
D_0__Bacteria	40d459a2f419a1787d6ca17af41dfd64	0	0	0	0	0	2	0	0	0	0
D_0__Bacteria	410d55ce2fad311e0aa2de3589dc5897	0	0	0	0	0	2	0	0	0	0
D_0__Bacteria	4123c23d2b94b8842dff4c7d5b5cae67	0	0	0	0	0	2	0	0	0	0
D_0__Bacteria	41515ae68795e24b69ee59ab12792217	0	0	0	0	0	4	0	0	0	0
D_0__Bacteria	416951e4bc7b4fe19f953d336982f34d	0	0	0	0	0	3	0	0	0	0
D_0__Bacteria	41bf74ae8501ce86efc892f6e8d46925	0	0	0	0	0	0	2	0	0	0
D_0__Bacteria	41de1ba2dd07b5cd786f9f07cde8882b	2	0	0	0	0	0	0	0	0	0
D_0__Bacteria	41e3a1273f6e8805dbb61c2fb8acf5ce	0	4	0	4	0	8	9	0	0	0
D_0__Bacteria	41f8cf18d78f03d482cdbc46684b43fe	175	13	15	0	1660	1071	8	0	0	0
D_0__Bacteria	42068a751935f316a5f311c8ac0ca371	0	0	0	0	0	0	0	2	0	0
D_0__Bacteria	421e7803133769d594f9fe2e874b21a6	0	0	0	0	0	3	0	0	0	0
D_0__Bacteria	422951c4084c5026a6a14ddeab01ebf7	0	0	0	0	0	0	0	0	0	14
D_0__Bacteria	422d57dd178deb1c229517a58b88a41d	0	0	0	0	0	0	3	0	0	0
D_0__Bacteria	427706bf0f058e0f3f22b09b7bb0b78a	4	0	0	0	0	0	0	0	0	0
D_0__Bacteria	427be1053623a0f2f24de8b7dbc44d01	0	0	0	0	0	3	0	0	0	0
D_0__Bacteria	427c8a98c65d908fa0dc1b44ba89b4ab	0	3	0	0	0	0	0	0	0	0
D_0__Bacteria	42853dbe5b05f2a977b03a33c86070d4	25	64	24	30	0	84	176	26	0	0
D_0__Bacteria	4291d1a199097c176fc36e6087f698f2	0	7	0	0	0	3	5	0	0	0
D_0__Bacteria	4295d31806cd44ce86176513cde523d8	0	0	0	0	0	4	0	0	0	0
D_0__Bacteria	42a499e9af4c6686ba9881a5634c2276	3	0	0	0	0	0	0	0	0	0
D_0__Bacteria	42c87a709c74ebed15b0ea87931235d2	6	8	0	0	0	3	0	0	0	0
D_0__Bacteria	42f25e6563b329f775587aeb1ebc943f	0	0	0	0	0	4	0	0	0	0
D_0__Bacteria	431ee017329fe25b12e13eb7ae452226	0	0	0	4	0	0	0	0	0	0
D_0__Bacteria	434723d074e7a869dba8beb60765d0bf	0	0	0	7	0	0	0	0	0	0
D_0__Bacteria	437a1ec1468efbc29c4f42cff109c12f	0	3	0	0	0	0	0	0	0	0
D_0__Bacteria	4390eea63451e248c2a28839dc8ee38c	0	9	0	0	0	0	0	0	0	0
D_0__Bacteria	43979930e8d44fc9c4a8655ec5d31497	0	10	0	0	0	0	0	0	0	0
D_0__Bacteria	439e2df5f081ab41dc73d09b29be7d53	0	3	0	0	0	0	0	0	0	0
D_0__Bacteria	43b513b77a2d0d7f4083a177353c9a04	0	0	0	0	0	0	0	0	0	36
D_0__Bacteria	43fc6b94eff62f5f3b6a84a6774de0d4	0	0	0	0	0	13	9	0	0	0
D_0__Bacteria	441477175985c6cf2a5b106465639c75	32	79	52	29	24	0	0	22	0	92
D_0__Bacteria	441e7746d41c02eb3f48b2a0142fff80	0	0	0	0	0	0	4	0	0	0
D_0__Bacteria	4428c9f119a0dbc35f02b9012550fae8	0	0	430	0	0	0	0	0	0	0
D_0__Bacteria	4467ce7c3c700ef97e849d4dac2b6440	0	0	0	0	0	0	2	0	0	0
D_0__Bacteria	4477a048523e3dd8ac2fbd9754203ee1	0	0	0	3	0	0	0	0	0	0
D_0__Bacteria	44a3725de7795298c6760babb768f493	3	0	0	2	0	5	0	0	0	0
D_0__Bacteria	44a4b44e8c38e86f39e688f14967eb27	0	0	0	3	0	7	0	0	0	0
D_0__Bacteria	44a4bf7d3e6861662806dc6f83cfe1fc	0	0	0	0	0	0	0	0	0	3
D_0__Bacteria	44afeb297fbac78a100c29ac6abcd76e	0	0	0	0	0	0	0	15	5	0
D_0__Bacteria	44b5a42479085f43e49b0136fdf19a07	0	0	0	0	0	0	3	0	0	0
D_0__Bacteria	44ce06ea0faef8b739e9947cc836cf29	0	0	0	0	0	3	0	0	0	0
D_0__Bacteria	44d19a44b59d1d2e9865d2048ce87b4b	0	0	0	5	0	0	0	0	0	0
D_0__Bacteria	44d233b674ba0fa39599ffdb399fd4b0	0	0	0	0	0	0	0	0	10	0
D_0__Bacteria	44d2c393ed709b0977215edc15357285	0	0	0	0	0	3	0	0	0	0
D_0__Bacteria	45268cb539d5bd09e0a64953e58a83c8	0	0	0	0	0	0	0	0	0	40
D_0__Bacteria	452ce8fff38dfd669355046b528e64d9	2	0	0	0	0	0	2	0	0	0
D_0__Bacteria	453a6a62efcd552d3667f44982c143df	0	0	0	3	0	0	0	0	0	0
D_0__Bacteria	453b7c1b776c94e822c20e1465c6abff	0	0	0	0	6	0	0	0	0	0
D_0__Bacteria	4542485ddc4e058f596b45b17856aac0	0	0	0	0	0	2	0	0	0	0
D_0__Bacteria	455f5117d8ce1c512c342c42ab7eaf65	0	3	0	0	0	7	4	0	0	0
D_0__Bacteria	456c6da400d3699a8dec3190fd12ad65	20	0	0	0	0	0	0	0	0	0
D_0__Bacteria	456f6bf3d26ba0e98154fdb96621519d	0	3	0	0	0	8	5	0	0	0
D_0__Bacteria	45764fa3d90124dc1e3ba70c3b44e70b	0	0	0	0	0	0	6	0	0	0
D_0__Bacteria	45935cf81540e2fc3240ec44896ac271	0	0	0	0	0	0	0	0	0	4
D_0__Bacteria	45b6a6b9beae56bf71e8103a65f43747	0	0	0	0	0	0	0	0	0	25
D_0__Bacteria	45cbe43f65e9c109d1f2bd324ea9885e	0	0	0	0	119	34	0	0	0	0
D_0__Bacteria	45e72ca93da525e5748f8f6d9de1efe7	0	0	0	0	0	3	0	0	0	0
D_0__Bacteria	460f4bf066c6b350260e3e89f12bddba	0	0	0	0	0	3	0	0	0	0
D_0__Bacteria	4611fabdba8e9fa2d1e3c98be7a5dbb9	3	0	0	3	0	3	5	0	0	0
D_0__Bacteria	46262fd1bafdfca34c67e5332e1922bf	0	2	0	0	0	0	0	0	0	0
D_0__Bacteria	463cf9ef5ac99466afde849e5e598eee	9	33	0	14	0	35	15	0	0	0
D_0__Bacteria	4664c38480e03815614d6a397ee69a0a	0	9	0	0	0	0	2	8	0	0
D_0__Bacteria	467f2ba43db9c4df900a9e79b71d567c	0	162	92	0	0	0	112	0	0	0
D_0__Bacteria	467fa0d17d4f32a1aae9b2d56d386339	0	6	0	0	0	0	2	0	0	0
D_0__Bacteria	4685585d7cecabbbca7e6a0015175366	3	0	0	0	0	0	0	0	0	0
D_0__Bacteria	468edaf4287b4503a3004907624f82a2	4	0	0	4	0	12	0	0	0	0
D_0__Bacteria	4691a5e8e03c0d80d2198e9c5d2d7240	0	0	0	0	0	0	4	0	0	0
D_0__Bacteria	46a983d74bcc08e60ed5b235e0db16bc	0	0	0	11	0	0	0	0	0	0
D_0__Bacteria	46b8c39368259621584be2f3d373d014	0	0	0	0	0	5	0	0	0	0
D_0__Bacteria	46bab9b32c474c443db0f1fa41a34661	0	2	0	0	0	0	0	0	0	0
D_0__Bacteria	46ce69256de1fcca514c523fc07c9270	0	7	0	0	0	0	4	0	0	0
D_0__Bacteria	46d029cc8365552471d848202d3cc880	0	8	0	0	0	0	0	0	0	0
D_0__Bacteria	46dfb10b3548777da9941a4969d5c3e2	0	2	0	0	0	0	0	0	0	0
D_0__Bacteria	4707ec8d97e8d5e5f3b82cfb34f3212d	0	0	0	12	0	8	0	0	0	0
D_0__Bacteria	4708bbf8b13ac8c73716fa1579a0d61f	3	0	0	0	0	0	0	0	0	0
D_0__Bacteria	471f3af54bb44fc83654d9e441299483	0	0	0	0	0	0	0	0	0	2
D_0__Bacteria	471f6b0e01927ec9a396e97addc73398	0	0	0	5	0	0	0	0	0	0
D_0__Bacteria	472ed548f128a70ac3010c69ed95cfb2	0	10	0	0	0	3	0	0	0	0
D_0__Bacteria	4742351219d11e9e79054e5408d42fcf	0	0	0	0	0	0	0	0	4	0
D_0__Bacteria	47457e11df6af6889e657e1512118cb5	0	0	0	0	0	3	0	0	0	0
D_0__Bacteria	474fbbfe2ff070bfaf0ac2bf2d60c4a6	3	4	0	0	0	3	0	0	0	0
D_0__Bacteria	47550d48c7678929fac9796264adb433	0	2	0	0	0	0	0	0	0	0
D_0__Bacteria	4763b4e034ca5e4384358375b5a3b1eb	0	7	0	2	0	0	0	0	0	0
D_0__Bacteria	476921e0b80a12a4a80334a4916fde66	0	0	0	6	0	0	0	0	0	0
D_0__Bacteria	476cf570b3fb6d9f307d05ae112fd0b6	0	0	0	0	0	2	0	0	0	0
D_0__Bacteria	476f9386db662bb9f8b3a75cdc1a452b	0	0	0	4	0	0	0	0	0	0
D_0__Bacteria	478f9c05b6f5217050134771ac44ed01	0	0	4	0	0	0	0	0	0	0
D_0__Bacteria	47d16c0d4241e348bbfb7cd5576afbfa	0	0	0	0	0	2	0	0	0	0
D_0__Bacteria	47f2057a291246c58309819c82979268	0	6	0	0	0	0	0	0	0	0
D_0__Bacteria	47f5e95d7b0598a8379ead626fe6a8dc	0	0	0	2	0	0	0	0	0	0
D_0__Bacteria	47fdf921358882d74e0d823ee2810d46	0	0	0	0	0	0	0	0	0	32
D_0__Bacteria	48182648a7409955a917b0dc6fe3ca3e	0	0	0	0	2	0	0	0	0	0
D_0__Bacteria	483954939f5c2dba25092354b46912ef	0	0	0	0	0	0	2	0	0	0
D_0__Bacteria	484fad6cf720fd74f5ed1ede606397a1	0	0	0	0	0	2	0	0	0	0
D_0__Bacteria	48703cc361d8cc7e49382abb5acfecae	0	0	0	0	0	0	0	0	7	0
D_0__Bacteria	4890f58b6fc2897086db0b5a0afa3716	3	0	0	0	0	0	0	0	0	0
D_0__Bacteria	48929031d3f6197e83a79f0eb25f4bd6	0	0	0	3	0	0	0	0	0	0
D_0__Bacteria	48981d53c4483672494be96dc0604e74	0	2	0	0	0	0	0	0	0	0
D_0__Bacteria	489b8e184a49c8ca0117a5b178216275	0	17	0	0	0	0	0	0	0	0
D_0__Bacteria	489cb188ed22957dc1642c587af94666	0	0	0	0	0	0	0	0	0	2
D_0__Bacteria	48a7ea4c3e82db7128013f0f263c7f47	0	0	0	0	0	0	0	0	44	0
D_0__Bacteria	48b705fb4276c017e6cae858e7433e22	0	2	0	0	0	0	0	0	0	0
D_0__Bacteria	48cdfdfd6aa24255762f6d587d54dfdc	0	0	0	0	0	2	0	0	0	0
D_0__Bacteria	48d37b32813cbf6fdf71b21384de3bbc	0	4	0	0	0	4	0	0	0	0
D_0__Bacteria	48fa34b1efe4090cd7bdc52a1f090e5c	0	4	0	0	0	0	0	0	0	0
D_0__Bacteria	49105608a9e21c884b8c9b445a241480	16	0	0	0	0	0	0	0	0	0
D_0__Bacteria	492a0edf0635ab467cd0a32baaf80d80	0	0	0	0	0	0	0	0	0	6
D_0__Bacteria	493c34384459d4e1925a136d2a4fd031	0	0	0	0	0	0	0	0	0	16
D_0__Bacteria	494877dc0062a624f11b177c7493711f	0	0	0	0	0	2	0	0	0	0
D_0__Bacteria	494a41d72bb3148987b47658f8daece8	12	12	0	6	0	29	15	0	0	0
D_0__Bacteria	494d3d8331a63abba26bf68ebaea06fd	0	0	0	0	0	2	0	0	0	0
D_0__Bacteria	495c57438bbe4e05f669217ed61a853d	0	0	0	0	0	2	0	0	0	0
D_0__Bacteria	496d37a8c1e6a81fb7108d980c859214	0	0	0	0	0	0	4	0	0	0
D_0__Bacteria	496efece53f84a4dcdfc3e83fff7aa4e	0	0	0	0	0	7	0	0	0	0
D_0__Bacteria	49870b2e9fdb91c48ffc16d3ba779554	0	54	0	0	0	0	0	0	0	0
D_0__Bacteria	4989796cbe009ed3f13ce61cdc2aa426	0	5	0	0	0	0	0	0	0	0
D_0__Bacteria	498d38b3be72244be264848591326939	0	0	0	0	0	0	3	0	0	0
D_0__Bacteria	4992503650a1e43ac912c03fcd93d3b1	4	3	0	0	0	0	0	0	0	0
D_0__Bacteria	49b67f95583b26b611ad3a1fa3da10bf	0	0	0	0	0	0	0	0	15	0
D_0__Bacteria	49cc3ffe6f9218938c8e90bc237387ec	0	0	0	0	0	0	2	0	0	0
D_0__Bacteria	49d57e85cd6d8b683317bf59f3e15eee	0	0	2	0	0	0	0	0	0	0
D_0__Bacteria	49f50845ae5fa0025a28081fe7d700a1	29	52	0	18	0	14	32	8	0	0
D_0__Bacteria	49f55433bb78dec0dfbf1d125e9b168b	0	0	0	0	0	0	33	0	0	0
D_0__Bacteria	49fd3229b0b068031cf44940816cdd0d	3	6	0	5	0	0	15	0	0	0
D_0__Bacteria	4a0b24167d25f2c8d3097b568d8685d5	0	0	0	39	0	0	19	16	0	0
D_0__Bacteria	4a1ad26846ecd86caac38f1fe7723650	0	0	0	0	0	3	7	0	0	0
D_0__Bacteria	4a4484328b6d9711e80b76e4e1779db8	4	0	0	0	0	0	0	0	0	0
D_0__Bacteria	4a45ae6f462dfe86d34086fed6cbea1e	0	0	0	0	0	0	0	25	0	0
D_0__Bacteria	4a4ea07c404d2d87fd8f087693eadaf3	0	0	0	0	0	0	2	0	0	0
D_0__Bacteria	4a5d69e7846700bdcbdfe0287b8c2dbf	0	2	0	0	0	0	0	0	0	0
D_0__Bacteria	4a627bf389c446f0000368ce5a91e068	0	0	0	0	0	0	0	15	0	0
D_0__Bacteria	4a645fcf1efd8f6ee6d57170ae57b25e	0	0	0	0	0	2	0	0	0	0
D_0__Bacteria	4a67b77c77be0c4ca0244430c87e1529	0	0	0	0	0	0	0	0	0	3
D_0__Bacteria	4a7a50020d49e418bc68cc0cb35f10fa	0	10	0	0	0	0	0	0	0	0
D_0__Bacteria	4abc9621541c390a59b89cc2e2e10e2d	0	0	5	0	0	0	0	0	0	0
D_0__Bacteria	4ac80f501d1d36bc0282316cce62a8bd	0	4	0	0	0	0	14	0	0	7
D_0__Bacteria	4ad752b6f86fc88fc2c1fe8a17a2e7cc	0	2	0	0	0	0	0	0	0	0
D_0__Bacteria	4ae2185c61304ea8a214f93ea0baebc9	0	0	0	0	0	2	0	0	0	0
D_0__Bacteria	4af76f098cf32472ee6cd832b212d4e8	0	0	149	0	38	0	0	0	0	0
D_0__Bacteria	4afb21a3597e73f3736c3f24d4a74b14	0	0	0	0	0	3	0	0	0	0
D_0__Bacteria	4afb9ef9509ee87c3120cac5adca847c	0	0	0	0	0	6	4	2	0	0
D_0__Bacteria	4b14bc2092a47921c9fe333265cc2c00	0	3	0	0	0	0	0	0	0	0
D_0__Bacteria	4b1fb3c984dd7ca4e1fdbf5f5fbf2e8e	0	7	0	10	0	8	0	0	0	0
D_0__Bacteria	4b2a202c48e00c6af37798001797905f	0	0	0	0	0	5	0	0	0	0
D_0__Bacteria	4b2b14441c88255f67f6efc1da811d51	0	3	0	3	0	0	0	0	0	0
D_0__Bacteria	4b2bd003e55472e33ddfaa5960723b95	6	0	0	0	0	0	0	0	0	0
D_0__Bacteria	4b8498881b606e7bc4386636efb611e4	0	0	0	0	0	0	3	0	0	0
D_0__Bacteria	4b99f2bdeb71f03988ab0017491ebb96	0	0	10	0	6	3	0	0	0	17
D_0__Bacteria	4b9c97e05fdf09583329b3ffce4a2bb5	0	10	0	0	0	0	0	0	0	0
D_0__Bacteria	4bc75b9ad637d3b4492d02a1876291e4	0	0	0	0	0	0	16	0	0	0
D_0__Bacteria	4bd728708abacc9cf3abf77c48550a13	0	5	0	0	0	0	0	0	0	0
D_0__Bacteria	4be33c4f48354f0555d9b5961d57f398	0	7	0	0	0	19	5	0	0	0
D_0__Bacteria	4beea327a81790a11de12faf73929397	3	0	0	0	0	0	0	0	0	0
D_0__Bacteria	4bf99b33e68a8d94d4398e9300d8f4d9	7	0	0	2	0	0	0	0	0	0
D_0__Bacteria	4c088362d2600684558a793d737eafc4	0	0	0	0	0	0	0	0	17	0
D_0__Bacteria	4c0d605e8620296c9670f991dd1405b6	2	0	0	0	0	0	0	0	0	0
D_0__Bacteria	4c23fd7432eca3675f98052127c3d952	0	0	0	0	0	0	0	0	0	15
D_0__Bacteria	4c36778f9b600780284eacbcfaa230d2	0	0	0	0	0	0	0	0	33	0
D_0__Bacteria	4c5ecd4f2bc2912841fea3d73a25bb42	106	289	0	88	0	0	52	240	0	0
D_0__Bacteria	4c6c3a19d54a2e249f4fb82ebfb62ff6	0	0	0	0	2	0	0	0	0	0
D_0__Bacteria	4c778f159da99775b7e3909b098c3eaa	0	0	2	0	0	0	0	0	0	0
D_0__Bacteria	4c7d9d700fc3ee54e1a71896c296789a	0	0	0	0	0	2	2	0	0	0
D_0__Bacteria	4c7f0ee39a0f738347090054e8e5387e	16	0	0	0	0	0	0	0	0	0
D_0__Bacteria	4c8070900d6bd02a055a782d156d8e92	2	0	0	0	0	0	0	0	0	0
D_0__Bacteria	4c92326028ef8e8d03ba86b552758f94	0	0	0	0	0	0	2	0	0	0
D_0__Bacteria	4c96c226d8b1dab0141e5b67e72ee022	0	0	4	0	0	0	0	0	0	0
D_0__Bacteria	4ca66dc363996c35510dca70c27b9c24	0	0	33	0	0	0	0	0	0	0
D_0__Bacteria	4ca9ca0ad85e585bc93b43c96b106a71	0	0	0	2	0	18	2	0	0	0
D_0__Bacteria	4cb32e9bfb88bf64917494c94c7b73ca	16	0	0	0	0	0	81	39	0	57
D_0__Bacteria	4cbbf051f97b0ba3377a68060ea42634	0	0	0	0	0	0	5	0	0	0
D_0__Bacteria	4cbc41a55b260d972831dfe7cb1ad8e3	0	0	0	0	0	2	0	0	0	0
D_0__Bacteria	4cc54da7d288e573dae1f1fca4ce8a26	0	0	6	0	6	0	0	0	0	0
D_0__Bacteria	4cf3475c638c1ef7cb6545c0c2ba9b4a	0	0	0	0	0	5	0	0	0	0
D_0__Bacteria	4cf60694fbb5571361f87694bc1ee2ef	0	0	0	0	0	0	7	0	0	0
D_0__Bacteria	4cf9949ffba0676c593c7a555efc323f	0	0	0	0	0	5	0	0	0	0
D_0__Bacteria	4d0a4cae836ee74d3226bfd86041cbb1	0	0	0	0	0	0	0	0	0	9
D_0__Bacteria	4d328dbb03de7509edc643d802e254e4	0	0	0	0	54	0	0	0	0	0
D_0__Bacteria	4d386f6e0ad0c1b928aa220657b886ea	5	0	0	11	0	35	21	0	0	0
D_0__Bacteria	4d39538e3e923c5d5fbb5a48d5c0efb5	0	75	0	0	0	0	0	11	0	0
D_0__Bacteria	4d4306b23068aa23b6e1b7d24dda4967	0	0	0	0	0	3	0	0	0	0
D_0__Bacteria	4d5e016a261cb1ec7b7883c2076984a7	0	0	0	0	0	0	0	0	0	14
D_0__Bacteria	4d65fa4c746d60ec74c711bcdd419fe8	0	0	0	3	0	0	0	0	0	0
D_0__Bacteria	4d66494ecf923f44ea47e2c0fa990e47	0	0	0	7	0	0	0	0	0	0
D_0__Bacteria	4d6db9cd72f77d814991ba8c96c33a2f	0	2	0	0	0	0	0	0	0	0
D_0__Bacteria	4d74d661a3d843cef1053ed36dae4922	0	0	0	0	0	3	0	0	0	0
D_0__Bacteria	4d85aac78775db6490cb84c61592d3b6	0	3	0	0	0	0	0	0	0	0
D_0__Bacteria	4d92fe69ce80b9571e59f22b38c068b0	0	2	0	0	0	0	0	0	0	0
D_0__Bacteria	4dbda9d070d8cd8d464f087be3bb615f	0	3	0	0	0	0	0	0	0	0
D_0__Bacteria	4dc22c3ae8cf2c7a88ffce0e90664044	0	4	0	0	0	0	0	0	0	0
D_0__Bacteria	4dc72d881eb76a452e56ffee9bf54697	0	0	0	0	2	0	0	0	0	0
D_0__Bacteria	4dcd393deb256dd8ae5279914194fb93	0	0	0	0	0	3	0	0	0	0
D_0__Bacteria	4df59dd3be755621f9f5dd7639b6a56e	9	0	0	0	0	0	0	0	0	0
D_0__Bacteria	4e05e3cde5ecff56f867d42f110d7342	0	0	0	0	0	2	0	0	0	0
D_0__Bacteria	4e55a36a3b68b949b0f5825c9dca0a13	0	0	0	0	0	5	0	0	0	0
D_0__Bacteria	4e58ba8778c657a4651653506286f830	0	0	0	0	0	8	0	0	0	0
D_0__Bacteria	4e60927f53b27c32c647fccd77c9c806	0	6	0	0	0	0	0	0	0	0
D_0__Bacteria	4e6633e61d191a40f36e2a2e2544b330	0	0	0	0	0	14	0	0	0	0
D_0__Bacteria	4e6eaff431d8b6c1de36fa0c6159d890	0	2	0	0	0	0	0	0	0	0
D_0__Bacteria	4e7c767d27763fcda551cd39a3ced318	0	0	0	0	0	0	2	0	0	0
D_0__Bacteria	4e8c1d73278e86a7c89989cbfb80b754	0	0	2	0	0	0	0	0	0	0
D_0__Bacteria	4e99f11fd0d3607eeca8a7829615e052	0	0	0	0	0	3	0	0	0	0
D_0__Bacteria	4ea77c63bae48ce68e28befc75dae1d7	0	0	0	0	0	2	0	0	0	0
D_0__Bacteria	4eacb56afbce6bc8630a168039427d0e	14	12	0	4	0	12	7	0	10	0
D_0__Bacteria	4ef0b48f985b45bf36fc03ef72885178	0	0	0	0	0	8	3	0	0	0
D_0__Bacteria	4ef75861dd9a7a1bb68fab20feed3c73	0	0	0	0	0	0	2	0	0	0
D_0__Bacteria	4efc6fc0417ade2a2d985bec4866b96d	0	3	0	0	0	0	0	0	0	0
D_0__Bacteria	4f445ef8ea7e9fddc23d92305b38e367	0	0	2	0	0	0	0	0	0	0
D_0__Bacteria	4f70964b3f503fdeed020643cadaf955	0	0	0	0	0	0	0	0	0	4
D_0__Bacteria	4f7c97b19d7ce1c8b79aab690e9905b4	0	7	0	0	0	3	0	0	0	0
D_0__Bacteria	4faa7be27b5c5b3b7a3af243bbd08e34	0	0	0	0	0	0	0	53	45	0
D_0__Bacteria	4faaddd802ecc0231f97a3af7cac690e	0	0	0	0	0	0	0	0	0	8
D_0__Bacteria	4fe3a8b8358f8c2bcf1a862c3adb30c6	3	34	4	0	0	0	8	0	0	0
D_0__Bacteria	4ffbec861e0ca7a2a38b84aec8410537	0	0	0	0	0	0	3	0	0	0
D_0__Bacteria	5029b5b4b50a51a2dc380bec61bb08a0	0	0	0	0	0	0	0	7	0	0
D_0__Bacteria	5035fecba2775b08a18287ac6ccaaccb	0	11	0	0	0	0	0	0	0	0
D_0__Bacteria	5038b83094c40e3056c05eec7ac0d270	3	0	0	0	0	0	0	0	0	0
D_0__Bacteria	5053e62f6d25d5400bdeffb4dcf5d9af	0	0	0	0	5	0	0	0	0	0
D_0__Bacteria	505b42321e27d310367ecbe112151f26	0	0	0	49	0	0	0	0	0	0
D_0__Bacteria	506107121211760ded2167a38cdff937	0	0	0	0	0	0	0	0	0	6
D_0__Bacteria	50652faa7444d65fee54ad0497e9c7fb	0	4	0	0	0	5	0	0	0	0
D_0__Bacteria	506b072c506ae4ea28333328a78c0440	0	0	0	0	0	13	0	0	0	0
D_0__Bacteria	507c977520b3b1926cfab75a65c97cf5	0	0	0	0	0	0	3	0	0	0
D_0__Bacteria	508fc69c0c459bf98fef4204381246e7	0	15	0	0	0	0	0	0	0	0
D_0__Bacteria	50960f49dbf571ca4bdbbb0b021da53e	0	0	0	0	0	6	8	0	0	0
D_0__Bacteria	50b7f1f930ac0880ca536e16370cb572	0	0	0	0	0	4	0	0	0	0
D_0__Bacteria	50c1363990fa9e3fdc56633bc0015196	0	45	89	0	36	19	18	14	0	0
D_0__Bacteria	50c5826eb796e80dfa6cfa466df01ca0	3	9	0	0	0	0	0	0	0	0
D_0__Bacteria	50e25ec917a3838b910262aa0262fe94	0	0	0	0	0	0	6	0	0	0
D_0__Bacteria	51052b9994162c0d98509169a79a1160	3	0	0	0	0	0	0	0	0	0
D_0__Bacteria	511a7a65b1fa11872c88655934a2870b	0	0	0	0	0	0	4	0	0	0
D_0__Bacteria	512d6eb8acdbc620158c786be8a8e1f7	7	0	0	15	0	82	44	2	0	0
D_0__Bacteria	51591611feab6b31bfb83a9e6414f477	70	41	30	53	68	54	55	96	74	0
D_0__Bacteria	515e75dd91a113cedbc2567a1bebf279	0	0	0	0	0	0	4	0	0	0
D_0__Bacteria	516825326bbda73d78104cd667b87d62	0	0	0	0	0	2	0	0	0	0
D_0__Bacteria	517ad5cac4e11a7d8510576a39880311	0	0	0	0	0	8	0	0	0	0
D_0__Bacteria	517bd4650204d8ce5b1add5796bc3d18	103	40	0	25	20	12	168	26	0	0
D_0__Bacteria	519dce313fe7cb21ab9c628fdc80d52c	0	0	0	0	0	0	4	0	0	0
D_0__Bacteria	519e6dbf3578b98969ff52818b0f1027	0	0	3	0	0	0	0	0	0	0
D_0__Bacteria	51db62bfb300b9107c394edd8c4d890a	56	121	0	186	0	1015	421	0	0	18
D_0__Bacteria	51f3f5d109fe3f489d6847055827c69b	0	0	0	0	0	2	5	0	0	0
D_0__Bacteria	51f4eb789e1720e14b4f89c2f10b773b	0	14	0	0	0	29	32	0	0	0
D_0__Bacteria	51f9fecca7cf19870f132842e955f648	0	15	0	0	0	0	2	0	0	0
D_0__Bacteria	5202ec4a7e08a618797818563e89ceb8	0	10	0	0	0	0	0	0	0	0
D_0__Bacteria	5209a2971c6c37e46f9b5a5e47b066c0	3	0	0	0	0	0	0	0	0	0
D_0__Bacteria	5218f52e130e7cd6d42090af6530d804	0	0	0	0	0	3	0	0	0	0
D_0__Bacteria	522ef1fa84e1b063a4fba0deb66eb0ac	0	41	0	0	0	0	10	0	0	0
D_0__Bacteria	52322ea0f5e41f560d61bf4b49418e2a	0	3	0	0	0	0	0	0	0	0
D_0__Bacteria	5238bf2ced7c6ba26862665c842c3075	0	0	0	5	0	25	4	0	0	0
D_0__Bacteria	523fb4b2b10ec0902e275ba4ee9b6348	0	2	0	0	0	0	0	0	0	0
D_0__Bacteria	52522e6f1fc52fc4d422a14539065f93	3	4	0	0	0	0	0	0	0	0
D_0__Bacteria	5254c5f76a4ffa604c47591f0cba0c77	2	0	0	0	0	0	0	0	0	0
D_0__Bacteria	527c750bf904a5f503cd9c3af5561e74	0	10	0	16	0	20	14	0	0	0
D_0__Bacteria	529b96823f0fb5e990b34e4f46c8b653	0	0	0	0	0	0	4	0	0	0
D_0__Bacteria	52d0979a9dcc20794d9e1351f7bf05d5	0	0	0	0	0	0	8	0	0	0
D_0__Bacteria	52d1206100bc968065330bdcc6cb694d	0	0	0	0	0	3	0	0	0	0
D_0__Bacteria	52e89f121cea7ef50cb03343648710c3	0	0	0	4	0	0	0	0	0	0
D_0__Bacteria	5388c8735aebb8bf459ebf82f355128e	0	0	0	8	0	0	22	0	0	0
D_0__Bacteria	53adb2608f488b1e33e91b9b10dfb11b	3	0	0	0	0	0	0	0	0	0
D_0__Bacteria	53bc6d037d62eadbd1645b6ddbc8fb19	0	0	0	0	0	4	0	0	0	0
D_0__Bacteria	53d5df0a21f3fe159edfc61b9cb3430f	0	2	0	0	0	0	0	0	0	0
D_0__Bacteria	54083fbcbdd6f5601c25949430ea232c	0	0	0	0	0	8	0	0	0	9
D_0__Bacteria	5411815639abed3275988b7b91cf86f4	0	20	0	0	0	0	0	0	0	0
D_0__Bacteria	541abcaa04f91d8b0ccacef7121d7a89	0	0	0	0	0	3	4	0	0	0
D_0__Bacteria	541bb25469d37f0d2ad6b9eb76b762dd	15	6	0	9	0	21	17	0	0	0
D_0__Bacteria	543594adffd50c668f5d5689be69aaef	0	0	0	0	0	19	0	0	0	0
D_0__Bacteria	544c1ac29aceb0e86574d2e86e0eb51b	0	0	0	0	0	2	0	0	0	0
D_0__Bacteria	545027b4527c0c44af018d8d0eaba77a	0	0	0	0	0	0	11	0	0	0
D_0__Bacteria	545287566e617ea3f147580140f87e21	0	0	8	0	0	0	0	0	0	0
D_0__Bacteria	546b772af691057394c8340b328e28e8	17	14	0	15	0	38	21	0	0	0
D_0__Bacteria	54720c038cb713c39ba9e1333800688b	0	0	0	7	0	24	52	11	0	0
D_0__Bacteria	54863e798e450629dcf5c0ece7a81909	0	0	0	0	0	0	0	0	5	0
D_0__Bacteria	54b49d852f079e65f4adf7e49bef4f08	3	0	0	0	0	0	0	0	0	0
D_0__Bacteria	54b9978cda60c04d8f930dcb496cf524	0	0	0	5	0	0	0	0	0	0
D_0__Bacteria	54bae20c7dc28f5b4c239bd50a3616ba	2	0	0	0	0	5	3	0	0	0
D_0__Bacteria	550e7ea932bd315b91acca70f6255937	0	0	0	0	0	0	2	0	0	0
D_0__Bacteria	55212b650cae5bc778428851bdc46e92	0	0	0	0	10	0	0	0	0	0
D_0__Bacteria	55504fb5f1330657cdb085bc5ad70980	6	2	0	0	0	5	0	0	0	0
D_0__Bacteria	555fdcd58461aa7ca7453892e108e1e8	0	0	0	0	0	5	0	0	0	0
D_0__Bacteria	5579d876c2e31b64e6e6b9299376550b	0	2	0	0	0	0	0	0	0	0
D_0__Bacteria	5581ff00d9b0ae990ddae6e3b96e572d	0	4	0	4	0	0	0	0	0	0
D_0__Bacteria	558454f81f10c4c01368f3f3e653f9ed	0	0	0	0	0	7	0	0	0	0
D_0__Bacteria	55a279163ab9993252717a942c46f1ac	0	2	0	0	0	0	0	0	0	0
D_0__Bacteria	55acc287de82b38c766de9af399c0a76	0	0	0	6	0	0	8	0	0	0
D_0__Bacteria	55af4395789e71efc766b554df3d459f	0	0	0	0	0	0	2	0	0	0
D_0__Bacteria	55ef12d1fcbe3a26fd692d7db24b4dcf	0	0	0	0	0	0	5	0	0	0
D_0__Bacteria	5619f1be812dcf6aa7025b47589996ef	3	5	0	0	0	0	0	0	0	0
D_0__Bacteria	56276e55015461d45c39941346343fcc	0	0	0	0	0	0	0	0	386	0
D_0__Bacteria	563ac712b318e7ce7e8a8a973ac16966	3	0	0	0	0	0	0	0	0	0
D_0__Bacteria	565a0ca34b3da08bf9a28601fe6008ba	7	0	0	0	0	0	0	0	0	0
D_0__Bacteria	565b881dd7a052188cd5dff30e661496	0	0	0	0	0	0	2	0	0	0
D_0__Bacteria	56706a210f810814f44db4a8fbc63f38	16	0	0	15	0	0	6	0	16	0
D_0__Bacteria	56752ae2db649934b9d7272c10da131f	0	9	0	8	0	0	7	0	0	0
D_0__Bacteria	56763576e3b5358b55313859b8fd6113	0	0	0	0	0	3	0	0	0	0
D_0__Bacteria	56822cca9c2fab9bf209d242edc165aa	0	0	0	0	0	5	0	0	0	0
D_0__Bacteria	5688aef8296bf0b4469a9773d9ac518d	0	15	0	4	0	0	27	0	0	0
D_0__Bacteria	56909f92600d83b22dde7213fa58bef1	0	133	0	0	0	0	0	0	0	0
D_0__Bacteria	56e7edb66ac3fd8bfcdab742860ae054	3	20	9	5	0	17	19	0	0	0
D_0__Bacteria	56f2a74da0d12c37b3f1831097338c79	0	0	0	0	0	2	0	0	0	0
D_0__Bacteria	5705a1b2848307fd7a36f23ef398334d	3	0	0	0	0	3	0	0	0	0
D_0__Bacteria	57199c90004c695fb3ba5bea8419de88	0	0	0	0	0	2	0	0	0	0
D_0__Bacteria	57374a54fefe5d4fcbfe02eb6674d751	0	4	0	0	0	0	0	0	0	0
D_0__Bacteria	573d4a4e9b320d602d043cb6229fffa9	0	3	0	0	0	0	0	0	0	0
D_0__Bacteria	574c47558510e8b1e49f265a4a37bc31	40	138	0	54	0	48	106	19	0	14
D_0__Bacteria	5754a4a1f7bf2ceb85174062077c79c6	0	0	0	5	0	0	0	0	0	0
D_0__Bacteria	57552f9ada26d05d0756288c164344a5	0	3	0	0	0	4	0	0	0	0
D_0__Bacteria	57658500f7cf3232b906441b554e14ef	0	0	0	0	0	2	0	0	0	0
D_0__Bacteria	576836afba535757c64c458306d575a9	0	38	114	7	17	11	24	0	0	877
D_0__Bacteria	577239c50dea80afe58f55bfb6e846d2	0	4	0	0	0	0	5	0	0	0
D_0__Bacteria	57b284e4e40131ce1693e813f525f466	0	2	0	0	0	0	0	0	0	0
D_0__Bacteria	57be56cf1390e7c19375fe6dabe7c98f	0	0	0	0	0	0	0	0	0	42
D_0__Bacteria	57c26d349f7525e31748326316d5c2dd	10	0	0	0	0	0	0	0	0	0
D_0__Bacteria	57e2718b622ddd0852f26f9e82c14329	0	0	0	2	0	0	5	0	0	0
D_0__Bacteria	57e6045e27c45b548813283cf01eeb03	0	5	0	0	0	0	5	0	0	0
D_0__Bacteria	57f45554204cd5f11808b654bff3d8b5	0	0	0	0	64	0	0	0	0	0
D_0__Bacteria	57fb26f01a90729d7db0fb7319bd9038	4	0	0	0	0	0	0	0	0	0
D_0__Bacteria	5801b5e24fc10bdd562245840218d17e	0	0	0	0	0	9	0	0	0	0
D_0__Bacteria	58468efa52f196ff82c504aeb7ccc3a3	0	0	0	4	0	0	0	0	0	0
D_0__Bacteria	58546609b072fec270f1151d63bedb1e	0	0	0	0	0	0	3	0	0	0
D_0__Bacteria	588f554279b791421f89e3b804964b78	3	0	0	0	0	0	0	0	0	0
D_0__Bacteria	58b591e0408daee64dad04d46ac3b1e8	0	0	0	0	0	2	0	0	0	0
D_0__Bacteria	58d384a9684d031bb2c0462e58c8bb12	0	0	0	0	0	2	0	0	0	0
D_0__Bacteria	58f214501a3d817759e292413e2092eb	7	10	20	0	18	5	18	11	0	9251
D_0__Bacteria	5907bb5484243c603221f0a6f442526c	0	0	0	0	0	0	2	0	0	0
D_0__Bacteria	591b052c9fe48622726ed5947c8aa1ba	0	0	0	0	0	23	0	0	0	0
D_0__Bacteria	592ae4bc6db7f8f1a5cd84bba9b13d79	0	0	0	0	0	0	0	0	6	0
D_0__Bacteria	592e342dd2767010bd25f04a81e19564	0	0	0	0	0	6	0	0	0	0
D_0__Bacteria	5956ff21d9fc42b6a20e6012b3994ea4	0	4	0	0	0	0	0	0	0	0
D_0__Bacteria	5958694bdeb0cd9ef1d42bb089ef0f49	0	0	0	0	0	0	0	2	0	0
D_0__Bacteria	59797de13517cc0192fe917c8944fcce	0	0	0	0	2	0	0	0	0	0
D_0__Bacteria	5983aad34cbb40450c9dba3d480e13ed	0	0	34	0	0	0	0	0	0	0
D_0__Bacteria	598faf0620ccf385c4472a49142b8db1	0	0	0	0	8	0	0	0	0	0
D_0__Bacteria	599ebdd844473f37d1aa1c87758c7f21	0	2	0	0	0	0	0	0	0	0
D_0__Bacteria	59a718677c246ea2b2b8f169d76b1398	0	0	0	0	0	17	0	0	0	0
D_0__Bacteria	59c388a21632c07548aa0e70d30625c4	0	0	0	0	0	0	0	0	0	830
D_0__Bacteria	59c78a4d6b3f158449d8b835b09de523	0	4	0	0	0	55	13	0	0	4
D_0__Bacteria	59ca3af8c3aeb36630b0695dc95934f2	0	0	0	0	0	0	3	0	0	0
D_0__Bacteria	59cc94a56708bf9757322e5c6fb5f5ef	0	0	0	0	0	0	5	0	0	0
D_0__Bacteria	59e618c43a7d13084a641d5f47d55738	4	0	0	0	0	0	0	0	0	0
D_0__Bacteria	59eb7e1bdb2575dfc267fb84ceaca9ff	21	0	0	0	0	0	0	0	0	0
D_0__Bacteria	59ed95dc03a7d3ba4301c76cc0c0e10b	0	0	0	0	0	0	2	0	0	0
D_0__Bacteria	59f16e63cbdcc09b958de318d25558db	0	0	0	0	0	0	16	0	0	0
D_0__Bacteria	5a269ebb5d9828ef413437e8720ebb5e	0	0	0	0	0	5	2	0	0	0
D_0__Bacteria	5a51211f25e5ea6d5b06a28092b480aa	0	4	0	0	0	9	0	0	0	0
D_0__Bacteria	5a543e1b3f6c090d56163442be68d0de	2	0	0	0	0	0	0	0	0	0
D_0__Bacteria	5a8529ea31c492dfd0ae8b7685e3661a	3	0	0	0	0	0	0	0	0	0
D_0__Bacteria	5a919465763810644737b666e14bad6a	0	4	0	0	0	0	0	0	0	0
D_0__Bacteria	5a956151b7bd13736ce21a927fee9e50	0	3	0	0	0	0	0	0	0	0
D_0__Bacteria	5a95aa70a20da05c2a0fbfaff75b41fb	2	0	0	0	0	0	0	0	0	0
D_0__Bacteria	5a9fb53691a5071de5b234e55db3595b	6	7	0	4	0	9	0	0	0	0
D_0__Bacteria	5aa63f965bd433e07ae04dc08b41b48e	10	0	0	0	0	6	9	2	0	0
D_0__Bacteria	5ab435949b295b2c24ad4e2d5ead6ba8	0	2	0	0	0	0	0	0	0	0
D_0__Bacteria	5ae968ffd017de02905048b248677315	0	0	0	0	0	0	5	0	0	0
D_0__Bacteria	5b260c0beb5fb82b6282773e81650670	5	0	0	0	0	20	16	0	0	0
D_0__Bacteria	5b30e7f4c3abb8d3384099c6eeac9b04	0	0	0	0	0	0	3	0	0	0
D_0__Bacteria	5b5c709605be1a44e54202b348833d81	0	0	10	0	0	0	0	0	0	0
D_0__Bacteria	5b62f42b6c626f0c4a4161f6141819b9	2	0	0	2	0	0	3	4	0	0
D_0__Bacteria	5b6dd1261c3368bca6e3a0745e1c09df	5	21	0	7	0	0	40	0	0	0
D_0__Bacteria	5b7a096d13eb1b516439836d5696a3e9	0	0	0	0	9	0	0	0	0	0
D_0__Bacteria	5b7c3539d0a267f8ce7afc2700a5af67	0	0	0	0	0	2	0	0	0	0
D_0__Bacteria	5bb2e278031c2e76d692463e040e0e24	0	0	0	0	0	2	3	0	0	0
D_0__Bacteria	5bdc2e6016e1d85373e5de36f10a627f	0	0	0	0	0	0	0	0	0	5
D_0__Bacteria	5bdeb632038f3bfac786cab017119896	1625	11287	78750	1296	11345	832	9803	2683	435	508385
D_0__Bacteria	5be0496512039612d7e595033e4dc72c	4	8	0	0	0	0	0	0	0	0
D_0__Bacteria	5bf421715075b9c6b272dac26110e735	0	0	22	0	0	0	5	0	0	1553
D_0__Bacteria	5c666c1ae2109d24c2b3dae7fe2cf93d	0	33	0	0	0	0	0	0	0	0
D_0__Bacteria	5c69c4b45cce9d9a637fcc73609a97e9	6	24	0	11	0	32	34	0	0	0
D_0__Bacteria	5c8e1b71c8db4c7dd36972d9e85db336	0	0	4	0	0	0	0	0	0	0
D_0__Bacteria	5cc19a74aec91222ad878c4b969f2c40	0	0	0	0	0	0	0	0	0	148
D_0__Bacteria	5cccc4ef72ee55d26e58f88377bf0601	0	4	7	0	0	0	3	0	0	0
D_0__Bacteria	5cce63a01da1fb5c64c199024051a4f9	0	0	0	0	0	2	0	0	0	0
D_0__Bacteria	5cf46b4ee85fba87f7ba4821a91c945f	0	3	0	0	0	0	0	0	0	0
D_0__Bacteria	5d279ba0cb460f88031b4fe7a33df365	0	0	0	0	0	2	0	0	0	0
D_0__Bacteria	5d7248e3f187cca8d09ee5387be18e81	0	0	0	0	0	0	0	0	0	98
D_0__Bacteria	5d75327dadc7cd689797858eb5eb8f2a	0	2	0	0	0	0	4	0	0	0
D_0__Bacteria	5d8d59df97b9d5dbb9665974b841e9ba	0	0	0	0	0	4	0	0	0	0
D_0__Bacteria	5d9026c4bb876dc8b5476bbf0fbc081b	42	260	128	52	77	13	118	86	0	151
D_0__Bacteria	5db56375ab57bb893fe774bce1b2f0b0	0	4	0	0	0	0	0	0	0	0
D_0__Bacteria	5dda6001b97b05e26e67979fd45acf53	0	3	0	0	0	0	0	0	0	0
D_0__Bacteria	5dec3851fc322787f2ab47c855e77f5c	0	0	0	0	0	5	0	0	0	0
D_0__Bacteria	5e0b25ad58c6c829566c69716188d731	0	0	0	0	0	0	2	0	0	0
D_0__Bacteria	5e5011e458c732331ca882f9ef33e949	0	12	0	10	0	6	12	0	0	0
D_0__Bacteria	5e6201882196d01de0da5b4948e9b249	0	7	0	0	0	0	13	0	0	0
D_0__Bacteria	5e66ea1a3859965848b08098a8867f61	0	2	0	0	0	0	0	0	0	0
D_0__Bacteria	5e795e7c7b691223f4598180f2ec931b	0	0	0	0	0	0	4	0	0	0
D_0__Bacteria	5e97bd0fdd35e59ced146e2d1a58d537	0	27	0	0	0	6	0	0	0	0
D_0__Bacteria	5eb34b9571adc6efebc6c49d784de357	0	0	0	0	0	4	0	0	0	0
D_0__Bacteria	5ec2b1557276bb5c72284afd0792ac6a	0	0	0	21	0	15	0	0	0	0
D_0__Bacteria	5ec9ebc625f1ba79a7741d4501e9fde9	0	3	3	0	2	0	0	0	0	0
D_0__Bacteria	5ee0e70062c5f75a95176938db3ca2c5	14	15	5	0	181	18	0	0	0	0
D_0__Bacteria	5ee2d93e9ba76b2d4ff63cdffcc6113b	0	4	0	0	0	4	0	0	0	0
D_0__Bacteria	5ee3a76b6f3c390170158076c8e76cc5	0	0	0	0	0	0	0	0	0	8
D_0__Bacteria	5ee54277d849491a9f556375993b0934	0	5	0	0	0	0	0	0	0	0
D_0__Bacteria	5ef2472900350673d5071e13f3baf40b	0	0	0	0	0	0	2	0	0	0
D_0__Bacteria	5ef315ff873d73e4687b5b768f178f17	0	0	0	0	0	0	0	0	0	29
D_0__Bacteria	5f25e1032ff420e163b04f8a834bb8c2	0	5	0	0	0	0	6	0	0	0
D_0__Bacteria	5f305e4a7cf0007dbbfdbd2d1d298dad	6	8	0	0	0	0	0	17	0	0
D_0__Bacteria	5f37d501c46a20d07655d9d68fa42783	0	0	0	3	0	0	0	0	0	0
D_0__Bacteria	5f41a1935561afb1aa7808ad63b01499	0	0	0	0	0	5	0	0	0	0
D_0__Bacteria	5f6a5f7afcdfb2361cab140257598790	0	0	0	0	0	0	0	0	33	0
D_0__Bacteria	5f8ad785d3d168b83bc0b2f712dcf4ea	0	6	0	0	0	2	3	0	0	0
D_0__Bacteria	5f8eb3706b4a5068e33659b8d3c25cc9	0	0	0	3	0	11	0	3	0	0
D_0__Bacteria	5fa5006c5418c15d999123be9eee28fd	0	0	0	0	0	0	0	0	0	8
D_0__Bacteria	5fa6a9de9f6b2fd4b48b495604dbf1c1	19	14	0	20	0	26	16	0	0	0
D_0__Bacteria	5fa82aa4bc1033aa903a6f7e308ccc4d	0	0	2	0	0	0	0	0	0	0
D_0__Bacteria	5faf0dff07fa1ff3779c2a784a83e603	0	0	0	0	0	0	3	0	0	0
D_0__Bacteria	5fb4180ebf7926a9dd6f66c8c9f66dec	45	93	394	36	220	54	69	234	0	31118
D_0__Bacteria	5fd68613ea4105c978e3cc61415314d3	0	0	0	0	0	2	0	0	0	0
D_0__Bacteria	5ff4fd5e7abe4cd96b1ff064c0513514	0	2	0	0	0	0	0	0	0	0
D_0__Bacteria	5ffaa1871faac0389c145107086b9b88	0	0	0	0	0	0	0	2	0	0
D_0__Bacteria	5ffb956232928a0f72059409775a4225	0	0	0	0	27	0	0	0	0	0
D_0__Bacteria	60142aa5c6d206c998e6499909d404a2	0	0	0	0	0	3	0	0	0	0
D_0__Bacteria	6017c9cf5563615a233433017fa10380	0	0	0	2	0	0	0	0	0	0
D_0__Bacteria	601fd6d850577f7fd4497e7db74d29e0	0	2	0	0	0	0	0	0	0	0
D_0__Bacteria	603f925cf8a780e3bb1262a8d504826f	0	6	3	12	0	24	22	2	0	0
D_0__Bacteria	6091e55d0efa95bf43ecd8aeda2e6be8	0	7	0	0	0	0	0	0	0	0
D_0__Bacteria	6093fa4de6c2467971c5ed05d0f12379	6	40	15	22	0	85	88	0	0	0
D_0__Bacteria	60a816a745efb2d5965dd554738f2df0	13	23	0	0	0	0	0	0	0	0
D_0__Bacteria	60bd99555bafc1105b0d83c12bd357d5	0	0	0	0	0	12	0	0	0	0
D_0__Bacteria	60ce3495a1d42ba723bff50265bcda9f	0	0	0	0	0	0	0	0	0	1003
D_0__Bacteria	60ff9b98bd7bdf6dc8eb16f2e9bc2397	0	0	0	0	0	0	2	0	0	0
D_0__Bacteria	6100678be20beb01f86dda5c91261d52	21	16	0	13	0	24	21	0	0	0
D_0__Bacteria	6117b54e40292be822a53f0fb89fe95a	0	0	0	0	0	9	10	0	0	0
D_0__Bacteria	6127623756b749ce437bacd8343e76c6	0	0	2	0	0	0	0	0	0	0
D_0__Bacteria	613b998147dc5ab07dbd2ef8b62fcd0e	0	3	0	0	0	0	0	0	0	0
D_0__Bacteria	6145469818323a3cd2ece3a602860e11	0	0	2	0	0	0	0	0	0	0
D_0__Bacteria	61483a1903f573d98706087c97611703	0	0	0	0	0	0	3	0	0	0
D_0__Bacteria	614c14e053c74f14f446faa7ba9acb79	10	23	0	4	0	0	19	0	0	96
D_0__Bacteria	61512f5c80bd9639c257bf03a745c99d	0	0	2	0	0	0	0	0	0	0
D_0__Bacteria	6154c1d3468635e4b0498005cbdcea27	0	2	0	0	0	0	0	0	0	0
D_0__Bacteria	616142292a6da8575bf571bdf4b5c88c	0	0	0	0	0	5	0	0	0	0
D_0__Bacteria	617f0603b4d24d05cebe0102f98cd729	0	0	0	2	0	3	0	0	0	0
D_0__Bacteria	61b832a23efd830735ee7f0f0d7182ba	0	0	0	0	0	0	0	0	31	0
D_0__Bacteria	61cddb82ad25e15ac27dcf091ba22ecb	4	0	0	0	0	0	3	0	0	0
D_0__Bacteria	6217670b18d8f0397733f40daf935cbf	0	6	0	0	0	0	0	0	0	0
D_0__Bacteria	6224cd62b121d93855a19bf74bfc67e3	0	0	0	0	3	0	0	0	0	0
D_0__Bacteria	6230158b78e4e865fafb98ca4437ceff	0	4	0	0	0	13	0	0	0	0
D_0__Bacteria	62351bd6f4fbec54433d5f1c1365fe27	0	0	0	0	0	4	0	0	0	0
D_0__Bacteria	62499fdeb315927065e5292c3aebed79	0	0	0	0	0	2	0	0	0	0
D_0__Bacteria	624f55744e07b025e5c6cdc7a59f1bd4	0	11	0	0	0	0	0	0	0	0
D_0__Bacteria	6255566092e64158f4cedf942b0615db	3	0	0	0	0	0	0	0	0	0
D_0__Bacteria	6261eb11ed5e6d294ece961aa4d3ad1d	0	0	0	0	0	3	4	0	0	0
D_0__Bacteria	62aad7a85708a193e709d6cf4d1b87a1	0	0	0	0	0	0	6	0	0	0
D_0__Bacteria	62abcac16cde764ef25ed053d980c2d2	0	0	0	0	0	0	0	2	0	0
D_0__Bacteria	62b5a605bdfd3cf3066adcc7a3fb224f	0	0	0	0	0	2	0	0	0	0
D_0__Bacteria	62ce66f6b43de9c06ac2485a419dceee	4	0	0	0	0	0	0	0	0	0
D_0__Bacteria	62db0dd66a6e65f5ee9cde4896f2efad	0	6	0	0	0	6	0	0	0	0
D_0__Bacteria	631843bd64a167d6cf265d3ae16c54ee	0	0	0	0	0	0	0	0	13	0
D_0__Bacteria	6357ff65407944fcb03bae50b9ebab39	0	0	0	0	0	0	3	0	0	0
D_0__Bacteria	638a2cddd394e0358ff1f77d718966fd	6	0	0	0	0	0	0	0	0	0
D_0__Bacteria	6393a0ddc0fc4a043d1d519d76b3b64c	0	3	0	0	0	26	0	0	0	0
D_0__Bacteria	639558dad89216460ae8aa652ad3af38	2	0	0	0	0	0	0	0	0	0
D_0__Bacteria	63a07c04e309e0a7eaf92dfd0650ac82	0	0	0	0	0	0	0	0	0	4
D_0__Bacteria	63b0db49c140d6d90ca7f5eaa38148d4	0	0	70	0	0	0	24	0	0	0
D_0__Bacteria	63d67115b0e95cdec0ed37316d97e320	0	0	0	0	0	2	0	0	0	0
D_0__Bacteria	6405928157da9eb132a766ef4e31c185	0	0	0	0	0	0	3	0	0	0
D_0__Bacteria	640b80e31c67cae18abab77507644bfc	0	0	0	5	0	0	0	0	0	0
D_0__Bacteria	6412adba7479727bd3da678e0e5b460a	36	27	0	0	0	39	104	0	0	0
D_0__Bacteria	64245849a959f64dc168aed481b765d7	10	0	0	0	0	0	0	0	0	0
D_0__Bacteria	642bcc0a3baa3895a1b2cc50c9ecbdd1	0	0	0	0	19	0	0	0	0	0
D_0__Bacteria	642c10aad65862f313e0dca3643f3db9	0	0	0	0	0	0	2	0	0	0
D_0__Bacteria	6432713100a73134d4c033cbda931cd7	0	0	0	0	0	2	0	0	0	0
D_0__Bacteria	6443e7a782f69accff64edda8b125ce3	0	7	0	0	0	0	0	0	0	0
D_0__Bacteria	645ed96b1812cf9bc4d0fc8a46fbf9db	0	0	0	0	0	0	24	0	0	0
D_0__Bacteria	648605f19570a17fec4e104030b6afde	0	15	0	0	0	0	0	0	0	0
D_0__Bacteria	648f5f914dbbb1d18739b2853ffaf93f	0	0	0	0	0	2	0	0	0	0
D_0__Bacteria	6494069fc5f588e87ac8692ceea40d57	0	10	0	0	0	0	0	0	0	0
D_0__Bacteria	64c1abd5f8417f0bd74dbf0dc87ee85c	3	8	0	5	0	8	9	0	0	0
D_0__Bacteria	64cd51fab90c9cf15c045656db60dbbe	0	0	0	0	0	0	0	3	0	0
D_0__Bacteria	64fab242ed89c988ada853eca2351c5b	0	0	24	0	0	0	19	2	0	0
D_0__Bacteria	651386a68da00d932d87405d8f71e505	0	0	185	0	25	0	0	0	0	0
D_0__Bacteria	652e21157460065198f9d275d923932f	13	47	726	50	70	57	99	0	0	516
D_0__Bacteria	653df256af8b09c4489a94d28edbdc90	0	0	0	0	0	9	0	0	0	0
D_0__Bacteria	653ff03a399c97ab3a39a8dc4e711ff0	0	0	0	0	0	5	5	0	0	0
D_0__Bacteria	6541a5f9d2515ca992907fa1a4762f9f	0	0	0	0	0	4	0	0	0	0
D_0__Bacteria	6553aa93a9c64432945ed43b46262d10	0	0	11	0	0	3	19	0	0	0
D_0__Bacteria	65714d5fe2cf928174231fd88400a867	184	690	0	24	8	554	136	0	0	0
D_0__Bacteria	657b9f1f8ba1aef0131fc8d47266e23a	0	0	0	0	0	0	0	0	0	4
D_0__Bacteria	657f937097ef7bddb6fca777e3ab5782	0	6	0	0	0	0	0	0	0	0
D_0__Bacteria	659069bc989713ff21e484d205133f74	0	0	0	0	0	17	0	0	0	0
D_0__Bacteria	65a50afe89069a00fb57cf25b620bfaf	0	2	0	0	0	7	4	0	0	0
D_0__Bacteria	65b61b3dad172617ead9410c53c01bdc	0	2	0	0	0	0	0	0	0	0
D_0__Bacteria	65be8fb09a2419faf922b464dd5ed0ef	0	0	0	0	0	0	0	33	0	0
D_0__Bacteria	65e3d6e6a5c9659886e20ade51712827	4	4	0	0	0	0	0	0	0	0
D_0__Bacteria	65e72cb6ce210e8d5e80ad366d200a1f	0	0	0	0	0	15	0	0	0	0
D_0__Bacteria	65f90d9e074cb5d6909fc0a0b24f3e0f	0	0	2	0	0	0	0	0	0	0
D_0__Bacteria	66046b85d068a5ad633e55e065121f3b	0	6	0	0	0	0	0	0	0	0
D_0__Bacteria	660bdbf39546132a874cd3fe111f82ee	0	0	0	0	0	0	3	0	0	0
D_0__Bacteria	661a04a704271df98e802094446ba482	40	0	0	0	0	39	0	0	0	0
D_0__Bacteria	662cc3670fcd0f7faae5ce481ac7bf3e	0	0	0	0	0	2	0	0	0	0
D_0__Bacteria	664aa019a8c9769a8a4a7016eda80cbe	0	2	0	0	0	0	0	0	0	0
D_0__Bacteria	667cc18dac3516a78516d7cfc31978e1	0	2	0	0	0	0	0	0	0	0
D_0__Bacteria	669abf54787d489556ce09366d5c5600	0	0	0	0	0	0	0	0	0	32
D_0__Bacteria	66bfcae8e76070f7781a2dd05a72c557	0	0	14	0	0	0	0	0	0	0
D_0__Bacteria	66c8d493489731559f1c7e47df3bc27d	0	3	0	3	0	13	26	0	0	0
D_0__Bacteria	671be3827f0e682bb2a762ddc7196f30	0	0	0	0	0	0	0	0	0	13
D_0__Bacteria	6726597507706c736a3c8c36e165126c	0	0	0	0	0	19	0	0	0	0
D_0__Bacteria	67290e34ef339e72efe6a32d9f6a3d08	0	0	0	2	0	0	0	0	0	0
D_0__Bacteria	6748897db0d6bc917b1155dd5f37edae	5	0	0	0	0	0	0	0	0	3
D_0__Bacteria	674e893e82fd8c01e598727d4166196e	0	0	0	0	0	5	0	0	0	0
D_0__Bacteria	6767d740a52e442ec58c7d4fdbd97d25	0	0	0	0	0	0	0	0	0	2
D_0__Bacteria	677be8c86951e25ee651398889263c11	4	2	0	0	0	7	6	0	0	0
D_0__Bacteria	67ade1f226bb5ee4f7f540f637d462ff	0	0	0	4	0	10	9	0	0	0
D_0__Bacteria	67afbd1eed883954acb947b236943bee	2	0	0	0	0	0	0	0	0	0
D_0__Bacteria	67bae294d0b21b7b7704a5071aa4318a	0	0	0	0	0	0	5	0	0	0
D_0__Bacteria	67bb2e75e8f01517a148bcddfead1fe0	0	0	0	3	0	0	8	0	0	0
D_0__Bacteria	67e8836ca72cff791dfc85f85e800aa6	3	12	0	0	0	3	14	5	0	0
D_0__Bacteria	67f3b90811476453afefc66dc63ff2b8	0	0	0	0	13	0	0	0	0	0
D_0__Bacteria	67ff938976c1aeb0b85286bf1f6f0883	0	0	0	0	0	2	0	0	0	0
D_0__Bacteria	68357b072ceff460b975bc6330155556	0	0	2	0	0	0	0	0	0	0
D_0__Bacteria	6852ba677f46a8d850d06be0378440a8	0	0	0	0	0	0	0	0	11	0
D_0__Bacteria	685d9ca6ba46c254250462fa2d34274f	5	50	31	0	33	0	13	0	0	0
D_0__Bacteria	68665478368e32f0b241c9f89cbe947d	0	0	0	0	0	0	2	0	0	0
D_0__Bacteria	68aac7a37f9401d6d6b66e496533f012	0	0	0	0	0	2	0	0	0	0
D_0__Bacteria	68ac1550eebe04305cd535eda0cb59b3	0	0	0	0	0	0	2	0	0	0
D_0__Bacteria	68bb04499c0247dc36febf67d79530d7	0	0	0	0	0	2	0	0	0	0
D_0__Bacteria	68c1f43b9cfbe0ed6321c532f4ac8717	0	0	0	0	15	0	0	0	0	0
D_0__Bacteria	68d6b31f2aef799968b7ffa3ff76c270	0	0	0	0	0	0	0	0	0	30
D_0__Bacteria	68dae9b5470b249690f577c0d53b0052	0	4	0	0	0	0	0	0	0	0
D_0__Bacteria	68e6828fb7d66f2940d3c36a0edf7fdc	6	6	0	9	0	40	16	0	0	0
D_0__Bacteria	68efb7a0a346a2a5c1d52539b8f4e987	0	0	0	0	0	28	0	0	0	0
D_0__Bacteria	690867a82c0926a47b50156885c71921	0	8	0	0	0	47	0	0	0	0
D_0__Bacteria	69091a7e0ff73fdd97f4bb21317ad16f	0	0	0	0	0	2	0	0	0	0
D_0__Bacteria	690a0f01cd96da08ac254c5493210aa0	0	0	0	0	0	0	8	0	0	0
D_0__Bacteria	691e6de324aa8b212793bd836a003602	0	2	0	0	0	0	0	0	0	0
D_0__Bacteria	6929d5f0fab2d1f0c2e1dde423c0de66	2	0	0	0	0	0	0	0	0	0
D_0__Bacteria	694fd5083dc567633437629ca34eb204	0	4	0	0	0	0	0	0	0	0
D_0__Bacteria	697f4c09da97c9d166d62fd7fee9f9a1	0	0	0	0	0	2	0	0	0	0
D_0__Bacteria	69a583c54e6ff10038812f328bdad96b	0	0	0	0	0	0	3	0	0	0
D_0__Bacteria	69b318a4a2db4d61484894272ee47c1a	0	2	0	0	0	0	0	0	0	0
D_0__Bacteria	69cafda321f1065398283ba20f994c7f	0	2	0	0	0	5	0	0	0	0
D_0__Bacteria	69ea98379269f67b7399fbe1592ef7d0	0	26	0	11	0	0	24	0	0	0
D_0__Bacteria	69f67ff9212594f756a8b07c6247c880	0	0	0	0	0	0	9	0	0	0
D_0__Bacteria	6a15270df4b89e95a20d51f00f07226b	0	51	0	0	0	0	28	0	0	0
D_0__Bacteria	6a3b35d628bad2e1e398e4d502f049a1	0	9	0	0	0	0	0	0	0	0
D_0__Bacteria	6a5d3e1ee10df9392aa677ee4295f2c0	0	0	31	0	0	0	0	0	0	0
D_0__Bacteria	6a5f0fc092577bbde9a7e5024e915c81	5	12	0	4	0	6	11	0	0	0
D_0__Bacteria	6a8753ab3bc9518b60d32f134dd0bcd8	0	0	0	6	0	13	0	0	0	0
D_0__Bacteria	6a9c41aa326a063c05e6f5df8a1be2fe	0	0	0	0	0	2	0	0	0	0
D_0__Bacteria	6aa1ad8fd21a7d29a1c6188de2ebf615	0	0	0	0	0	3	0	0	0	0
D_0__Bacteria	6ac576c88cabfb108144cb1a305eb46b	7	0	0	0	0	12	0	0	0	0
D_0__Bacteria	6ae1e90bff108a5a071b1d9e542bc313	0	2	0	0	0	0	0	0	0	0
D_0__Bacteria	6aebacee5db010c927346650ca4fcfb2	0	26	0	0	0	0	0	0	0	0
D_0__Bacteria	6af52deaef4d67a23e2d3d9454745b68	0	22	0	0	0	0	0	0	0	0
D_0__Bacteria	6af65e51ec5a8f165388140298fcde14	0	0	0	0	0	0	0	0	0	24
D_0__Bacteria	6afba293f9be8cb1f7a566fdedd965b2	0	0	0	0	0	0	0	0	0	6
D_0__Bacteria	6b04445a40a49f73e034843ee0b285db	4	0	0	0	0	0	0	0	0	0
D_0__Bacteria	6b053a4dba3cc1357eca84a693d3702d	0	0	0	2	0	4	0	0	0	0
D_0__Bacteria	6b06ba66ee678f6d14f9f01c34c52b29	0	0	0	0	12	0	0	0	0	0
D_0__Bacteria	6b137230e7db66c6af54c2cd3e321301	0	0	0	0	0	0	2	0	0	0
D_0__Bacteria	6b4373f7ecfb66b3e45f5e488bc4ccb3	0	2	0	0	0	0	0	0	0	0
D_0__Bacteria	6b58396115d5b63b5fe295f8f763af28	0	0	0	2	0	0	0	0	0	0
D_0__Bacteria	6b61a036ef4e90bb4efa53b66f22b4ca	6	52	0	0	4	0	19	14	0	7061
D_0__Bacteria	6b6f192705bef39fd30fd171f1619a7a	16	14	0	33	0	73	18	0	0	6
D_0__Bacteria	6b795a0fe952d142f45b617027f53086	0	0	0	0	0	0	4	0	0	0
D_0__Bacteria	6b89c988c7b0784fefe0df9e1f0dc09d	0	0	0	0	0	0	0	0	0	8
D_0__Bacteria	6b8b5913ce993f890393ec3979ad929b	9	9	0	9	0	46	22	0	0	0
D_0__Bacteria	6bcf319a41c13272bb881bad4edbd69f	0	0	0	0	0	19	0	0	0	0
D_0__Bacteria	6bd6de7fc4a88697f16b9b8f878021c3	0	2	0	0	0	0	0	0	0	0
D_0__Bacteria	6bdb21942128bc0664f41fe12cda5a4f	0	0	39	0	0	0	0	0	0	0
D_0__Bacteria	6bde439dba9cca3243fb0da1aa2302e9	0	0	0	0	19	0	0	0	0	0
D_0__Bacteria	6be5fc1f05fed11fb98953a793f0ddbd	0	0	0	0	0	10	9	0	33	0
D_0__Bacteria	6bf5b3cd0bf1b2bce5f44c1c78195d9a	0	0	0	0	0	2	0	0	0	0
D_0__Bacteria	6c1b179742123548ac9c1c906f045142	0	0	0	2	0	17	12	0	0	0
D_0__Bacteria	6c27fe2f5bd15519386d140ded1e5c1f	0	0	0	0	9	0	0	0	0	0
D_0__Bacteria	6c45efc0c648d15261adf2cfacc423f1	0	7	0	0	0	25	12	0	0	3
D_0__Bacteria	6c6779d59101a73ff65c46c51c9005b9	0	0	0	0	9	0	0	0	0	0
D_0__Bacteria	6c8b7d9221629bd7c3214b505fa12a54	3	4	0	0	0	0	0	0	0	0
D_0__Bacteria	6c980c9533316269c1fea195f8330591	0	0	0	2	0	0	5	0	0	0
D_0__Bacteria	6cbf938693d3b03151de3bce7bd8483d	0	0	0	0	0	5	0	0	0	0
D_0__Bacteria	6cc7184400d8fe9ab9697311d2a3446c	2	0	0	0	0	0	0	0	0	0
D_0__Bacteria	6d13e5a9a0225c9fe8a032a26ca43b7b	27	25	0	56	0	94	49	83	6	442
D_0__Bacteria	6d1f8e4759c4797069fca12ebbc581f7	0	0	0	0	0	7	0	0	0	0
D_0__Bacteria	6d38f37d49b1782be25027981e4538c6	3	4	0	0	0	0	7	0	0	0
D_0__Bacteria	6d42781eafc70c343073e5765068838d	0	6	0	0	0	0	0	0	0	0
D_0__Bacteria	6d54a3080cfbe2c3940d1929334f0a6f	4	7	0	6	0	11	9	0	0	12
D_0__Bacteria	6d69da489485c3444c13eeb153d95cc8	0	3	0	0	0	0	0	0	0	0
D_0__Bacteria	6d6bc4b5d44e29b9e3a2bb0f8c4db2ef	0	2	0	0	0	0	0	0	0	0
D_0__Bacteria	6d752a900bb6bbf0e318a77d31ef6008	0	2	0	2	0	0	0	0	0	0
D_0__Bacteria	6d84b4c24067c2d60cbc318de985eee4	0	0	0	0	0	2	0	0	0	0
D_0__Bacteria	6d93e50decf41c41dd6a0b0b11fe6ccf	0	15	0	3	0	0	10	0	0	0
D_0__Bacteria	6da31b77f2bf5db936d74de04f661913	0	2	0	0	0	0	0	0	0	0
D_0__Bacteria	6da6747582de3a3dfd7ca00898f8ec7f	0	0	0	0	0	2	0	0	0	0
D_0__Bacteria	6dd0ef13a191606da7623f2d14919bb3	2	8	0	0	0	0	0	0	0	0
D_0__Bacteria	6dfd6baa1ffe71b30fba841c3c9e7d57	0	0	0	0	0	0	0	0	10	0
D_0__Bacteria	6e0a8587420a44a2a4c399a2b531f3d2	0	5	0	0	0	0	0	0	0	0
D_0__Bacteria	6e39bfdbef4477610310744a47bdf26c	0	6	2	0	0	0	5	0	0	0
D_0__Bacteria	6e3d36e1966d54cf2ff11cc3cfdc4b0d	0	0	0	0	2	0	0	0	0	0
D_0__Bacteria	6e3fbfbfd92849f2f6a5e8e4ab78bb2f	0	27	0	8	0	0	31	38	0	47
D_0__Bacteria	6e4af7067b21cfa51d8cfc5f19fd6649	0	0	0	0	0	5	0	0	0	0
D_0__Bacteria	6e6b77c70bb1297d4bcc41e4bad0a0aa	3	0	0	0	0	0	10	0	0	0
D_0__Bacteria	6e885e676ead831dcf38a148630f81a8	0	0	19	0	0	0	0	0	0	0
D_0__Bacteria	6e8fe84bdef5f34a2d0753ea5915909c	0	0	0	0	0	3	0	0	0	0
D_0__Bacteria	6e999009a3299104016ee56a4bd22cc8	0	0	0	0	27	0	0	0	0	0
D_0__Bacteria	6e9c581ae8160e6fbe00afbb9e2d7f75	0	0	0	0	3	0	0	0	0	0
D_0__Bacteria	6ed814d4bef8d00c61bbde4136fe2c20	0	0	0	0	0	0	0	0	0	6
D_0__Bacteria	6eeaeac6fdf231184b50b58856b4f27d	0	5	0	0	0	0	0	0	0	0
D_0__Bacteria	6ef4cbebe12c539ac9275824c977a72a	0	0	0	3	0	0	0	0	0	0
D_0__Bacteria	6efdc7b745b0b6e84f374f311c354601	0	0	0	0	0	9	0	0	0	0
D_0__Bacteria	6efea3589449977d2c87e62b8890a116	0	14	0	0	0	0	0	0	0	0
D_0__Bacteria	6f08880feea32ac0dce5bb2245c8b290	5	0	0	6	0	33	0	0	0	34
D_0__Bacteria	6f3ec0080b8d922bb06c825ef161b188	0	2	0	2	0	0	0	0	0	0
D_0__Bacteria	6f567fd45c6b364382b18d31071f4668	8	11	0	0	77	0	0	0	0	0
D_0__Bacteria	6f6364318eca17944aba9d8c3e8b9960	0	3	0	0	0	0	0	0	0	0
D_0__Bacteria	6f786b19ccbdaa12c0075c5de54c75da	0	4	0	0	0	0	0	0	0	0
D_0__Bacteria	6f7eae2498857662f5d53bf45266f463	0	0	0	0	0	0	8	0	7	0
D_0__Bacteria	6f828472a7b3a987b76c9ba75cbbe418	2	4	0	0	0	0	0	0	0	0
D_0__Bacteria	6f948cedb3e2afbeaa6f09d92867cb71	0	0	0	0	0	17	5	0	0	0
D_0__Bacteria	6f9d5361d55e1544372ad890632335d5	0	0	0	0	0	0	2	0	0	0
D_0__Bacteria	6fac681cb3fac29bca9f3cc7c87276c5	0	2	0	0	0	0	0	0	0	0
D_0__Bacteria	6fbf4088f7d5f91a1eb3f6fcc42172a7	0	0	0	0	0	2	0	0	0	0
D_0__Bacteria	6fbfb4192a8f86567db33a6cdde4cdba	38	9	0	0	13	8	0	0	0	0
D_0__Bacteria	6fd8b10e4c4b64d09101b12af2fa0f7e	0	0	0	0	0	3	0	0	0	0
D_0__Bacteria	6fd9f187ad0e769f3ae7b41e68ab37d5	0	0	0	0	0	0	2	0	0	0
D_0__Bacteria	6fe783015c6a7aaf20d935d84af425ad	0	2	0	0	0	0	0	0	0	0
D_0__Bacteria	6ff0836242c00a86d8c68fa73eddce50	4	2	0	0	0	3	3	0	0	0
D_0__Bacteria	7011abf3715f631e715ed3bf493a822c	0	0	0	0	0	2	0	0	0	0
D_0__Bacteria	704d4bb958805c9fc141943a8f967c6d	0	0	0	11	0	8	6	3	0	0
D_0__Bacteria	705baa6391060b47daaf079fcecba27e	0	0	0	0	0	24	0	13	0	0
D_0__Bacteria	705c04139fe3bc2c0a2401899f2c3a76	12	12	0	55	0	165	68	0	0	0
D_0__Bacteria	707761d38654de92936cf43ae6b9931d	0	0	0	0	0	0	4	0	0	0
D_0__Bacteria	707aba5c6c9a55a71add83baa6eaf6d5	0	0	0	0	0	0	0	2	0	0
D_0__Bacteria	7085ecae4901920ec92bb5b6a97884f0	0	0	0	0	0	0	4	0	0	0
D_0__Bacteria	70938b26d8ee604651f4ab03859d86f2	2	0	0	0	0	0	0	0	0	0
D_0__Bacteria	70a323bd2dbb3d4690d4159308868005	0	4	0	0	0	0	0	0	0	0
D_0__Bacteria	70bc200d24f62cf84f0e4e7a72ac8148	0	4	0	0	0	0	0	0	0	0
D_0__Bacteria	70e24bcc08faede1034bbde3e06ed5a6	0	0	0	4	0	6	0	0	0	0
D_0__Bacteria	70e779dcc93e1b4c0ee2800ed7aa8fb3	0	0	0	0	0	2	0	0	0	0
D_0__Bacteria	70fdb3cc8a301fcdf52c10970444dada	23	32	0	22	0	33	41	16	170	3
D_0__Bacteria	710acabc72086a98f8bdfe5b3543f408	0	0	0	3	0	4	0	0	0	0
D_0__Bacteria	7116b2a030d839b1d7aa2abf7a4925be	0	0	0	2	0	0	0	0	0	0
D_0__Bacteria	711a5f30413c4305e1adfa60bd328c2b	2	0	0	0	0	0	7	0	0	0
D_0__Bacteria	711b58af395342b1ee63e3a3c35c9c95	0	0	0	0	0	5	0	0	0	0
D_0__Bacteria	712aa50579df7e1b4d2db30a9e8d7a40	0	0	0	0	0	0	0	0	0	19
D_0__Bacteria	7131699b57df00ed2cf36c5fe031eb49	26	0	37	0	183	36	0	0	0	0
D_0__Bacteria	7134a3b224e796d50fd7a707d14ec146	2	5	0	0	0	0	0	0	0	0
D_0__Bacteria	71671ea314ea27b5c580947afb9abe98	0	0	0	0	0	11	6	0	0	2
D_0__Bacteria	7167a9463d75c69a64e5dbde35673139	0	0	0	0	0	0	2	0	0	0
D_0__Bacteria	716e90a3a401adfeebd78ed5c5865702	0	7	0	0	0	5	9	0	0	0
D_0__Bacteria	717854d937885358d2a994bd0da180e2	7	12	0	0	0	10	0	0	0	0
D_0__Bacteria	718cf1a7b484d17c0057c40712529442	0	13	0	0	0	0	0	0	0	0
D_0__Bacteria	7193c9628b089ee382daff1ecf5e3505	0	0	0	0	0	5	0	0	0	0
D_0__Bacteria	7198eefcdcdafded20c6c8de2b755828	8	14	0	0	0	0	13	0	0	0
D_0__Bacteria	71a68f0b9facb5549f7817b864b34ba3	0	3	0	0	0	0	4	0	0	0
D_0__Bacteria	71ab1d1e5df689aa21486a7f831d7c69	0	0	0	0	0	0	3	0	0	3
D_0__Bacteria	71aff9d7f467a6bf579b004ff283f864	0	0	0	2	0	0	0	0	0	0
D_0__Bacteria	71b755aa560eddb6ac28befef0267c45	0	0	0	0	0	4	0	0	0	0
D_0__Bacteria	71b8562a574bd4da2eb37da1be24d126	0	0	0	0	0	0	3	0	0	0
D_0__Bacteria	71c2dc82f8ff5b32d15c4a68a49db622	0	0	0	0	0	0	13	0	0	0
D_0__Bacteria	71d80fb4a88076625c4bfe0c58b2076e	3	127	0	0	0	4	2	0	0	0
D_0__Bacteria	71ee404304db78b7ec6f5dff78da4374	0	0	0	3	0	6	0	0	0	0
D_0__Bacteria	71f77287647df1aa19695c427dbce1bd	0	2	0	0	0	0	0	0	0	0
D_0__Bacteria	71f861b79b6aa3b87bad7a0b954e9330	0	5	0	0	0	0	0	0	0	0
D_0__Bacteria	71fa7651de8bcee223b9c8a589d04f8b	5	0	0	4	0	18	3	0	0	0
D_0__Bacteria	720ab815436927ad61521fbe56170a94	0	0	0	0	0	2	0	0	0	0
D_0__Bacteria	721330b51f765f33d5f2810dd1a18c8b	2	0	0	0	0	0	0	0	0	0
D_0__Bacteria	72273d56f79fb46c1f735b78d1d3d8d6	0	0	0	0	0	7	0	0	0	0
D_0__Bacteria	7230a7647d15934ae25e1b366576e949	0	0	0	0	0	0	0	0	6	0
D_0__Bacteria	72412487f931357fcec318232e17cb00	0	3	0	0	0	0	0	0	0	10
D_0__Bacteria	7258186111e634d4add86d990cff2984	0	0	0	0	0	16	6	0	0	0
D_0__Bacteria	725c30da17e19d2c666f4a7cd666e394	0	0	0	0	0	33	0	0	0	0
D_0__Bacteria	72605d10fcec3163ab658f7f2662f1e3	0	0	0	9	0	15	17	0	0	0
D_0__Bacteria	7293d1c64c113b13f9b669ce379fe914	0	2	0	0	0	0	0	0	0	0
D_0__Bacteria	72a2ea87cb234226455d572abff23cc1	0	0	0	0	0	0	5	0	0	0
D_0__Bacteria	72b046f3eaddf661e5e73f01a3f22dd8	0	0	0	0	0	0	0	0	21	0
D_0__Bacteria	72b1d69e602cb724d2bc408dc78504da	9	0	0	0	0	0	0	0	0	0
D_0__Bacteria	72c024d39b8b625f45487be993759207	0	0	0	0	0	0	0	5	0	0
D_0__Bacteria	72ecaf03b09bfdd48a5cd9aef56aa4c5	0	2	0	0	0	0	0	0	0	0
D_0__Bacteria	72ef391ecc4f05b154432421a0c99191	0	3	0	0	0	0	0	0	0	0
D_0__Bacteria	72fa5df4829e4da1c23494bdce2b307e	0	0	0	0	0	3	0	0	0	0
D_0__Bacteria	730746e9c47604e98dab22b136c0854b	0	0	0	0	0	0	0	0	3	0
D_0__Bacteria	730c7bcac2c12c037adc1ae30e060110	0	72	0	0	0	0	0	0	0	0
D_0__Bacteria	7317408336c2ad93ef941bd1edf2071b	0	8	0	9	0	10	5	0	0	0
D_0__Bacteria	731f0da5492b0bbd32975805f6e2e53a	0	0	0	0	0	3	0	0	0	0
D_0__Bacteria	732a080fc23e9521ae75ad53d5ae380c	0	0	0	0	0	0	11	0	0	0
D_0__Bacteria	7331c3dadbc640cea2b8b670bb1a346f	219	882	455	605	182	126	869	868	34	290
D_0__Bacteria	7367c0e3547ba2d2c1d2d0dd900fd7a4	0	0	0	0	0	2	0	0	0	0
D_0__Bacteria	73706aed4a7288d24e446aabbfd1680a	2	0	0	0	0	0	0	0	0	8
D_0__Bacteria	73717551c920fa2b0cf5d47cc6bc2c23	40	46	0	28	0	42	66	0	0	9
D_0__Bacteria	7383a5c81a1e7b8e8fefe1c25580b06c	0	0	0	0	0	6	0	0	0	0
D_0__Bacteria	7387d0f7f5965da4b2af5aa0cfb2ce6a	2	0	0	0	0	0	0	0	0	0
D_0__Bacteria	7389298f400dc9681e1a43e04c3fd1a8	0	0	0	0	0	0	0	0	17	0
D_0__Bacteria	739e44a5ffd4103bc58da33ec524353c	0	0	0	0	0	0	0	0	0	62
D_0__Bacteria	73a49984bc3d8c2eb8f418435b1dee9c	0	0	0	0	0	13	21	0	0	0
D_0__Bacteria	73a5d69b725417b4a583ebd2473a83f4	0	0	0	0	3	4	0	0	0	0
D_0__Bacteria	73ab073c74119bb4af331970678c9d54	0	0	0	0	0	7	18	0	0	19
D_0__Bacteria	73bbd1f4a90b5ac2a1f39a70f8952cdc	0	10	0	0	0	0	0	0	0	0
D_0__Bacteria	73c41e5ade3b0dff78888e8d6b048a60	0	0	0	0	0	3	0	0	0	0
D_0__Bacteria	73c4780cae8e0b95ec5bf8b0276ce113	0	4	0	0	0	8	0	0	0	0
D_0__Bacteria	73ce6458059d3aee101176eb30d5e8da	0	0	0	0	0	5	0	0	0	0
D_0__Bacteria	73d1464a883f7ae41e6c072f8875a377	27	55	0	26	4	29	79	18	0	0
D_0__Bacteria	73e12ac03478ca3df87855937f694fdb	0	0	0	0	0	0	9	0	0	0
D_0__Bacteria	73e18b71245f767241f0d632070ad7c6	2	0	0	0	0	0	0	0	0	0
D_0__Bacteria	7400ad529ebc315e85da6d802add463c	61	12	0	15	414	0	0	0	0	0
D_0__Bacteria	74370fc77f870e586f701e7d28e07ef3	0	0	0	0	0	0	3	0	0	0
D_0__Bacteria	747f52ac10aa34194248d57795d87535	0	0	178	0	153	0	0	0	0	0
D_0__Bacteria	7494af9f04de97f878dc59872ba534df	0	0	0	0	0	2	0	0	0	0
D_0__Bacteria	74b363e39fa5cda32da26c3d88b4fe3c	0	0	0	0	0	2	0	0	0	0
D_0__Bacteria	74b62dfedaaa744b39559f26eabc30ad	0	0	0	2	0	0	0	0	0	0
D_0__Bacteria	74b80315c19fdb0bcf08936cd12914cd	5	6	5	5	0	5	0	2	0	0
D_0__Bacteria	74bd7afc0abcce998fb30fd6383b7c19	0	0	0	0	0	0	0	13	0	0
D_0__Bacteria	74c828a41a48761e6262fbae7db530b5	0	0	4	0	0	0	0	0	0	0
D_0__Bacteria	74c9c28fe6e7b0950582d5da8b629845	0	0	6	0	0	0	0	0	0	0
D_0__Bacteria	74f060c76bbfb507abc710349d571ce8	0	0	0	0	0	0	3	0	0	0
D_0__Bacteria	75010dd8fb9410eec92b0eb3a14dacad	3	0	0	0	0	0	0	0	0	0
D_0__Bacteria	7503ab40e9f7159cc6928b9bcd994593	0	5	0	0	0	0	0	0	0	0
D_0__Bacteria	752b48271b8075ec370ffb3f7ba8e603	0	0	102	0	0	0	0	0	0	0
D_0__Bacteria	754d5bae0bc48c8657fa4f3297ac4fe7	0	3	0	0	0	4	3	0	0	0
D_0__Bacteria	755105a1c4c00823a399502eee068ade	0	0	0	0	0	4	0	0	0	0
D_0__Bacteria	755c4937f07f2e5f94d8640b46e7ceb8	0	27	21	0	0	0	0	7	0	564
D_0__Bacteria	7561f283156c6c1797aba5f52db1b051	0	0	0	47	0	0	0	0	0	0
D_0__Bacteria	756d8129c03265b9e95f866905d0c8e3	0	31	0	0	0	0	0	0	0	0
D_0__Bacteria	759ae402b5daf172a30d8bd61454762a	0	4	0	0	0	0	0	0	0	0
D_0__Bacteria	75a2f0a382a0a936027803f7d228ba98	0	34	212	0	36	0	26	26	0	0
D_0__Bacteria	75b7b7cb25aed2da050579c9f15c051c	0	0	0	0	0	0	20	0	0	0
D_0__Bacteria	75c72186e873c2e60a079bd4f9ccbf8e	0	0	10	0	0	0	0	0	0	0
D_0__Bacteria	75cc5f81a4827cc097a5bd48643d1022	0	9	0	0	0	26	0	0	0	0
D_0__Bacteria	75d5a4f837e68b51974d296fcf2620cc	0	0	0	0	72	0	0	0	0	0
D_0__Bacteria	75e4e53a53a698d28477343ba28b8e93	0	3	0	0	0	0	0	0	0	0
D_0__Bacteria	75f6a80d6dd76b39cde0245505849b25	0	0	0	0	0	0	0	0	2	0
D_0__Bacteria	75f9b61eb1a8502e35160c93fbc1f4ca	0	0	0	2	0	0	0	0	0	0
D_0__Bacteria	760ba21626536f61529845f6541b036f	0	2	0	0	0	0	7	0	0	0
D_0__Bacteria	760ec9c772a395f84301699874399576	0	0	0	0	0	2	0	0	0	0
D_0__Bacteria	761a3d5c7e61876adc9aa829284ae083	0	0	0	0	0	3	2	0	0	0
D_0__Bacteria	76330da59fe3e6f2b5d09261cdd8812f	28	21	0	23	0	20	26	0	0	0
D_0__Bacteria	764883dd67e5839d62d139b24690142b	0	2	0	0	0	0	0	0	0	0
D_0__Bacteria	764d32f9a607e1c9844e9e38038560b8	0	7	0	0	0	0	0	0	0	0
D_0__Bacteria	76562a88b88133325cc44b5a2206bd7b	0	0	0	0	0	2	0	0	0	0
D_0__Bacteria	76a9ea50b9630812eb0245426ff0d014	0	0	8	0	0	0	0	0	0	0
D_0__Bacteria	76b9c9208cae708edc15c25a38ac9507	3	0	0	0	5	0	0	0	0	0
D_0__Bacteria	76bd760f399e699dd05b5968e009fdf3	0	0	0	0	0	50	0	0	0	0
D_0__Bacteria	76c953bebea14e1d8c7af2195ecc1ac3	0	0	0	0	0	2	5	0	0	0
D_0__Bacteria	76cb5df95f9c746ddcc897dd9f269a1e	0	0	0	0	0	0	2	0	0	0
D_0__Bacteria	76cf71aecd9cb16c3c109e356a070fda	0	0	0	0	0	3	0	0	0	0
D_0__Bacteria	76e2693fc902d56d4c4e08f4962a0cfe	0	0	0	0	0	8	0	0	0	0
D_0__Bacteria	76f9e6388067e56af70f09c7c1bb6ece	0	0	0	3	0	11	0	0	0	0
D_0__Bacteria	771688e2f4709cf976a258caff787540	39	14	0	22	27	0	128	0	0	0
D_0__Bacteria	771b45b4dada3d64081ec6446fc9c09d	0	0	0	0	0	2	0	0	0	0
D_0__Bacteria	772248ba8d112b887e632d9ed2ef6513	0	0	0	13	0	13	15	0	0	0
D_0__Bacteria	7725c00ce2350ac60498a86c7924ca79	0	0	0	0	0	11	0	0	0	0
D_0__Bacteria	77271459834bba4bbbecd2b1d8508c69	0	0	0	0	0	0	3	0	0	0
D_0__Bacteria	772dc9f55a22db4cd85f6129b5c8c635	0	6	0	0	0	0	0	3	0	1612
D_0__Bacteria	772fdc5c0286517d171d085b2a03c6aa	2	0	0	0	0	0	0	0	0	0
D_0__Bacteria	775ba41ae140e8c5ac049d5fac8a64af	0	0	2	0	0	0	0	0	0	0
D_0__Bacteria	7778df87643e296e52dcc5686664d48d	0	0	0	0	0	0	3	0	0	0
D_0__Bacteria	77814ae8847f3034a289afed54679e78	4	9	0	0	0	0	0	0	0	0
D_0__Bacteria	7785ad2458b22be887adb48e2372e744	0	0	0	0	0	0	0	0	0	24
D_0__Bacteria	7789ecd0a0f20c4adf2594ef7cb65c8f	0	0	0	0	38	0	0	0	0	0
D_0__Bacteria	7794aef34602a425b0e1ff59a63ead5a	46	16	0	6	0	14	17	0	0	0
D_0__Bacteria	77a1c889105d080114af8169a21f103a	0	15	0	12	0	21	23	0	0	0
D_0__Bacteria	77cdcb0be0493659c62296efbe8f92cc	0	3	0	0	0	0	0	0	0	0
D_0__Bacteria	77fde67ca0d1c3139b188f8451677df0	0	5	0	0	0	0	0	0	0	0
D_0__Bacteria	78896149bde1ee4e4462861d7b43ce45	0	0	0	0	0	0	0	2	0	0
D_0__Bacteria	788d78723651c3b0fee29deb94506f61	0	0	0	0	0	0	2	0	0	0
D_0__Bacteria	789f9b1060c1c8f9492900c6a8093deb	0	0	0	0	0	0	2	0	0	0
D_0__Bacteria	78cd135a961630f4d76cfc83b514aa8c	0	0	0	0	0	5	0	0	0	0
D_0__Bacteria	78ff1e329dd025024370727368b96b87	19	20	0	14	0	0	12	0	48	0
D_0__Bacteria	791e5872271d196cfd49ca1a3e6fb89c	0	0	265	0	94	0	0	0	0	0
D_0__Bacteria	7926d858ff5e48f2eedecb084c6f396c	0	0	0	0	0	0	7	0	0	0
D_0__Bacteria	7939d9665b8bc81f96b016e7ba3ed15b	0	0	0	0	0	0	0	0	0	4
D_0__Bacteria	7943dc9248312ce8caae1a94e36bd899	0	0	0	0	0	0	0	0	12	0
D_0__Bacteria	79465ecffefb8e1cf92abd0131aef167	0	0	0	0	6	0	0	0	0	0
D_0__Bacteria	79595df00e846c00ebfcae19f28ed3e0	4	0	0	0	0	0	0	0	0	0
D_0__Bacteria	795f06fa7c19604c69cfdcc65ae7864d	194	297	0	59	36	663	102	0	0	0
D_0__Bacteria	7966eac74e8b515dc172bdef01424f3b	0	0	0	0	0	0	8	0	0	0
D_0__Bacteria	796b564e41948484fe2cd43fb1137793	0	0	0	0	2	0	0	0	0	0
D_0__Bacteria	798900d876284e6e82361eba895e7b17	0	0	0	0	0	0	5	0	0	0
D_0__Bacteria	798e5fa22f6c3f70d53bb2156d7f48e5	0	0	0	0	0	0	0	0	0	2
D_0__Bacteria	7995e98d438c81282dbb6dabbddb4097	0	0	0	2	0	3	0	0	0	0
D_0__Bacteria	79ae4d4f3947dd002789193f06dcb6b6	0	0	0	18	0	0	0	0	0	0
D_0__Bacteria	79b50f6b92556999d5d043aec606e0a1	0	0	0	0	0	0	6	0	0	0
D_0__Bacteria	79b8c99b9b0a409a1602c3795ca78c7b	0	0	0	0	0	0	0	0	0	8
D_0__Bacteria	79d559329946d8032fa7dc1fab34dc15	0	0	0	8	0	0	0	0	0	0
D_0__Bacteria	79e2f8fe61ccc6035e1b3863cde64c11	0	0	0	0	0	0	2	0	0	0
D_0__Bacteria	7a0a0f94cbf2fff83df78c7e4b4af473	0	4	0	0	0	0	0	0	0	0
D_0__Bacteria	7a293031086ba50fe4e1a5e083e21cfb	2	0	0	0	0	0	0	0	0	0
D_0__Bacteria	7a2d88961f783befa97a34fb153adb2a	6	0	12	0	4	5	0	17	0	120
D_0__Bacteria	7a4861957a14f769c3da6dda719e628b	0	0	0	0	0	0	3	0	0	0
D_0__Bacteria	7a4c072a1fceb74667da9d1d26eac66f	5	0	0	0	0	0	0	0	0	0
D_0__Bacteria	7a572b26fca672a7ebf0dc1ff0a4154d	23	91	0	5	0	12	16	0	0	0
D_0__Bacteria	7a598504aa980470db0fc58bb2f3508c	0	4	0	0	0	9	0	0	0	0
D_0__Bacteria	7a66d6d4071d86157220fbc3103d7e40	86	34	0	65	0	145	103	0	416	0
D_0__Bacteria	7a752db3311f0f469a4e2a114644ff66	0	0	0	0	0	8	0	0	0	0
D_0__Bacteria	7a80888144d3675cea4676f31fa0d614	0	0	0	0	0	0	15	0	0	0
D_0__Bacteria	7a8938a034a58e1b945c289d63027d89	0	0	0	2	0	0	0	0	0	0
D_0__Bacteria	7a90f5d8b117426911b49aa31ec8360a	0	0	0	0	0	4	0	0	0	0
D_0__Bacteria	7ac9bacb71c8ad18a0e2959c328d0347	0	0	0	4	0	0	0	0	0	0
D_0__Bacteria	7ad48f2973494fde995df23f53c63a0c	0	0	0	0	0	0	0	2	0	0
D_0__Bacteria	7b0fb09f273e495f0dfa8a4430bdb4a4	0	0	0	2	0	0	0	0	0	0
D_0__Bacteria	7b12df4731743af5a9a142a4eb39e7b7	0	3	0	0	0	2	7	0	0	0
D_0__Bacteria	7b1f15e2bc949ad12873812a3f266222	0	0	0	0	0	4	4	0	0	0
D_0__Bacteria	7b352da68e11c38b35f3118ab2ecc6fd	0	0	0	0	0	0	0	0	18	0
D_0__Bacteria	7b3fc0e2391abdfac28ed08b436f1ce5	2	0	0	0	0	0	0	0	0	0
D_0__Bacteria	7b4e88ba8506098cde69d9c25e1433f9	6	0	0	0	0	0	0	0	0	0
D_0__Bacteria	7b52838361d679de46bc0504ceee65ee	0	3	0	0	0	0	0	0	0	0
D_0__Bacteria	7b612c5a77375a21a90c64ac6e9a91b6	0	0	0	0	0	3	0	0	0	0
D_0__Bacteria	7b729ef6f5dbed488c8ccabcc22eb219	0	0	0	0	0	0	0	0	4	0
D_0__Bacteria	7b765e4c45e19f81faf5d6bf7f84e5e0	0	0	0	0	0	0	4	0	0	0
D_0__Bacteria	7b875f3373695535de9621d7a0d8041a	0	0	0	0	0	2	0	0	0	0
D_0__Bacteria	7b99958b064ef4ec9f2af114476c7a9d	0	0	0	0	0	8	0	0	0	0
D_0__Bacteria	7b9c3133f6667619222e548a1d052e14	0	6	0	0	0	0	2	0	0	0
D_0__Bacteria	7bbea251cb18873331d4832f9abf55c5	0	21	0	0	0	0	0	0	0	0
D_0__Bacteria	7bc73fd4689d416f847e3967d5b93d43	0	0	0	0	0	0	5	0	0	0
D_0__Bacteria	7bd261fdf70332ce38802a4ad1f64595	23	38	0	19	0	17	19	5	0	0
D_0__Bacteria	7bd77fcc07b09acbf0000ffb7e68e9b2	8	14	4	2	0	5	11	0	0	22
D_0__Bacteria	7be6277047f697acc4a080097aaaf701	0	7	0	0	0	0	0	0	0	0
D_0__Bacteria	7bef211ea6cb00c13bac6f2d86a2d730	0	0	0	0	0	0	6	0	0	0
D_0__Bacteria	7c1729b4ceb9d58caa3cdb272b57642d	13	37	0	19	0	22	49	0	0	0
D_0__Bacteria	7c36fc07d79fd45f5849f2b52bfe59bb	0	5	0	3	0	5	3	0	0	0
D_0__Bacteria	7c46d138d3d10514093b4289ea36a059	4	9	0	6	0	15	5	9	0	0
D_0__Bacteria	7c4a8f4eff7db441c61102d065cf46aa	24	38	16	28	834	57	0	0	0	0
D_0__Bacteria	7c6800a263d9e2dc2db013914f572d26	0	0	0	0	0	0	2	0	0	0
D_0__Bacteria	7c73fa386d52daceaa6648452711d9f5	0	2	0	0	0	0	0	0	0	0
D_0__Bacteria	7c7be94d4f3fb939d70c363b682c0ea2	0	6	0	0	0	0	0	0	0	0
D_0__Bacteria	7ca649e103847a6f6180a64d97b9ec74	4	0	0	0	0	3	0	0	0	0
D_0__Bacteria	7cac6729979c73bc3372509fba803098	563	1138	22	580	5	1681	1200	71	0	21
D_0__Bacteria	7cad674a18071ccc133328368b10ab5a	0	0	0	0	0	0	0	0	0	313
D_0__Bacteria	7ccd39f6712012b48c4e50afe867c4dd	7	0	0	0	0	0	0	0	0	0
D_0__Bacteria	7cd2ca4228887bb290e524abe6e10200	0	0	0	0	0	0	5	11	0	0
D_0__Bacteria	7d0af2cf4116d3ecd534e23f7320450a	0	0	0	3	0	0	0	0	0	0
D_0__Bacteria	7d13f81dd8974512326dad973e6891ba	0	0	0	0	0	2	0	0	0	0
D_0__Bacteria	7d1ce1d1229ed61e46a4c0d75b8cc85f	55	128	23	184	0	673	398	25	0	160
D_0__Bacteria	7d2a8fd6a4cc3f16149289c2f3d09ac9	0	0	0	0	3	0	0	0	0	0
D_0__Bacteria	7d3a9e3482e784df4c4aeb12db4a9877	0	5	0	0	0	0	0	0	0	0
D_0__Bacteria	7d53af28e9e1ab084154b0ecbc30f5dd	0	0	0	0	0	2	0	0	0	0
D_0__Bacteria	7d7d68d71f0be8b9d47326140e9e6433	0	0	0	0	0	0	5	0	0	13
D_0__Bacteria	7d812732646049b3bbe45aa963026299	0	2	0	0	0	0	0	0	0	0
D_0__Bacteria	7d9d238f37798b36bce69791851b22ed	0	2	0	0	0	0	0	0	0	0
D_0__Bacteria	7dc2296ed6899b214cd542c33bb00720	0	0	0	0	0	3	0	0	0	0
D_0__Bacteria	7dcbcb964b8c47cf8af8b02a9f389243	0	4	0	0	0	2	3	0	0	0
D_0__Bacteria	7dd1de8697407ec852cedb164cb530c9	9	37	0	15	0	32	27	7	0	0
D_0__Bacteria	7dda0ccce5b74d7b09ec87e4c1c9ab18	0	0	0	0	2	0	0	0	0	0
D_0__Bacteria	7ddc4b16f952eb7d5b628053f2bdb5a5	0	0	0	0	0	0	0	10	5	0
D_0__Bacteria	7de7ce475956ed7a795628d1a4dd8196	3	15	0	0	0	0	0	0	0	0
D_0__Bacteria	7e0d0a4adbba212bec46c74a5d647c9f	0	0	0	4	0	0	6	0	0	0
D_0__Bacteria	7e0e1956a082bac49f8758b7c7cd8f3d	0	0	0	0	0	0	0	0	0	13
D_0__Bacteria	7e2c8ad7c33b0678197e0cf621db0e4d	0	0	0	0	0	0	0	0	0	87
D_0__Bacteria	7e7e1310aaca6db02edb7f8126fb9307	0	0	0	0	0	0	0	0	0	19
D_0__Bacteria	7e8635c0d1531897597a01e6d407b47d	0	0	0	0	4	0	0	0	0	0
D_0__Bacteria	7e86cdd4854c78e44cbfb3ca267d8715	3	3	0	0	0	0	0	0	0	0
D_0__Bacteria	7e8d16f13c199e98f90e98e1d1787773	0	0	0	0	0	0	2	0	0	0
D_0__Bacteria	7e8d9a4ba0be1cab4d3e8789f6534649	0	125	0	26	0	12	12	12	0	0
D_0__Bacteria	7e8dbae8d700e9a4d6bc3388abe18c60	0	0	0	0	0	2	0	0	0	0
D_0__Bacteria	7e919659899108e1247ed08b8cbd5490	0	0	6	3	0	12	8	0	0	0
D_0__Bacteria	7e9420f77bf3bf40915763c29e8df9bb	0	0	2	0	0	0	0	0	0	0
D_0__Bacteria	7e9fe52ab7e707c4b59790d823d4199c	0	0	0	0	0	0	2	0	0	0
D_0__Bacteria	7eac6a9f3638789fea61559c07ce53fc	0	0	0	0	0	14	10	0	0	0
D_0__Bacteria	7eb22c24967b81ea84a5396dea2ca5ef	2	0	0	0	0	0	0	0	0	0
D_0__Bacteria	7eb9af6654d5350a6a000abace65692f	0	0	0	0	0	2	0	0	0	0
D_0__Bacteria	7ee23c28f8877ecee124851f5dd619e5	0	0	0	0	0	6	0	0	0	0
D_0__Bacteria	7f085d81b257a9915643846fa2f91bb6	0	0	0	0	0	7	24	0	0	0
D_0__Bacteria	7f1c4c45fad727a916f24c2cff0059c3	0	0	0	0	0	7	0	0	0	0
D_0__Bacteria	7f2fe8f0517cf20f2483950efe484793	51	114	0	0	0	107	65	0	0	0
D_0__Bacteria	7f59618fe218d59c2dd7e568a0d7a68e	2	0	0	0	3	0	2	0	0	0
D_0__Bacteria	7f6fdc9d045d1355e0bdfc3eb2417be0	39	0	0	11	531	125	0	0	0	0
D_0__Bacteria	7ffde35059b57fc7b656b2cefd88f833	0	0	10	0	0	0	0	0	0	0
D_0__Bacteria	8008a90557b12ddb81a99e152eec0aa5	0	0	0	0	0	7	7	0	0	0
D_0__Bacteria	8010d074fc99ad8980ba5200825180ec	0	0	0	0	0	0	3	0	0	0
D_0__Bacteria	801b610c6a5c7ed87d5fd0b859859dce	0	0	0	0	0	3	0	0	0	0
D_0__Bacteria	801cc29d6c235f9d54d8c0c32361ecaa	0	0	0	0	0	0	0	2	0	0
D_0__Bacteria	802171005be88e671ab0dd4e34027479	0	0	0	0	0	0	0	0	0	3
D_0__Bacteria	8029b5e122e0fb9a3a99e4c4914749ba	0	0	0	0	0	0	3	0	0	0
D_0__Bacteria	804fbe1b71d33bc00f5bc22603b0c880	0	0	0	0	0	0	8	0	0	0
D_0__Bacteria	804fe282882d346c889d9e137458ef78	0	0	0	2	0	0	0	0	0	0
D_0__Bacteria	806fa3f64e565ff3329cd0cd0cfaea0c	45	189	4184	44	152	77	290	87	0	25
D_0__Bacteria	807b9ad5a53551a3fe70e86a8b45ac32	0	5	0	0	0	12	0	0	0	0
D_0__Bacteria	808d20deba24cf50e360583d9d83399c	0	0	0	0	0	3	0	0	0	0
D_0__Bacteria	809bce28171ded0edc8f5a8da694c882	0	0	0	0	0	2	0	0	0	0
D_0__Bacteria	80a30a99394eccc7f392c95e6daf1713	0	2	0	0	0	0	6	0	0	0
D_0__Bacteria	80a5f34404660572b2549f0a84da23b4	5	10	7	11	0	19	36	0	0	0
D_0__Bacteria	80ae218f0fefce9366010ea55b4b137a	0	2	0	0	0	0	0	0	0	0
D_0__Bacteria	80c03a03cec1de3b7939fe07db872594	0	0	0	0	0	5	0	0	0	0
D_0__Bacteria	80c1c1a66c03d92e581485074981bf21	0	4	0	0	0	31	22	0	0	0
D_0__Bacteria	80f668e6aa99a3639cd280f048013357	0	0	0	11	0	43	9	0	0	0
D_0__Bacteria	8111003dc19900c9cfcc5f7c04a37a77	0	0	0	0	0	0	0	0	0	3
D_0__Bacteria	8122cae8abb7f0bde11852841186b229	0	4	0	0	0	0	0	0	0	0
D_0__Bacteria	813f29026a907172fb7f7a367d87d177	0	0	0	0	0	9	0	0	0	0
D_0__Bacteria	814ba6acd1d811e4ed0330bb4e5fe9d4	3	0	0	0	0	4	2	0	0	0
D_0__Bacteria	815fb28e9894ddbfd843691a3e5ccd20	0	4	0	0	0	0	0	0	0	0
D_0__Bacteria	817059ab6ee9527af25aebd551de2748	0	2	0	0	0	18	3	0	0	0
D_0__Bacteria	817764cfa49e2c18a3375b30ad80057a	0	0	0	8	0	0	0	4	0	0
D_0__Bacteria	817997225b5ec62eac2510556ba09435	0	0	0	0	0	15	7	0	0	0
D_0__Bacteria	818e24707fbc172e638f811e823f38e8	8	0	0	3	0	7	15	0	0	0
D_0__Bacteria	81a427d7bdce48f5622ca9786954eef6	2	0	0	0	0	0	0	0	0	0
D_0__Bacteria	81a925b9d986e6183f626fabf24f7535	2	6	0	0	0	0	0	0	0	0
D_0__Bacteria	81cf24d687c20c09ed1e3daa0c2b113d	9	5	0	4	0	0	4	0	0	0
D_0__Bacteria	81cf34ecd9e11d27cc4db50fa7d0090f	0	0	0	0	0	2	0	0	0	0
D_0__Bacteria	81dc70e050cccdf4507b28b317db00f5	0	0	0	0	0	0	0	0	12	0
D_0__Bacteria	81e42b5d16126d2b0096b6421286fd7b	0	0	0	0	0	0	2	0	0	0
D_0__Bacteria	81f5a339152f8f9936e53366158fc0b6	0	0	0	0	0	0	2	0	0	0
D_0__Bacteria	82560743b24b302548bad023f78b2ec5	10	9	0	0	0	0	8	0	0	0
D_0__Bacteria	826fdc74f7b63fbb56013f41a93674b4	0	0	0	0	0	0	3	0	0	0
D_0__Bacteria	82848efa0d0d24262948e7ea56483b65	2	0	0	0	0	0	0	0	0	0
D_0__Bacteria	828d0f6d1b6bbee96dc32c6530151d26	0	4	0	18	0	31	10	0	0	0
D_0__Bacteria	8297e485117fb7833beafe6d1bcff7aa	0	0	0	0	0	0	0	0	0	9
D_0__Bacteria	82b5611ad9649a112363470f7f5afafe	0	0	0	0	0	0	2	0	0	0
D_0__Bacteria	82ccc471d5f1387a0873346d56566e06	0	3	0	0	0	0	0	0	0	0
D_0__Bacteria	82e15588378a0a68021c0a2d48a226c3	0	8	0	3	0	4	7	0	0	0
D_0__Bacteria	82f7110b880a078bcdb070db09fc85b3	0	3	0	0	0	0	0	0	0	0
D_0__Bacteria	82f84726d3a99cf8dc8ef1cdbbc0ffcf	0	4	0	0	0	0	0	0	0	0
D_0__Bacteria	831084c965fd293a92225c3f63e9800e	0	4	0	0	0	16	8	0	0	0
D_0__Bacteria	831c26b7e874328477a7ab1f0a09daef	0	0	0	0	17	0	0	0	0	0
D_0__Bacteria	832a923702ebbc01bb98093f889b4585	0	0	0	0	0	0	0	0	0	31
D_0__Bacteria	8340fbc7a6f03888bebba2a5a381434f	0	6	0	0	0	5	10	0	0	0
D_0__Bacteria	834e8affcd31d2e95e630b81684db4ec	0	0	0	0	0	2	0	0	0	0
D_0__Bacteria	8358ffd2f6ddab9f17098913e309dbd5	0	0	20	0	0	0	0	0	0	0
D_0__Bacteria	8359572ed3d6e40f9028b89b65a3e33a	0	0	0	0	0	4	0	0	0	0
D_0__Bacteria	837352ab753b9c3b5272cde309b2df96	0	7	0	0	0	0	0	0	0	0
D_0__Bacteria	837b42c2cd59deb3bd36502a89e5f2c8	0	26	0	0	0	0	0	0	0	0
D_0__Bacteria	83879a99739a264c6b263c4fbbe69755	0	0	0	0	0	3	0	0	0	0
D_0__Bacteria	8390b6f43ece5df1f16afdf78c17c005	0	0	0	0	0	0	0	0	0	330
D_0__Bacteria	83b79772a0dbf62146a5846183f529b5	20	20	0	4	0	9	0	0	0	0
D_0__Bacteria	83bc00b2cdb4b183ce79435ed326d666	47	56	0	76	0	0	107	1642	1676	0
D_0__Bacteria	83bfdf268d4f90ac75cf33af51e84c79	0	0	0	0	0	3	0	0	0	0
D_0__Bacteria	83cfd1d9b027e20ecdded30ce7916240	0	19	0	0	0	0	0	0	0	0
D_0__Bacteria	83de40ba045e9e602f00166e83054857	2	0	0	0	0	0	0	0	0	0
D_0__Bacteria	83df61e31894360814bc27748a2f1c1a	0	0	0	0	0	2	3	0	0	14
D_0__Bacteria	83f5f37379fb5c476ca1d58bdc3c0587	0	5	0	0	0	0	0	0	0	0
D_0__Bacteria	83fd893aa2c850016fb5da4eba68519f	2	0	0	0	0	0	0	0	0	0
D_0__Bacteria	840f03fdb7a23f11e59546dbc0b35731	0	0	0	0	0	0	4	0	0	0
D_0__Bacteria	841fd7ddaeb2f3bb38c53771df69d4ef	0	0	0	5	0	0	0	0	0	0
D_0__Bacteria	842de99d05f3eb9b3921c04a2319e7a5	0	2	0	2	0	0	0	0	0	0
D_0__Bacteria	843127691e412adb5ab7f25881a91f61	0	0	0	0	0	0	3	0	0	0
D_0__Bacteria	84320c4861456eca01cb73ef5dac43d5	0	0	0	0	0	2	3	0	0	0
D_0__Bacteria	843a2d53477eab287d839e90b1d953d0	0	0	0	0	0	0	5	0	0	0
D_0__Bacteria	844755e1504b444d9ef0ebf4eacfe681	0	0	0	0	0	0	0	2	0	0
D_0__Bacteria	8472fc2e90e2e9c1c5caa0be77d26348	0	11	0	9	0	35	23	0	0	0
D_0__Bacteria	84788d517ee77622ad21e0c994f171fc	4	5	0	15	0	76	28	0	0	0
D_0__Bacteria	847efaefe8148e79225d8e09b45e5ff9	89	382	24	20	211	42	107	0	0	0
D_0__Bacteria	848ea425303f0fbd21408ff62f6589f6	0	8	0	0	0	0	3	0	0	0
D_0__Bacteria	84acc23322c6f112b0a506b042162ac4	0	5	0	0	0	3	0	0	0	0
D_0__Bacteria	84bc005b00e004877a6a56092955a6bc	0	0	0	0	0	0	3	0	0	0
D_0__Bacteria	84c0de4b671daa0a697ad1f22f8f3745	0	0	0	0	0	0	0	0	0	8
D_0__Bacteria	84d53daded50f4cba168a0da70700e09	0	4	11	0	0	0	3	0	0	1194
D_0__Bacteria	84dcb2fd350a6f20ac862a5a7aaca76a	0	0	0	0	0	0	0	0	2	0
D_0__Bacteria	84e919dd54e8eacfc28c6b0f3b4d3137	0	3	0	0	0	0	0	0	0	0
D_0__Bacteria	84e97055d93c0659c4255b096a759006	0	0	0	0	3	0	0	0	0	0
D_0__Bacteria	852db9beff3dc6be1c027b096988ab1b	0	0	0	0	0	6	0	0	0	0
D_0__Bacteria	8546d64c08669bd34005cc1f410f4987	0	0	0	2	0	0	0	0	0	0
D_0__Bacteria	85516e2366cf1418c9c1265bbd28cc03	0	20	0	0	0	0	0	0	0	0
D_0__Bacteria	8566abf59ccd3bd0569acf329f016866	0	0	0	0	0	2	0	0	0	0
D_0__Bacteria	85790823d24cd077196479c47df944a6	23	0	0	0	0	0	0	0	0	17
D_0__Bacteria	857a655e45422e244bbce41f019c9e1d	2	0	0	0	0	0	5	0	0	0
D_0__Bacteria	857eefbf9eea2340ccfd796c55a425ad	36	75	10	101	10	247	216	155	0	1881
D_0__Bacteria	85836d39c6c5fa6a9bd66df3fde20d95	0	17	0	0	0	0	0	0	0	0
D_0__Bacteria	858af991ef4fa54071d22065a102f3ae	0	0	0	2	0	0	0	0	0	0
D_0__Bacteria	859ead8f6f552dea657f15cc67319ffb	0	0	0	0	0	0	3	0	0	0
D_0__Bacteria	85a93e7b91aaf8f3dcb192f1fdb6794e	2	11	0	0	0	85	129	0	0	0
D_0__Bacteria	85c34b9479ab0a716e2089ce18ebf4b1	0	2	0	0	5	5	0	0	0	0
D_0__Bacteria	85c8ec82e935d3c97848cc8b920cbd07	0	0	0	0	0	0	0	0	8	0
D_0__Bacteria	85d3f6b3e415144754ef65f4a7b77799	0	11	0	0	0	4	0	0	0	0
D_0__Bacteria	85da331401fcfa12f6b8c0737e465d82	0	0	0	0	0	0	2	0	0	0
D_0__Bacteria	85e7c32b57bcc45a0e311063c54cabbe	247	85	56	67	36	58	110	50	0	0
D_0__Bacteria	861e238bc6a813d44fd542e09e347ee7	0	0	30	0	0	0	0	0	0	0
D_0__Bacteria	862af60536d57de9e02ee7a9fb501859	0	0	0	0	6	0	0	0	0	0
D_0__Bacteria	86329ea25fcfe58fb765c7cdf1ef41df	0	0	0	0	69	0	0	0	0	0
D_0__Bacteria	864b8dda5848683522c69c2f32b3a253	0	8	0	0	0	10	3	0	0	0
D_0__Bacteria	86635e8b5cb789070828b0324b3afb0e	0	0	0	0	0	0	0	0	0	2
D_0__Bacteria	868755520c41f8c235d843c0305d2644	0	0	0	0	0	29	25	0	0	0
D_0__Bacteria	869e2b278af4dd5a8a6c43cafc2e6d1d	0	0	0	0	0	7	0	0	0	0
D_0__Bacteria	86aed052fa3e1fbed6bcb9d76b49c631	0	0	0	0	0	0	2	0	0	0
D_0__Bacteria	86bab78c287ca01832c89a90a9385381	0	3	0	0	0	0	0	0	0	0
D_0__Bacteria	86daacecd55896dc998aaf2a8a1e48f8	2	0	0	0	0	0	0	0	0	0
D_0__Bacteria	86dd59158409da0c2ecff272ec56e359	0	0	0	0	0	4	0	0	0	0
D_0__Bacteria	86e82d425a6a02f16ea413d8038c836f	0	0	0	0	0	0	0	18	0	0
D_0__Bacteria	86e83365de0abd1441af19e546d90cf0	0	5	0	0	0	0	2	0	0	0
D_0__Bacteria	86e8bc2f354335f538da511239bce3e8	0	0	0	0	4	0	0	0	0	0
D_0__Bacteria	8717f5cab252164e80efd909173b3eb7	0	0	46	0	0	0	0	0	0	0
D_0__Bacteria	875ec27fc16084c2572f41d22cce736f	0	0	0	6	0	7	0	0	0	5
D_0__Bacteria	87693ac99eaed76a691f9eae84d1784c	0	0	0	0	0	3	0	2	0	0
D_0__Bacteria	877701254c356ec991adca4aebc4322b	0	0	0	0	3	0	0	0	0	0
D_0__Bacteria	8796e90446a3336817f2531afcefa994	0	0	0	0	0	0	22	0	0	0
D_0__Bacteria	87a037e8acd47563bd4d8fd6beeda509	0	0	161	0	40	0	0	0	0	0
D_0__Bacteria	87ac4d66687633cfeee18e3cf654765c	0	0	0	0	0	3	4	0	0	0
D_0__Bacteria	87b44f843c15a4695578d45e2ea2937f	0	6	0	0	0	0	0	0	0	0
D_0__Bacteria	87b9d4851d96f0e225b60cf94d1fd582	0	2	0	0	0	0	0	0	0	0
D_0__Bacteria	87c26732118a4131f8d260c0bee35e97	0	0	0	0	27	0	0	0	0	0
D_0__Bacteria	87cf68a97fb22353d95407869576d049	0	0	0	0	0	0	0	0	67	0
D_0__Bacteria	87e139926c9cb31b6bbe26b545d4858c	0	3	0	0	0	0	0	0	0	0
D_0__Bacteria	87e253f050a8131a4009fe8e0e2642c4	14	113	0	0	0	20	0	0	0	0
D_0__Bacteria	87ebb889526812336cf495bcdfb7a552	0	0	5	0	0	0	10	13	0	3208
D_0__Bacteria	87ecd9233fcc43681e04b617b4da2e86	0	2	0	0	0	0	0	0	0	0
D_0__Bacteria	8817e6b993de80c19f623e36656e1553	2	0	0	0	0	0	0	0	0	0
D_0__Bacteria	8858ba9ea35a88d8e02ffc8c00c42abb	0	2	0	0	0	0	0	0	0	0
D_0__Bacteria	886c5b070b7f9bde10d279e4d4a95c7f	0	8	0	0	0	0	2	0	0	0
D_0__Bacteria	887414298711946074562a7bb42ab019	0	0	0	2	0	0	0	0	0	0
D_0__Bacteria	8888c9e0ba58d13c949bdb3098380538	232	180	0	272	26	589	465	85	98	0
D_0__Bacteria	88d485a47d12461ccb3656bbaaf16d76	0	0	0	0	0	0	0	0	0	37
D_0__Bacteria	88d6f91d977c0c3602ff05244b1f7ad3	0	0	0	0	0	0	0	0	0	4
D_0__Bacteria	88daafe209b147b2e974ce5ec8e7e092	3	0	0	0	0	11	4	0	0	0
D_0__Bacteria	88e5e83f0022f07018064afcc0d384e1	0	0	0	0	0	0	0	0	0	5
D_0__Bacteria	88f69d82f004387bd1610a3982eb1e70	6	6	0	2	0	9	0	0	0	0
D_0__Bacteria	890f0efa5b983d11774ff12c87cdf160	0	0	0	0	2	13	7	2	0	0
D_0__Bacteria	891a0246c18b21957eab864118939890	0	0	0	0	0	4	0	0	0	0
D_0__Bacteria	89349746a65e35ea8bec4461d3f3a71a	0	0	0	0	0	8	0	0	0	0
D_0__Bacteria	8944e7fc6c3854f9b774806c582b64e3	0	5	0	0	0	0	0	0	0	0
D_0__Bacteria	89723a3a9f7a6fa84c822447edb1e7d2	0	0	0	0	0	4	0	0	0	0
D_0__Bacteria	897797a498131985ef63c6016b9eb04e	0	9	0	0	0	0	7	0	0	0
D_0__Bacteria	897f70ac22762e2fafa0a6329d509009	0	5	0	0	0	0	0	0	0	0
D_0__Bacteria	898f1ae0958c64a6ecfc16a58b9fafed	0	0	0	0	0	0	2	0	0	0
D_0__Bacteria	89aaa6533aa521b59bd8de36ac33c3e3	10	0	0	0	0	0	0	0	0	0
D_0__Bacteria	89c706bca6cc0384ebca8bb0bebfe30d	0	0	0	0	0	0	2	0	0	0
D_0__Bacteria	89ca86fde869cd66ea61270b63185ca6	3	0	0	0	0	0	0	0	0	0
D_0__Bacteria	89fbe075a5cc382db48711c54b982c6f	0	3	0	0	0	0	0	0	0	0
D_0__Bacteria	8a28dd8bbdb4985e056a3ab2f0c96ee9	0	0	0	0	0	4	0	0	0	0
D_0__Bacteria	8a32920106d6549fcb9eed9a802fea2d	0	0	0	0	0	0	0	0	0	4
D_0__Bacteria	8a4a23f6732e2eb2cf4a8924368e9efa	0	0	0	0	0	68	0	5	0	42
D_0__Bacteria	8a55044f240149886672a01ef2e799f2	0	0	0	0	0	6	0	0	0	0
D_0__Bacteria	8a586c40a4a0d35c3134a4492360e362	0	0	0	9	0	0	11	34	14	0
D_0__Bacteria	8a5c62c6067e73d345fac5d2eb8aeb21	0	0	0	0	3	0	0	0	0	0
D_0__Bacteria	8ab372168e7fb2a73f872a27d6944b12	0	0	0	0	0	11	14	0	0	0
D_0__Bacteria	8ae4c631425ff85dfd616d8a12c141c2	0	0	0	0	0	5	0	0	0	0
D_0__Bacteria	8aeb4c8d4b8ced11825489e160f2d440	0	5	0	0	0	0	0	0	0	0
D_0__Bacteria	8b57d0cce21848954894e381fffbd9ef	0	0	0	0	0	0	0	0	0	51
D_0__Bacteria	8b58a41f7335d882134e93698e0babd6	0	0	0	0	0	4	0	0	0	0
D_0__Bacteria	8b6481eeeb0b208b6c24d30639c5fea4	3	32	0	0	0	0	5	0	0	0
D_0__Bacteria	8b9b4c80f68b1bdb19fb4689b041ca9f	0	0	0	0	0	0	0	0	14	0
D_0__Bacteria	8b9cc86a7a7184a4416c0a25020ce7a5	10	0	0	0	0	0	9	0	0	0
D_0__Bacteria	8ba816627b1763141fd79355536f7591	0	0	0	0	0	0	0	0	14	0
D_0__Bacteria	8bae2bd7f6468296982e6d220408ad73	0	0	0	0	0	2	0	0	0	0
D_0__Bacteria	8bd63b4727abec2fdf6a8307691a0cee	0	0	0	0	0	0	0	0	0	2
D_0__Bacteria	8bf9845040b325554cbf7eface7b088b	0	0	32	0	52	0	0	0	0	526
D_0__Bacteria	8c02a53f46d2d3173aebe36baac1bb7a	0	0	0	0	0	0	13	0	0	0
D_0__Bacteria	8c1c0d70b8d22140c41ea2a6f8089686	0	0	0	0	0	0	2	0	0	0
D_0__Bacteria	8c20e2e9dbc0c284412f20026cdd968c	7	11	0	0	0	24	9	0	0	0
D_0__Bacteria	8c236d363a843a793327d9359b91b19c	0	0	0	0	0	0	65	0	0	0
D_0__Bacteria	8c29e0cce1d6445180479f38c5fa449d	0	0	0	0	0	0	0	0	4	0
D_0__Bacteria	8c35b0c5b89d44b9018e9602b8307531	0	0	0	0	0	0	0	0	0	2
D_0__Bacteria	8c41f974e2eb1bc0149ed674d523683e	0	0	0	0	0	16	0	0	0	0
D_0__Bacteria	8c5df80a215ae256c8695fbd4f8127be	0	0	0	0	0	3	0	0	0	0
D_0__Bacteria	8c60179c1788df6b9de44f23a85f623a	0	3	0	0	0	8	6	0	0	0
D_0__Bacteria	8c7b75d06ead14409304bcf815d46770	0	0	0	0	0	0	0	0	0	155
D_0__Bacteria	8c85c11fd4cde52b2070682c6e964784	0	0	0	0	0	0	3	0	0	0
D_0__Bacteria	8cbf306074b1b35b49fb87e98d49c9c8	0	8	0	0	0	0	13	0	0	0
D_0__Bacteria	8cd130ba3194135cc8983901b71a2530	0	0	0	0	27	22	0	0	0	0
D_0__Bacteria	8cd675512a6f1fc3d8b4947f368049e5	0	0	0	3	0	0	0	0	0	0
D_0__Bacteria	8cdc2b6a713090bd5125b1ccc0f3c2d1	3	39	0	18	0	18	44	0	287	0
D_0__Bacteria	8d0a7fa439d5a8cefa1e5d62e7e6a173	0	0	53	0	0	0	0	0	0	0
D_0__Bacteria	8d0c532750ae0b8ce98da077f26e04af	0	47	0	0	109	0	0	0	0	0
D_0__Bacteria	8d0ce6308597d42ed1c99395db65b37f	0	3	0	0	0	0	6	0	0	0
D_0__Bacteria	8d1183144c2062966938ee0dd8b32fcd	0	0	0	0	0	9	0	0	0	0
D_0__Bacteria	8d35afa41c2ac59bde12810db830fe1d	0	0	0	0	0	0	0	0	0	348
D_0__Bacteria	8d3d1c7ad719b8d7f4bbb9048cabfe38	0	0	0	4	0	0	0	0	0	0
D_0__Bacteria	8d452fb0d8f25bddf67f16684d984568	0	10	0	0	0	0	0	0	0	0
D_0__Bacteria	8d55e30545df08d4d57ee00d1f3334db	0	0	0	0	0	4	4	0	0	0
D_0__Bacteria	8d5b3fffa71791e7000dd4c394623f82	0	0	27	0	0	0	0	0	0	0
D_0__Bacteria	8d610b2e9a16b4b2fdb1742b377caa89	4	0	0	0	0	0	3	0	0	0
D_0__Bacteria	8d74a8ccb7473ad7662bd9a62136cecb	0	0	0	0	0	0	0	0	0	9
D_0__Bacteria	8d763be78f4f72018d596d3310674fcd	0	0	0	0	0	2	0	0	0	0
D_0__Bacteria	8d9717e49d00e94d96e8637b69cd72df	0	8	7	16	0	56	35	0	0	0
D_0__Bacteria	8dad93eb3241b946459bbeb31f98cc01	4	3	0	0	0	0	6	0	0	0
D_0__Bacteria	8dfeb3270afd4bcc04618650cd0a3d62	0	0	0	2	0	0	0	0	0	0
D_0__Bacteria	8e15b3e4cc8db2c5d260efc3776f4869	0	0	0	2	0	0	0	0	0	0
D_0__Bacteria	8e20b35505cc704548a3eacf08e64310	6	0	0	3	0	9	15	0	0	0
D_0__Bacteria	8e54b583d74558d1e0006ddd3fb44ee2	79	124	87	48	58	44	88	0	0	0
D_0__Bacteria	8e5fea65c5d3ed0647d7480c8401b84e	0	0	0	0	0	3	0	0	0	0
D_0__Bacteria	8e8c1328ebed9576917b6a92f6c982b4	0	0	0	0	0	0	3	0	0	0
D_0__Bacteria	8e8f525d2d597c0d438baa872bef35a2	0	0	0	0	0	0	4	0	0	0
D_0__Bacteria	8e909431b3b24c121eebe5ee8dcc2a67	0	3	0	0	0	0	0	0	0	0
D_0__Bacteria	8ea0bb96a8d85afa63cd5102226a4a25	0	0	0	0	0	0	8	0	0	0
D_0__Bacteria	8eaa6a67418ec9e3d646b8f0122eabac	0	0	0	0	0	0	2	0	0	0
D_0__Bacteria	8ebda4c4b9f8ac7851d18968ce2e23c5	0	0	0	0	0	0	6	0	0	0
D_0__Bacteria	8ec73ecb96cd02a3b717954c6c8c9230	0	0	0	0	0	0	0	0	3	0
D_0__Bacteria	8ed860974fcaa88d7b5a4b7d72336875	0	0	50	0	0	0	0	0	0	0
D_0__Bacteria	8ef16300a39b2074d7289bbfd3e7c465	0	2	0	0	0	0	0	0	0	0
D_0__Bacteria	8f5a4038525fd683252d9c15f91c85a0	0	28	0	0	0	0	0	0	0	0
D_0__Bacteria	8f7fbde2b266db12ac683de938d3f410	0	0	0	2	0	0	0	0	0	0
D_0__Bacteria	8fa06284deacab20c9114e37d761f9f0	0	0	0	0	0	7	20	0	0	0
D_0__Bacteria	8fa3979da8ce6c4be4731262a547e15c	0	0	0	0	0	0	2	0	0	0
D_0__Bacteria	8fa811d1cbde4227ae1211966effcf6d	0	0	0	0	0	0	0	3	0	0
D_0__Bacteria	8fc005e2cfa7b57159f0c7b52f3a157d	0	0	0	4	0	0	0	0	0	0
D_0__Bacteria	8fe5e3d552e4cbb3849b4c04856f046a	0	0	0	0	0	5	0	0	0	0
D_0__Bacteria	8febe507b80e1a18f77ab4b782aa368f	0	3	0	0	0	4	0	0	0	0
D_0__Bacteria	900b36e4e2ddd643de8c1d9f9b5b5ea9	0	5	0	19	0	62	11	0	0	0
D_0__Bacteria	90190113929a671a76197df795adf823	0	0	0	0	23	0	0	0	0	0
D_0__Bacteria	90254f55d65a085e89934fa452879e95	0	0	0	0	8	0	34	49	0	0
D_0__Bacteria	902f643f66fd44b90dd1381ffa88f8cc	18	16	0	21	0	0	11	15	68	0
D_0__Bacteria	902f7a71bfba17361caeeeff79c9bddc	0	0	0	0	0	0	3	0	0	0
D_0__Bacteria	90711df33e771d9add2168207a6bc02a	42	58	0	0	0	57	28	0	0	0
D_0__Bacteria	907394f2980e457ba1cd522723b72ffc	0	0	0	0	3	0	0	0	0	59
D_0__Bacteria	907e363738c2ff092a62aceb4e237eee	0	0	0	2	0	0	0	0	0	0
D_0__Bacteria	908a2f6bf234a4755d02fb9c4ce60b82	0	0	0	0	0	2	0	0	0	0
D_0__Bacteria	90d253c1e40255a7ec65e2a06296ec9f	0	0	0	0	0	2	0	0	0	0
D_0__Bacteria	90da836e97a43658fd55c1b726b15cee	0	2	0	5	0	3	0	0	0	0
D_0__Bacteria	90e08d3b73a77f0234b795dba42690ca	228	54	0	130	12	22	38	115	0	0
D_0__Bacteria	910df53ed7a798c2a5362b153e9e382d	2	0	0	3	0	0	2	0	0	0
D_0__Bacteria	91209d9d755a91cdf4ec626039a49dde	0	0	0	0	0	0	0	0	0	371
D_0__Bacteria	913e6d15065074a68d4625ee441cdf63	0	0	0	0	0	2	0	0	0	0
D_0__Bacteria	91633c407b97286ea3d0df4cc37bc4ac	0	14	0	0	0	0	0	0	0	0
D_0__Bacteria	9185378bdd22c29752634a77d40338b9	0	0	0	0	0	2	4	0	0	0
D_0__Bacteria	9194913624f5f5b15afc4a26e79e5505	0	0	0	0	0	3	0	0	0	0
D_0__Bacteria	919bcb73de938b29460d8593069fc55d	0	0	0	0	0	0	2	0	0	0
D_0__Bacteria	919f143841ccb980b865e3845c7465cb	0	0	0	0	0	0	0	2	0	0
D_0__Bacteria	91a6126c70a0b053b1d5eb9c10f95e97	0	2	0	0	0	0	0	0	0	0
D_0__Bacteria	91aa44ae593eceb7d1ef20a362fe6627	0	0	0	0	0	8	2	0	0	0
D_0__Bacteria	91d65a7a6e06e7f1a4e9478ec9fcc2e5	0	0	0	0	2	16	0	0	0	0
D_0__Bacteria	9206c2c2b6a0471da646097ea4049317	0	6	0	0	0	0	20	0	0	0
D_0__Bacteria	920a60c4f35b3ff8f3704f232a34449b	0	0	0	0	0	0	0	0	0	4
D_0__Bacteria	924042ac05986b4cbdb6b1364514efec	0	0	0	0	0	2	0	0	0	0
D_0__Bacteria	9249b310a70fd2fd97e4313d9471953d	0	0	0	0	0	0	0	0	0	4
D_0__Bacteria	9260b5298ccf1ef3b554b2d3d0b5ee26	0	5	0	0	0	0	0	0	0	0
D_0__Bacteria	929bc1f1746f5c0bed21b6e9747ac49d	0	12	0	0	0	0	0	0	0	0
D_0__Bacteria	92e222cd4dda455efddaac54f4125760	0	0	0	0	0	0	0	0	0	30
D_0__Bacteria	930ace1abc863ad943ca04b7da755b11	0	0	0	2	0	0	0	0	0	0
D_0__Bacteria	9312fd46f89a749121f31649cce5af67	8	2	0	0	0	6	23	0	0	0
D_0__Bacteria	93163027a86a38e36034152a3b1b3d11	0	0	0	0	0	7	16	0	0	0
D_0__Bacteria	931ccf62658b6ef64f5a60fb939d41d5	4	0	0	0	0	0	0	0	0	0
D_0__Bacteria	934ad646b912d81729e32ad63f954e52	2	0	0	0	0	0	0	0	0	0
D_0__Bacteria	934cb7381f33fae63cdcb90309bc786d	0	0	0	3	0	0	0	0	0	0
D_0__Bacteria	9367818d4d15e1b260fc918557eb35f1	16	43	0	6	10	0	29	0	0	4
D_0__Bacteria	9368748bb44d5d55fe5059e2d29625d5	0	6	0	0	0	0	0	0	0	0
D_0__Bacteria	938262d76c0822ef799db28b6d05f38c	0	2	0	0	0	0	0	0	0	0
D_0__Bacteria	938f76efa132d177333253435109f53c	0	0	0	0	0	13	0	0	0	0
D_0__Bacteria	9392a708fe3ef5cd5d012cf5d676ee92	0	0	0	3	0	0	0	0	0	0
D_0__Bacteria	939ea3ef25f0a5aa585ef7d89f2d36d8	0	0	0	0	0	2	0	0	0	0
D_0__Bacteria	93a4c604895b34c9d834aea46c689fe3	0	0	0	0	0	0	3	0	0	0
D_0__Bacteria	93a5e0507d5e040e60aaaa966bf5a7cb	0	0	0	0	0	0	0	0	0	4
D_0__Bacteria	93ae4d133457dd952e8e787b74ef037d	0	0	0	15	34	0	0	0	0	0
D_0__Bacteria	93cca01ed5f675ea247e23fa35741bca	15	47	0	22	0	23	101	0	0	0
D_0__Bacteria	93d7a68ef865e7139c5ad4c720435a72	7	0	0	0	0	0	36	0	0	0
D_0__Bacteria	93e1ec647106cbbcd003d3b206b3ae3c	0	0	0	0	0	0	3	2	0	0
D_0__Bacteria	93e231fdbf3883dc88b80525b35c0997	4	8	2	0	0	16	18	11	0	10
D_0__Bacteria	9413e35d2e1eed9390131575a3228ca1	7	0	0	0	0	0	0	0	0	0
D_0__Bacteria	9425672d11773dfee8b6102692b8462f	0	0	0	0	0	0	0	0	0	6
D_0__Bacteria	944d14cf7d69877a8ea9ef326104a6e6	8	62	0	0	0	0	0	0	0	0
D_0__Bacteria	9451b966340ce046860998a77e8c39c6	0	0	0	0	0	0	2	0	0	0
D_0__Bacteria	9467bc3ca195a67b84dd199a84b39cf9	0	0	0	0	0	2	0	0	0	0
D_0__Bacteria	94a60b87820a1646a4aca203330bf89d	0	0	0	0	0	9	0	0	0	0
D_0__Bacteria	94b2f0169d282d90f5fcbc931879158e	0	0	11	0	0	0	0	0	0	0
D_0__Bacteria	94c74d6018d47f07a1df10cda30d3fea	0	0	0	0	0	0	2	0	0	0
D_0__Bacteria	94ec8efc1f5aa33f4b1f2338f3e7e804	0	0	0	0	0	0	0	0	0	258
D_0__Bacteria	950485f17ce92c9c58970ffb924f6d56	0	0	7	0	14	0	0	0	0	0
D_0__Bacteria	9510a292a06f9c6e800aab9e17b327ee	0	0	0	0	0	0	0	0	0	117
D_0__Bacteria	9519ebc9f158a995681f6ba24d06cbf8	0	38	44	0	34	0	15	0	0	281
D_0__Bacteria	9541c17332f2c039e2f1023847c38235	0	0	0	0	0	0	0	0	7	0
D_0__Bacteria	95536623bba50a4d578d61a226ec9831	0	0	0	0	3	0	0	0	0	0
D_0__Bacteria	95771344da5bd3bcfa0b4b90c0378cfc	0	0	0	0	0	0	2	0	0	0
D_0__Bacteria	95939c9d377de64fdd3a8246b68f764b	0	18	728	0	172	0	35	0	0	428
D_0__Bacteria	959a296f68612f9454f7bcf46df56946	0	5	0	0	0	0	0	0	0	0
D_0__Bacteria	959ab1ffb6d1dca4e2a7fa73acf4703c	0	0	0	2	0	0	0	0	0	0
D_0__Bacteria	95b80b56b8bdafc3a8c8fd5fca32ea76	0	0	0	2	0	0	0	0	0	0
D_0__Bacteria	95db00b4f5c71fed0ad73d38dc307829	0	0	0	0	0	0	0	0	5	0
D_0__Bacteria	9637c48132b95e6d2ecd90136874ce53	0	0	0	0	2	0	0	0	0	0
D_0__Bacteria	9647af53b68fcf9602359609bd081ddb	0	0	0	0	0	0	2	0	0	0
D_0__Bacteria	966334c06e2ecdaf0163c51d3e6a9cce	43	85	0	48	0	110	113	0	0	0
D_0__Bacteria	966860495520484eb25aa8e14fb1132c	0	0	0	5	0	0	0	0	58	0
D_0__Bacteria	96a2a91b98ddcea576577e70182d724b	0	0	0	0	0	10	0	0	0	0
D_0__Bacteria	96c10db05f6c9221443b3211f78c4613	0	0	0	2	0	0	0	0	0	0
D_0__Bacteria	96c46c0e2064db6d897df8c51c395c73	0	0	0	0	2	0	0	0	0	0
D_0__Bacteria	96cfab6cda223961f4e02614e7065951	0	0	0	0	0	12	0	0	0	0
D_0__Bacteria	96d7a80dd437fff8b12635b6cd5a50ba	0	0	0	0	0	0	0	0	0	7
D_0__Bacteria	96d8e5d55c4ac4c808375b70d7d3c67e	2	0	0	0	0	0	0	0	0	0
D_0__Bacteria	96f124978e3e24ed9978ea48606a9a1b	0	0	0	0	0	0	6	0	0	0
D_0__Bacteria	96f1dbbdf3342815866ac2867ecfb242	3	6	0	0	0	0	0	0	0	0
D_0__Bacteria	9708eae84622282cb577b3da1e9a2363	0	0	0	0	0	3	0	0	0	0
D_0__Bacteria	973440dbf14ea2d48b22b7e2209806ce	0	0	0	0	0	39	0	0	0	0
D_0__Bacteria	973d3e151873bea296c749c6aad2e1f2	43	248	0	20	0	38	33	53	0	3
D_0__Bacteria	9789039352a16f4d22454accf7091b1c	2	0	0	2	0	0	0	0	0	0
[truncated: 4,064 more rows]

## Sheet: COUNT_ORDERED
TOTAL ASV COUNT	PERCENTAGE	Taxonomy	ASV code	S01	S02	S03	S04	S05	S06	S07	S08	S09	S10
1080160	9.51227	D_0__Bacteria;D_1__Cyanobacteria;D_2__Oxyphotobacteria;D_3__Nostocales;D_4__Coleofasciculaceae;D_5__Coleofasciculus PCC-7420	77c503e5acd1e6341fbbf257b85a5b1f	95988	73539	95949	121482	84981	160272	134912	156861	74693	81483
683644	6.02041	D_0__Bacteria;D_1__Bacteroidetes;D_2__Bacteroidia;D_3__Cytophagales;D_4__Cyclobacteriaceae;D_5__Catalinimonas	6034deeccc1cfcd27ed0948953423c50	68039	62695	78151	104158	26254	111989	94612	68370	35710	33666
626441	5.51666	D_0__Bacteria	5bdeb632038f3bfac786cab017119896	1625	11287	78750	1296	11345	832	9803	2683	435	508385
389691	3.43176	D_0__Bacteria;D_1__Cyanobacteria;D_2__Oxyphotobacteria;D_3__Nostocales	c5eb78d3bac4b504c39bfc4b2ba69be1	75122	58040	39468	31338	18285	16980	22280	48129	22901	57148
320983	2.82669	D_0__Bacteria;D_1__Cyanobacteria;D_2__Oxyphotobacteria;D_3__Nostocales	d71e95c2d8a9f1f04e0ae3935cf4b91d	23580	21996	55521	42979	23293	48631	58114	21682	13019	12168
290512	2.55835	D_0__Bacteria;D_1__Bacteroidetes;D_2__Bacteroidia;D_3__Bacteroidales;D_4__ML635J-40 aquatic group	1708a6c1772ff898f5efc8d73e67d6b2	9754	10687	5935	11519	4084	7462	9441	110976	69012	51642
290210	2.55569	D_0__Bacteria;D_1__Proteobacteria;D_2__Deltaproteobacteria;D_3__Desulfovibrionales;D_4__Desulfohalobiaceae;D_5__Desulfovermiculus	5ab4a12cc8284f8bfffee486aff5b2bf	11759	28635	24454	3106	205816	10483	3255	1026	1577	99
241597	2.12759	D_0__Bacteria	4014c27d49591d3bdc86a3ed0949e13f	49	90	1132	228	185	731	506	93	0	238583
217627	1.9165	D_0__Bacteria	3f5328fdf344911d014aeb7a5201bd92	59	150	605	118	173	164	154	346	0	215858
212145	1.86822	D_0__Bacteria;D_1__Proteobacteria;D_2__Deltaproteobacteria;D_3__Desulfobacterales;D_4__Desulfobacteraceae	c2f9a82d811890014f7acbe8bd90835f	17184	25225	8628	20032	11716	7311	16933	66459	21699	16958
173373	1.52678	D_0__Bacteria;D_1__Halanaerobiaeota;D_2__Halanaerobiia;D_3__Halanaerobiales;D_4__Halanaerobiaceae;D_5__Halanaerobium	b3cf4268054e3b4b5a7101ef8dba6c5f	7566	17431	25761	4350	27876	3388	11431	50981	1302	23287
171089	1.50667	D_0__Bacteria;D_1__Bacteroidetes;D_2__Bacteroidia;D_3__Flavobacteriales;D_4__Flavobacteriaceae;D_5__Sungkyunkwania	8f3b685f8bedc9a31ff59946d6067983	11063	27125	5890	10415	11603	6968	17240	47406	24243	9136
163608	1.44079	D_0__Bacteria;D_1__Proteobacteria;D_2__Alphaproteobacteria;D_3__Tistrellales;D_4__Geminicoccaceae	bd3fa50d3e35061f63ffa4c6517a599e	33053	19194	9138	25274	9017	20115	21151	6313	14982	5371
158205	1.39321	D_0__Bacteria;D_1__Spirochaetes;D_2__Spirochaetia;D_3__Spirochaetales;D_4__Spirochaetaceae;D_5__Spirochaeta 2	7f5bdb60008cf3ffc16a5ff80a5b3a79	22850	18004	16681	26444	6356	20275	18010	14445	8606	6534
153124	1.34846	D_0__Bacteria;D_1__Bacteroidetes;D_2__Bacteroidia;D_3__Bacteroidales;D_4__Prolixibacteraceae;D_5__Tangfeifania	2d32762425151dce7431c8c47f9afd55	4013	11097	2242	3385	5530	1654	5477	45267	36963	37496
144965	1.27661	D_0__Bacteria;D_1__Proteobacteria;D_2__Deltaproteobacteria;D_3__Desulfovibrionales;D_4__Desulfohalobiaceae;D_5__Desulfovermiculus	4cb782779dee86c8d56c78a0112c176a	20137	23209	1853	22446	2364	11730	18283	10157	31585	3201
125965	1.10929	D_0__Bacteria;D_1__Proteobacteria;D_2__Deltaproteobacteria;D_3__Desulfovibrionales;D_4__Desulfohalobiaceae	48bad13b2e4223a7c616e170e400ca46	14170	35625	6452	20202	1423	6068	33253	6655	1277	840
123140	1.08441	D_0__Bacteria;D_1__Bacteroidetes;D_2__Bacteroidia;D_3__Bacteroidales;D_4__ML635J-40 aquatic group	62e006b48462513100ce1c0831a6ab5f	6892	7625	3766	3792	4641	2071	4619	75011	6889	7834
99003	0.871856	D_0__Bacteria;D_1__Chloroflexi;D_2__Anaerolineae;D_3__SBR1031;D_4__A4b	d9eec2b3f1ea53f5fbbe42c118a8fedb	17779	10699	3097	14094	1499	10838	10949	8226	14533	7289
95648	0.84231	D_0__Bacteria;D_1__Proteobacteria;D_2__Gammaproteobacteria	dbcfdf68b7547fb5ac9f76b1dfc7c3ea	6238	12839	37769	11610	8910	7611	10183	342	0	146
92627	0.815706	D_0__Bacteria;D_1__Spirochaetes;D_2__Spirochaetia;D_3__Spirochaetales;D_4__Spirochaetaceae;D_5__Spirochaeta 2	b9ccd763e58305b44b05b2f7559f10e4	10239	17986	17237	8291	15221	4268	7810	6577	4265	733
84371	0.743001	D_0__Bacteria;D_1__Bacteroidetes;D_2__Bacteroidia	fdf4f92d9252ca071ac7e8551ba1a2b1	3372	4400	9697	779	59862	4817	1321	112	0	11
83812	0.738078	D_0__Bacteria;D_1__Bacteroidetes;D_2__Bacteroidia;D_3__Cytophagales;D_4__Cyclobacteriaceae;D_5__Imperialibacter;D_6__uncultured organism	b4a63e3c69fe5163cf3c6913663f7576	3268	2345	3206	9445	1486	12724	11362	14354	4748	20874
83292	0.733499	D_0__Bacteria	0fdc2d79fe172cfcd4d185497511e7b6	18640	12662	0	15732	0	18941	17317	0	0	0
82156	0.723495	D_0__Bacteria;D_1__Proteobacteria;D_2__Deltaproteobacteria;D_3__Desulfobacterales;D_4__Desulfobacteraceae	3231a90131a635c68f013c98012a5902	3560	8021	11575	1966	12767	1736	3434	4506	2249	32342
82075	0.722782	D_0__Bacteria;D_1__Epsilonbacteraeota;D_2__Campylobacteria;D_3__Campylobacterales;D_4__Helicobacteraceae;D_5__uncultured;D_6__uncultured organism	e6b6e8e4388abe586de080d53add36da	7733	11931	196	6135	2004	1292	15742	27185	2732	7125
78360	0.690066	D_0__Bacteria;D_1__Proteobacteria;D_2__Alphaproteobacteria;D_3__Rhodobacterales;D_4__Rhodobacteraceae	fbf379d9608994b1a8bc493fe4204966	9616	7189	4120	10307	3871	12251	13078	7611	4759	5558
72495	0.638417	D_0__Bacteria;D_1__Patescibacteria;D_2__WWE3;D_3__uncultured bacterium;D_4__uncultured bacterium;D_5__uncultured bacterium;D_6__uncultured bacterium	c70c5a8a9aef500d701491bb8608da9d	2994	971	24	11092	4377	1423	3738	24810	8589	14477
70846	0.623895	D_0__Bacteria;D_1__Bacteroidetes;D_2__Bacteroidia;D_3__Bacteroidales;D_4__Prolixibacteraceae;D_5__Tangfeifania	1536e0207df93b6789e3aa9e89fcd1c7	3927	12247	19826	1867	6259	658	9996	12733	812	2521
68855	0.606362	D_0__Bacteria;D_1__Spirochaetes;D_2__Spirochaetia;D_3__Spirochaetales;D_4__Spirochaetaceae;D_5__Spirochaeta 2;D_6__uncultured organism	42f70853c3df06436a1615c078448085	6044	29344	3971	6364	12197	3155	4921	2205	321	333
65598	0.577679	D_0__Bacteria;D_1__Chloroflexi;D_2__Anaerolineae;D_3__SBR1031;D_4__A4b	b2eec61e94099e61f3e1c9e76fd3a652	14566	11358	3111	8553	2035	13075	7767	3603	640	890
58456	0.514784	D_0__Bacteria;D_1__Chloroflexi;D_2__Anaerolineae;D_3__SBR1031	e1506776eeb1f4e52778a8790b0176dc	8603	4572	75	11856	1649	4692	2492	18274	2362	3881
58135	0.511958	D_0__Bacteria;D_1__Bacteroidetes;D_2__Bacteroidia;D_3__Bacteroidales;D_4__Prolixibacteraceae	965176a7eb30da86a09836da59a8b006	1583	3003	1273	1447	5837	383	2918	16726	14149	10816
56151	0.494486	D_0__Bacteria;D_1__Bacteroidetes;D_2__Bacteroidia;D_3__Bacteroidales;D_4__Prolixibacteraceae	bd7ae52ccb8785a4ab41c893c26ecf35	1135	3149	684	919	1308	498	1773	15199	20560	10926
55746	0.490919	D_0__Bacteria;D_1__Spirochaetes;D_2__Spirochaetia;D_3__Spirochaetales;D_4__Spirochaetaceae;D_5__Spirochaeta 2	69e37c340940b3bccff9e379ec86af68	1703	528	3507	359	45020	4530	99	0	0	0
54962	0.484015	D_0__Bacteria;D_1__Halanaerobiaeota;D_2__Halanaerobiia;D_3__Halanaerobiales;D_4__Halanaerobiaceae;D_5__Halanaerobium;D_6__uncultured Firmicutes bacterium	b55745d35d64915bb44e1b19a8385154	4275	5413	14194	1229	17298	873	2859	5737	983	2101
50681	0.446315	D_0__Bacteria;D_1__Proteobacteria;D_2__Gammaproteobacteria	c3966a287ef02d164c7ebce4f6f2af64	6020	6622	0	4783	2373	1214	11236	7955	8686	1792
48663	0.428544	D_0__Bacteria;D_1__Bacteroidetes;D_2__Rhodothermia;D_3__Rhodothermales;D_4__Rhodothermaceae;D_5__uncultured	b0ca1870816e850149638c3df4feaf4c	8576	8639	2192	6342	2392	2023	3172	10262	2351	2714
48509	0.427188	D_0__Bacteria;D_1__Gemmatimonadetes;D_2__S0134 terrestrial group	d51b0a8fdf69a5c385c7b430b6cd6c25	4933	7355	1513	3263	13565	1214	2463	4355	6603	3245
47721	0.420248	D_0__Bacteria;D_1__Bacteroidetes;D_2__Ignavibacteria;D_3__OPB56;D_4__uncultured organism;D_5__uncultured organism;D_6__uncultured organism	a9eb26334399ae15eaba0ff8cb82d26b	1375	4453	4457	2101	2052	1085	7716	19638	2552	2292
46728	0.411503	D_0__Bacteria;D_1__Spirochaetes;D_2__Spirochaetia;D_3__Spirochaetales;D_4__Spirochaetaceae	1c832d3ad52014554c5d802cd396312a	5279	5528	9743	6153	3432	3434	7425	4313	924	497
45489	0.400592	D_0__Bacteria;D_1__Proteobacteria;D_2__Alphaproteobacteria;D_3__Rhodobacterales;D_4__Rhodobacteraceae	91db77c0c746f80b06ffa693a3f9e532	5200	3339	8443	8629	3719	6612	4786	2032	903	1826
45225	0.398268	D_0__Bacteria;D_1__Spirochaetes;D_2__Spirochaetia;D_3__Spirochaetales;D_4__Spirochaetaceae;D_5__Spirochaeta 2	197f7bd5e6f8e7167e3cef149aa71ad1	1195	2239	1153	1772	3882	1282	4219	18820	4923	5740
44474	0.391654	D_0__Bacteria;D_1__Gemmatimonadetes;D_2__S0134 terrestrial group;D_3__uncultured bacterium;D_4__uncultured bacterium;D_5__uncultured bacterium;D_6__uncultured bacterium	fd710456c17a4e86cbe0fc06294cfe6d	6415	6274	1398	3358	1568	2402	3944	7112	6028	5975
43226	0.380664	D_0__Bacteria;D_1__Chloroflexi;D_2__Chloroflexia;D_3__Chloroflexales;D_4__Chloroflexaceae;D_5__Candidatus Chlorothrix	9a34331f682202b1cb7d75adf4db7d64	1207	319	13	7002	661	4472	1092	919	18601	8940
41839	0.368449	D_0__Bacteria;D_1__Spirochaetes;D_2__Spirochaetia;D_3__Spirochaetales;D_4__Spirochaetaceae;D_5__Spirochaeta 2;D_6__uncultured organism	fabf7534999d72e5646690e76542448b	1209	1499	2538	11403	1500	13911	5664	2976	131	1008
41699	0.367216	D_0__Bacteria;D_1__Proteobacteria;D_2__Gammaproteobacteria	d42d3125376a3262977ceb8dc1ccdb02	3585	6866	3470	4977	3288	2954	7655	3786	4222	896
41449	0.365015	D_0__Bacteria;D_1__Planctomycetes;D_2__Phycisphaerae;D_3__Phycisphaerales;D_4__Phycisphaeraceae	f18a4803e287e4279370f8bf7106d1d7	6937	9247	2273	5737	1153	6642	7420	1993	24	23
40995	0.361017	D_0__Bacteria;D_1__Spirochaetes;D_2__Spirochaetia;D_3__Spirochaetales;D_4__Spirochaetaceae;D_5__Alkalispirochaeta;D_6__uncultured bacterium	074e3a329ee37a0dffeb7f1880a36b14	3492	6626	8356	3317	2815	1816	6451	4280	3551	291
39593	0.34867	D_0__Bacteria;D_1__Bacteroidetes;D_2__Bacteroidia	9f15f4df7f6ab03cfb76e60d992e93a0	4305	4488	7935	7082	1526	4104	8863	1177	0	113
37825	0.3331	D_0__Bacteria;D_1__Actinobacteria;D_2__Nitriliruptoria;D_3__Nitriliruptorales;D_4__Nitriliruptoraceae	7cdfb462f61729df1f5c5fc76c8e787d	5123	5081	3410	4963	6083	4369	4002	1321	1853	1620
37606	0.331172	D_0__Bacteria;D_1__Bacteroidetes;D_2__Bacteroidia;D_3__Bacteroidales;D_4__Rikenellaceae;D_5__Blvii28 wastewater-sludge group	931aaba897ba73bcf6da23abc22cced1	2907	9660	12181	3433	5286	1604	1948	587	0	0
35623	0.313709	D_0__Bacteria;D_1__Patescibacteria;D_2__ABY1;D_3__Candidatus Falkowbacteria	dd6c0b84f1306616033b3ccee9fdfc10	2202	3061	498	1909	1391	776	5805	11418	3880	4683
35315	0.310997	D_0__Bacteria;D_1__Proteobacteria;D_2__Alphaproteobacteria;D_3__Sphingomonadales;D_4__Sphingomonadaceae	c8b1c82caa20acb261d1293e4cb5379c	6356	3271	1677	4700	1401	4605	4728	2407	4085	2085
35072	0.308857	D_0__Bacteria;D_1__Tenericutes;D_2__Mollicutes;D_3__Izimaplasmatales;D_4__Izimaplasmataceae	4b01bb6d2c83a48a4f6ccbb50c0c4a31	1161	3740	436	2802	621	453	4097	14710	615	6437
35065	0.308795	D_0__Bacteria;D_1__Bacteroidetes;D_2__Rhodothermia;D_3__Balneolales;D_4__Balneolaceae;D_5__Rhodohalobacter;D_6__uncultured bacterium	97d3d262f61c888eaaf3584d17cc06f5	4444	7628	5232	2477	1737	1885	5493	3590	767	1812
34465	0.303511	D_0__Bacteria;D_1__Firmicutes;D_2__Bacilli;D_3__Bacillales	27ed77233b9b41fac929d452069e1cfd	0	50	89	0	0	0	24	29	0	34273
34145	0.300693	D_0__Bacteria	ca2b55b9d25d9b42143e70657adaab2b	1634	9707	0	1396	83	84	1964	16169	743	2365
33953	0.299002	D_0__Bacteria	057794733c0d455deaf940d97a02ad1e	5048	153	332	1049	24819	2166	341	45	0	0
33760	0.297303	D_0__Bacteria;D_1__Cyanobacteria;D_2__Oxyphotobacteria;D_3__Phormidesmiales;D_4__Nodosilineaceae;D_5__uncultured;D_6__uncultured bacterium	17d4c25ad3ea9c52ec7ce53beb86dcf5	12342	9144	1407	2001	640	4130	2898	1002	0	196
32714	0.288091	D_0__Bacteria;D_1__Bacteroidetes;D_2__Bacteroidia;D_3__Sphingobacteriales	bd10440dc4c307ceabc7ad12257b1e83	338	835	391	652	268	91	258	13608	7592	8681
32563	0.286761	D_0__Bacteria;D_1__Spirochaetes;D_2__Spirochaetia;D_3__Spirochaetales;D_4__Spirochaetaceae;D_5__Sediminispirochaeta	ac55a7703461b7b23a7efc1d1c5bf509	6959	4477	656	3617	2240	2248	9684	1874	347	461
32263	0.28412	D_0__Bacteria	5fb4180ebf7926a9dd6f66c8c9f66dec	45	93	394	36	220	54	69	234	0	31118
32031	0.282076	D_0__Bacteria;D_1__Proteobacteria;D_2__Deltaproteobacteria	f4507ff45ad0b6e76608becc45218a76	4849	8505	1904	1480	5421	1321	2026	2706	2813	1006
30176	0.265741	D_0__Bacteria;D_1__Cyanobacteria;D_2__Oxyphotobacteria;D_3__Nostocales;D_4__Rubidibacteraceae;D_5__Dactylococcopsis PCC-8305	b24789bf687b7067a2c4d1200b1f3554	5786	5059	5617	2705	982	4209	3793	1465	474	86
29962	0.263856	D_0__Bacteria;D_1__Proteobacteria;D_2__Alphaproteobacteria;D_3__Rhodobacterales;D_4__Rhodobacteraceae	58025b6e20f8b818c0a502eb07ffe839	2961	2824	3459	2333	1892	1727	3138	2634	6646	2348
27634	0.243355	D_0__Bacteria;D_1__Bacteroidetes;D_2__Bacteroidia;D_3__Bacteroidales;D_4__Marinilabiliaceae	2e464a1d668c8588b4f2d2689752c868	2524	6535	1883	1140	3631	682	2636	7143	0	1460
27055	0.238256	D_0__Bacteria;D_1__Bacteroidetes;D_2__Bacteroidia;D_3__Bacteroidales;D_4__Marinilabiliaceae;D_5__[Cytophaga] xylanolytica group;D_6__unidentified	d91d7f8cd8d3b53537c3aff74dd02f2d	861	964	6192	466	17066	401	638	303	53	111
26687	0.235015	D_0__Bacteria;D_1__Spirochaetes;D_2__Spirochaetia;D_3__Spirochaetales;D_4__Spirochaetaceae;D_5__Spirochaeta 2	2a03f3129867573a8bbdac7268792b5e	3802	3632	2180	3491	2013	1882	2784	4010	505	2388
26321	0.231792	D_0__Bacteria;D_1__Bacteroidetes;D_2__Bacteroidia;D_3__Bacteroidales	d295fa54c691c7048c5410aa93e0808c	1204	1783	864	1141	697	1121	2965	3150	11027	2369
26038	0.2293	D_0__Bacteria	29d1a11c4563345f47002871ec21414e	7	15	86	59	67	166	67	23	0	25548
25970	0.228701	D_0__Bacteria;D_1__Proteobacteria;D_2__Alphaproteobacteria;D_3__Rhodobacterales;D_4__Rhodobacteraceae;D_5__uncultured;D_6__bacterium YC-ZSS-LKJ53	c21ffb7c358c93a1ab99c9f3c601e1ce	3293	1923	1962	3361	1554	2771	2806	3289	2885	2126
25918	0.228243	D_0__Bacteria;D_1__Patescibacteria;D_2__ABY1	cd00bfcad76eb68f9eda996a19498622	0	0	0	0	0	0	0	88	0	25830
25777	0.227001	D_0__Bacteria;D_1__Spirochaetes;D_2__Spirochaetia;D_3__Spirochaetales;D_4__Spirochaetaceae;D_5__Spirochaeta 2	669c699c04ef14a7117ef61175483f8a	2991	4998	2711	1941	9306	2156	1017	362	0	295
25660	0.225971	D_0__Bacteria;D_1__Bacteroidetes;D_2__Rhodothermia;D_3__Balneolales;D_4__Balneolaceae;D_5__ML310M-34;D_6__uncultured bacterium	8d8f42e949d5baaa0fc2fddf57703628	1523	2331	7229	2679	1273	1629	4267	1209	2092	1428
25532	0.224844	D_0__Bacteria;D_1__Bacteroidetes;D_2__Bacteroidia;D_3__Bacteroidales	1ad10b66b7f60661b2f6b754a817440d	1436	2164	135	1170	2161	1540	2391	5314	8056	1165
24958	0.219789	D_0__Bacteria;D_1__Chloroflexi;D_2__Anaerolineae;D_3__RBG-13-54-9;D_4__uncultured organism;D_5__uncultured organism;D_6__uncultured organism	1ce162957b962ec062ce15f6dd58891b	1279	123	0	83	21737	1736	0	0	0	0
24657	0.217138	D_0__Bacteria;D_1__Proteobacteria;D_2__Deltaproteobacteria;D_3__Oligoflexales;D_4__0319-6G20;D_5__uncultured sediment bacterium;D_6__uncultured sediment bacterium	5079ca49926d7f1082cd4b710c0856b4	0	48	0	0	25	0	146	9733	257	14448
24196	0.213079	D_0__Bacteria;D_1__Spirochaetes;D_2__Spirochaetia;D_3__Spirochaetales;D_4__Spirochaetaceae;D_5__Spirochaeta 2	3fa4a8fd831f836d5eb9205b5eaf6254	3088	5538	999	2338	6257	1521	1455	2458	112	430
24063	0.211907	D_0__Bacteria;D_1__Spirochaetes;D_2__Spirochaetia;D_3__Spirochaetales;D_4__Spirochaetaceae;D_5__Sediminispirochaeta	4d5edbf41fb55f9d7d99e97db64eaf97	5530	7924	2551	2826	1426	843	2594	222	0	147
24028	0.211599	D_0__Bacteria;D_1__Gemmatimonadetes;D_2__Longimicrobia;D_3__Longimicrobiales;D_4__Longimicrobiaceae	d91be4d8621c2dba862a2f7e5b0df9f5	4376	3006	632	1641	921	1198	1042	2903	5717	2592
23341	0.205549	D_0__Bacteria;D_1__Bacteroidetes;D_2__Bacteroidia	315b1d802c71b32ac9dbba095f7ac2fc	792	1617	11145	427	5012	403	2591	1220	0	134
23334	0.205488	D_0__Bacteria;D_1__Bacteroidetes;D_2__Bacteroidia;D_3__Sphingobacteriales;D_4__E6aC02;D_5__uncultured organism;D_6__uncultured organism	1a945b3ff19aa80512bdafa0bdd5f516	695	3730	3011	915	793	167	2154	5622	4975	1272
22704	0.19994	D_0__Bacteria;D_1__Fibrobacteres;D_2__Fibrobacteria;D_3__Fibrobacterales	9ec63a907b11ce16c0408596be1f315e	2020	5562	1205	3710	3812	1239	1597	2676	38	845
22435	0.197571	D_0__Bacteria;D_1__Firmicutes;D_2__Clostridia;D_3__M55-D21;D_4__uncultured bacterium;D_5__uncultured bacterium;D_6__uncultured bacterium	765098a178d16c0a226ae9b9bb7b159a	1844	6300	789	2636	1063	421	3563	3708	485	1626
22152	0.195078	D_0__Bacteria;D_1__Gemmatimonadetes;D_2__BD2-11 terrestrial group	582c132a4192b7131b6b21be4c67ca62	2253	2063	879	3440	1278	1482	5727	2102	1749	1179
22069	0.194347	D_0__Bacteria;D_1__Spirochaetes;D_2__Spirochaetia;D_3__Spirochaetales;D_4__Spirochaetaceae;D_5__Spirochaeta 2	38c73c3f3d63ef616d7e90a391826263	3767	5298	1379	3618	1304	1835	1588	1222	1517	541
20781	0.183005	D_0__Bacteria;D_1__Bacteroidetes;D_2__Bacteroidia;D_3__Bacteroidales	b956137d4ab47d6f07e2220c159df388	514	187	1549	927	615	275	2539	4541	8378	1256
20418	0.179808	D_0__Bacteria;D_1__Spirochaetes;D_2__Spirochaetia;D_3__Spirochaetales;D_4__Spirochaetaceae;D_5__Spirochaeta 2	bd3d171bcecb4bda1a0a754c1568ba2c	2854	5194	3012	471	3153	357	658	368	4086	265
19927	0.175484	D_0__Bacteria	cf39702449f12adc2d7542da89d00e5a	0	29	0	0	41	0	24	0	0	19833
18804	0.165595	D_0__Bacteria;D_1__Proteobacteria;D_2__Alphaproteobacteria	c6e876c282bd545885195c932340cd32	485	551	1604	2395	595	1010	4813	3884	1804	1663
18527	0.163155	D_0__Bacteria;D_1__Spirochaetes;D_2__Spirochaetia;D_3__Spirochaetales;D_4__Spirochaetaceae;D_5__Spirochaeta 2	b38c492004f6a4ff8d01fc3b0214d95b	4529	3611	305	1926	663	360	1647	1789	2720	977
18257	0.160778	D_0__Bacteria;D_1__Bacteroidetes;D_2__Bacteroidia;D_3__Bacteroidales;D_4__ML635J-40 aquatic group;D_5__uncultured bacterium;D_6__uncultured bacterium	673d3b34b21444af225d590ae1221065	938	2259	159	1265	1384	332	764	5691	1047	4418
17731	0.156146	D_0__Bacteria;D_1__Planctomycetes;D_2__Phycisphaerae;D_3__Phycisphaerales;D_4__Phycisphaeraceae;D_5__Phycisphaera	aad323dca54687db0cd58cacec78c3e7	597	421	431	2595	793	5562	2393	2957	17	1965
17704	0.155908	D_0__Bacteria	c2717645d6d577abc6a5c2460cc62235	390	852	3250	1782	556	4684	5209	257	0	724
17564	0.154675	D_0__Bacteria;D_1__Actinobacteria;D_2__Acidimicrobiia	4491fc755a0790632f863c68e3f807f5	2477	2291	510	1887	728	1486	841	1127	3074	3143
17509	0.154191	D_0__Bacteria;D_1__Spirochaetes;D_2__Spirochaetia;D_3__Spirochaetales;D_4__Spirochaetaceae;D_5__Spirochaeta 2	fd03fa33b5288eab39e9962fbc09ce3f	1228	1479	540	2430	2309	1053	935	6247	692	596
17393	0.153169	D_0__Bacteria	308c2a9af7d07abd0ecd144ca71ed17e	4057	2534	0	3084	439	3815	3464	0	0	0
17078	0.150395	D_0__Bacteria;D_1__Spirochaetes;D_2__Spirochaetia;D_3__Spirochaetales;D_4__Spirochaetaceae;D_5__Sediminispirochaeta	6990c477b2aac7f32ddb59f9b18ba0e4	661	2317	1961	347	7343	260	1647	2401	64	77
16878	0.148634	D_0__Bacteria	f6bd48a74ba4e158aac92eb3375c5256	176	882	12089	121	2178	130	442	586	0	274
16850	0.148387	D_0__Bacteria;D_1__Proteobacteria;D_2__Deltaproteobacteria;D_3__Desulfobacterales;D_4__Desulfobacteraceae	865cd1f6a02fae795bba53f24ce222e5	908	308	0	209	12784	2481	83	77	0	0
16840	0.148299	D_0__Bacteria;D_1__Tenericutes;D_2__Mollicutes;D_3__Izimaplasmatales;D_4__Izimaplasmataceae;Ambiguous_taxa;Ambiguous_taxa	767892b0de7df1dd3e014f8eef96e892	818	2496	2919	1519	3255	304	2072	2707	0	750
16469	0.145032	D_0__Bacteria;D_1__Bacteroidetes;D_2__Bacteroidia;D_3__Flavobacteriales;D_4__Flavobacteriaceae;D_5__Flavobacterium	e4cfcfb64ae9326ef3ed91f0b67b57b2	869	979	470	1626	669	159	1390	5958	1474	2875
16164	0.142346	D_0__Bacteria;D_1__Fibrobacteres;D_2__Fibrobacteria;D_3__Fibrobacterales	e3b79488135b5031af359721a44f72e0	1258	4520	668	1755	2456	591	1183	2308	660	765
15882	0.139863	D_0__Bacteria;D_1__Chloroflexi;D_2__Anaerolineae;D_3__SBR1031	5a1e65f0d7c506d861831bb4b8387eca	1671	2679	78	1028	3113	856	978	1600	765	3114
15650	0.137819	D_0__Bacteria;D_1__Patescibacteria;D_2__Parcubacteria;D_3__Candidatus Kaiserbacteria;D_4__uncultured organism;D_5__uncultured organism;D_6__uncultured organism	63663feb3075abf48aea2a7d5e446553	1293	1531	145	1556	496	1309	6541	1526	503	750
15518	0.136657	D_0__Bacteria;D_1__Cyanobacteria;D_2__Melainabacteria;D_3__Gastranaerophilales	b44706e7664a07367ccd40b37afb9e5a	1044	2843	1676	815	1876	299	1780	2137	1280	1768
15493	0.136437	D_0__Bacteria;D_1__Fibrobacteres;D_2__Fibrobacteria;D_3__Fibrobacterales;D_4__B122;D_5__uncultured bacterium;D_6__uncultured bacterium	a4b3f47daf40fa8ba07d0ef4e5491601	892	1959	657	1742	960	519	1017	3361	2930	1456
15478	0.136305	D_0__Bacteria;D_1__Atribacteria;D_2__JS1;D_3__uncultured organism;D_4__uncultured organism;D_5__uncultured organism;D_6__uncultured organism	526fe664e14ff9b4c71ee81313ed6b98	694	229	305	334	11991	1467	172	204	13	69
15386	0.135495	D_0__Bacteria;D_1__Firmicutes;D_2__Clostridia;D_3__Clostridiales;D_4__Heliobacteriaceae	034565eb79827a38cafb0971aa4c7c4a	1126	1523	727	605	7789	755	268	1125	626	842
15370	0.135354	D_0__Bacteria;D_1__Patescibacteria;D_2__Parcubacteria;D_3__Candidatus Kaiserbacteria;D_4__uncultured organism;D_5__uncultured organism;D_6__uncultured organism	5354a21ed7496c54a9ce7a1c9cc7239b	1246	3613	1411	2736	612	1532	2875	777	16	552
15247	0.134271	D_0__Bacteria;D_1__Proteobacteria;D_2__Gammaproteobacteria	e9039c6c21bc53f5093ca40640c45836	1935	2007	2646	3378	751	1380	2146	518	189	297
15052	0.132553	D_0__Bacteria;D_1__Bacteroidetes;D_2__Bacteroidia;D_3__SM1A07;D_4__uncultured organism;D_5__uncultured organism;D_6__uncultured organism	d5914f566378e5a5abcb7d3d2ed2d675	1852	1531	844	2723	813	1812	3914	571	221	771
15022	0.132289	D_0__Bacteria;D_1__Gemmatimonadetes;D_2__S0134 terrestrial group;D_3__uncultured bacterium;D_4__uncultured bacterium;D_5__uncultured bacterium;D_6__uncultured bacterium	59dc0469c3a518d8d42ac5dc0de3527b	217	321	82	287	329	86	0	482	12406	812
14994	0.132043	D_0__Bacteria;D_1__Proteobacteria	1b65921031816112b3d2fe95ba8765a5	63	171	174	67	149	76	123	25	0	14146
14918	0.131373	D_0__Bacteria;D_1__Patescibacteria;D_2__Saccharimonadia;D_3__Saccharimonadales	3aa2267315c294afb6319993236be4b9	2082	598	291	2568	202	1092	1242	4942	244	1657
14818	0.130493	D_0__Bacteria;D_1__Proteobacteria;D_2__Alphaproteobacteria	d34ae3ff3d33a0a4d9d7622e0c8d7685	1321	1218	2518	1459	278	1068	3096	3327	54	479
14753	0.12992	D_0__Bacteria;D_1__Bacteroidetes;D_2__Bacteroidia;D_3__Bacteroidales;D_4__ML635J-40 aquatic group	f2bddef8ff2307e58095a51d2fc206e8	2001	6620	1615	881	978	89	67	2502	0	0
14517	0.127842	D_0__Bacteria;D_1__Bacteroidetes;D_2__Bacteroidia	b0c98e7ee06ef945aa268fe86fa88f3d	1608	865	1184	1928	273	2670	4119	495	438	937
14506	0.127745	D_0__Bacteria;D_1__Proteobacteria;D_2__Deltaproteobacteria;D_3__Bradymonadales	1fe51859367e052de5249562d653326b	2544	2130	152	2572	423	198	447	3188	18	2834
14429	0.127067	D_0__Bacteria;D_1__Patescibacteria;D_2__Parcubacteria;D_3__Candidatus Kaiserbacteria	0eeaec592f142d81c4afd614df1ec00e	689	2395	14	455	180	513	3055	3002	3447	679
14306	0.125984	D_0__Bacteria;D_1__Bacteroidetes;D_2__Bacteroidia;D_3__Sphingobacteriales;D_4__E6aC02	fff2acaa84027c5e09b5ce60c25ade6e	138	599	7724	227	2460	168	2930	52	8	0
14082	0.124011	D_0__Bacteria;D_1__Bacteroidetes;D_2__Bacteroidia	81b21e4910020988803f9a00906ae516	339	761	5936	205	3459	205	2253	924	0	0
13873	0.122171	D_0__Bacteria;D_1__Spirochaetes;D_2__Spirochaetia;D_3__Spirochaetales;D_4__Spirochaetaceae;D_5__Sediminispirochaeta	3f978a009217d0d2b9177a0fc4ed64e0	633	3496	3575	651	2646	208	1004	917	123	620
13852	0.121986	D_0__Bacteria;D_1__Proteobacteria;D_2__Deltaproteobacteria;D_3__Myxococcales;D_4__Sandaracinaceae;D_5__Sandaracinus	4eb62b103663c6d37a8a367f678dc651	1296	844	705	1660	787	4222	2112	484	128	1614
13604	0.119802	D_0__Bacteria;D_1__Bacteroidetes;D_2__Bacteroidia;D_3__Flavobacteriales;D_4__Cryomorphaceae;D_5__Cryomorpha;D_6__uncultured organism	1922e48a13813dcd798d05973ab6fc17	216	356	2923	720	399	1211	5864	1371	292	252
13308	0.117195	D_0__Bacteria;D_1__Cyanobacteria;D_2__Oxyphotobacteria;D_3__Oxyphotobacteria Incertae Sedis;D_4__Unknown Family;D_5__CENA518;D_6__Leptolyngbya sp. UIC 10125	b9b19039c436ad04a010fb0675ec6ac1	4130	3526	403	1096	182	618	1268	1277	0	808
13260	0.116772	D_0__Bacteria;D_1__Patescibacteria;D_2__Saccharimonadia;D_3__Saccharimonadales	c4998025de7e8dc703e4be21a24aea83	1798	984	59	679	43	450	658	3787	2421	2381
13116	0.115504	D_0__Bacteria;D_1__Chloroflexi;D_2__Anaerolineae;D_3__SBR1031;D_4__uncultured organism;D_5__uncultured organism;D_6__uncultured organism	997c6b455eff2e1893f6a98125cef2e8	657	2259	52	6170	240	401	127	3030	123	57
13004	0.114518	D_0__Bacteria;D_1__Bacteroidetes;D_2__Bacteroidia	7a04cc2341734a7cae06418f5501e1d0	355	405	125	145	388	121	516	1308	51	9590
12929	0.113857	D_0__Bacteria;D_1__Firmicutes;D_2__Negativicutes;D_3__Selenomonadales;D_4__Veillonellaceae	3e2d208ba9886902885785a5232780b4	197	547	1393	76	7438	404	331	182	2330	31
12889	0.113505	D_0__Bacteria;D_1__Planctomycetes;D_2__Phycisphaerae;D_3__Phycisphaerales;D_4__Phycisphaeraceae;D_5__Algisphaera;D_6__uncultured organism	4bca15aed78a7bbec57280b709291582	1469	1661	2192	1542	697	2087	2759	482	0	0
12811	0.112818	D_0__Bacteria;D_1__Bacteroidetes;D_2__Bacteroidia;D_3__Bacteroidales;D_4__Marinilabiliaceae	59d5182ae115a9903e77dfea06caa901	738	2520	1599	543	1276	299	1398	4256	135	47
12756	0.112334	D_0__Bacteria;D_1__Latescibacteria;D_2__uncultured organism;D_3__uncultured organism;D_4__uncultured organism;D_5__uncultured organism;D_6__uncultured organism	191ba32085fba64ea718ad6e5bc11bbc	530	643	43	293	427	494	871	1907	3135	4413
12508	0.11015	D_0__Bacteria;D_1__Bacteroidetes;D_2__Bacteroidia	6f347d99b2ccdf25fd6b2d6419e9aa3a	1401	2665	1440	771	442	1085	2330	2081	0	293
12504	0.110115	D_0__Bacteria;D_1__Bacteroidetes;D_2__Bacteroidia;D_3__Bacteroidales	6fb8f2828e7dd121287c0087c12d1fc8	1138	1229	2385	2146	473	1689	3167	161	116	0
12328	0.108565	D_0__Bacteria;D_1__Firmicutes;D_2__Clostridia;D_3__Clostridiales;D_4__Clostridiaceae 3	cd8e0b4f5318d7a0b950596204d2ace0	566	1068	313	136	8448	784	280	352	0	381
12090	0.106469	D_0__Bacteria;D_1__Cyanobacteria;D_2__Oxyphotobacteria;D_3__Nostocales	e0a40bb9618b84ed504bd19bda40ac9d	2001	4779	816	1002	1186	1007	980	287	0	32
11928	0.105042	D_0__Bacteria;D_1__Spirochaetes;D_2__Spirochaetia;D_3__Spirochaetales;D_4__Spirochaetaceae;D_5__Spirochaeta 2	017391ef5890e4318fa97b1b63ba58f1	1474	5859	2428	506	1090	225	267	79	0	0
11843	0.104294	D_0__Bacteria;D_1__Proteobacteria;D_2__Alphaproteobacteria;D_3__Rhizobiales;D_4__Beijerinckiaceae	c6a22fd9734e7323009078870f48326f	1041	637	162	623	301	1208	673	898	3768	2532
11545	0.101669	D_0__Bacteria;D_1__Spirochaetes;D_2__Spirochaetia;D_3__Spirochaetales;D_4__Spirochaetaceae;D_5__Spirochaeta 2	bbe916c46ecf8c7d9a6bd74b3372ecfb	401	943	1891	1353	492	1615	2934	1514	0	402
11517	0.101423	D_0__Bacteria;D_1__Proteobacteria;D_2__Deltaproteobacteria;D_3__Desulfovibrionales;D_4__Desulfohalobiaceae;D_5__Desulfovermiculus	62221bb62ef9ab96c3a97307dce8832f	371	233	8844	29	1610	387	43	0	0	0
11230	0.0988954	Unassigned	ae198e5ccf4661684dd24f8c15526bf4	2478	1745	0	2254	0	2607	2146	0	0	0
10869	0.0957163	D_0__Bacteria;D_1__Proteobacteria;D_2__Alphaproteobacteria;D_3__Rhodobacterales;D_4__Rhodobacteraceae;D_5__Rhodovulum	2a434389b3f288a98a3ab31fe8b87a77	217	1866	240	409	1927	746	3344	325	1795	0
10849	0.0955402	D_0__Bacteria;D_1__Bacteroidetes;D_2__Bacteroidia;D_3__Bacteroidales;D_4__ML635J-40 aquatic group	7694b3b7f479667ce8f6ac5adc775977	278	265	45	181	454	65	478	2560	3198	3325
10717	0.0943777	D_0__Bacteria;D_1__Cyanobacteria;D_2__Melainabacteria;D_3__Gastranaerophilales;D_4__uncultured organism;D_5__uncultured organism;D_6__uncultured organism	9eae16aca403df1c94e3656bc8481e46	242	899	474	575	440	48	505	5543	0	1991
10400	0.0915861	D_0__Bacteria;D_1__Proteobacteria;D_2__Alphaproteobacteria;D_3__Caulobacterales;D_4__Hyphomonadaceae;D_5__Oceanicaulis	63df40db3542e60e36c0236e01a97605	1360	1268	329	1417	190	1704	2307	424	105	1296
10273	0.0904677	D_0__Bacteria;D_1__Patescibacteria;D_2__Parcubacteria;D_3__Candidatus Kaiserbacteria	a3a45b6763a5cd2052191d6e4c67267c	939	667	188	756	59	1176	2997	1536	977	978
10163	0.089499	D_0__Bacteria;D_1__Proteobacteria	600e4e5bc06f416f7ada951fbf398701	1187	1900	1616	1455	2437	411	340	690	0	127
10112	0.0890499	D_0__Bacteria;D_1__Proteobacteria;D_2__Deltaproteobacteria;D_3__Desulfobacterales;D_4__Desulfobacteraceae	13b5c6f8e0dfc4569145cd25e77923e3	348	208	213	0	7065	392	193	1124	65	504
10039	0.088407	D_0__Bacteria;D_1__Spirochaetes;D_2__Spirochaetia;D_3__Spirochaetales;D_4__Spirochaetaceae;D_5__Spirochaeta 2	4518a18e4f2b78086574260abda6345e	346	340	0	1031	840	735	272	2932	2594	949
10026	0.0882925	D_0__Bacteria;D_1__Bacteroidetes;D_2__Bacteroidia;D_3__Bacteroidales;D_4__ML635J-40 aquatic group;D_5__uncultured Sphingobacteriia bacterium;D_6__uncultured Sphingobacteriia bacterium	1a945f0badb92d585fa7f38fdd539f5e	7	57	8	24	21	8	0	36	0	9865
9940	0.0875352	D_0__Bacteria;D_1__Thermotogae;D_2__Thermotogae;D_3__Petrotogales;D_4__Petrotogaceae;D_5__SC103;D_6__uncultured organism	0b5b9b818e41706aa366ba0830fedc50	218	4654	808	505	1352	129	2135	139	0	0
9918	0.0873415	D_0__Bacteria;D_1__Firmicutes;D_2__Bacilli;D_3__Bacillales;D_4__Bacillaceae;D_5__Bacillus	58fcc6f9c8be8d2b7d0a88fd80112fc1	771	717	320	174	6461	1055	236	184	0	0
9828	0.0865489	D_0__Bacteria;D_1__Halanaerobiaeota;D_2__Halanaerobiia;D_3__Halanaerobiales;D_4__Halanaerobiaceae;D_5__Halocella	8b51a7547cde4446f3c46310ec3fe9f6	0	0	0	51	9638	0	0	139	0	0
9814	0.0864256	D_0__Bacteria;D_1__Bacteroidetes;D_2__Bacteroidia;D_3__Cytophagales;D_4__Cyclobacteriaceae	b6fdad6457941b0079ec2ee53ff93257	1542	12	0	26	0	0	0	3605	1154	3475
9783	0.0861526	D_0__Bacteria;D_1__Proteobacteria;D_2__Deltaproteobacteria;D_3__Myxococcales;D_4__P3OB-42;D_5__uncultured Myxococcaceae bacterium;D_6__uncultured Myxococcaceae bacterium	41bb599373af195dead1524c8ef5a633	989	811	437	1381	352	2390	1228	456	103	1636
9713	0.0855361	D_0__Bacteria;D_1__Spirochaetes;D_2__Spirochaetia;D_3__Spirochaetales;D_4__Spirochaetaceae;D_5__Spirochaeta 2;D_6__soda lake metagenome	bc2ee3f7ea5cb3a753614c7a9ed6238f	817	1384	1066	871	1795	530	756	1709	785	0
9605	0.0845851	D_0__Bacteria;D_1__Proteobacteria;D_2__Gammaproteobacteria;D_3__Oceanospirillales;D_4__Halomonadaceae;D_5__Halomonas	47610f15245b6bc67ad722e24d249797	1907	2088	569	1838	409	605	637	878	469	205
9542	0.0840303	D_0__Bacteria;D_1__Proteobacteria;D_2__Deltaproteobacteria;D_3__Desulfovibrionales;D_4__Desulfohalobiaceae;D_5__Desulfovermiculus	9a06a3be74efa144598e0a3028d52d6a	291	0	812	0	6794	1645	0	0	0	0
9534	0.0839598	D_0__Bacteria;D_1__Proteobacteria;D_2__Gammaproteobacteria;D_3__Halothiobacillales;D_4__Halothiobacillaceae;D_5__Halothiobacillus	9cfd08561348d80d471162fd68ae01fb	459	751	327	293	389	88	373	2365	3840	649
9377	0.0825772	D_0__Bacteria	a75cf590fb6aa9d34a3e587c2261d77f	404	911	313	2458	50	1936	2315	510	361	119
9342	0.082269	D_0__Bacteria;D_1__Bacteroidetes;D_2__Bacteroidia;D_3__Bacteroidales;D_4__Marinilabiliaceae;D_5__uncultured;D_6__uncultured organism	87a483368ea8a7f03ae9187aef4352f4	103	0	0	14	7916	1291	18	0	0	0
9340	0.0822514	D_0__Bacteria	58f214501a3d817759e292413e2092eb	7	10	20	0	18	5	18	11	0	9251
9229	0.0812739	D_0__Bacteria;D_1__Planctomycetes;D_2__Phycisphaerae;D_3__Phycisphaerales;D_4__AKAU3564 sediment group;D_5__uncultured organism;D_6__uncultured organism	9d526fe16e508d6e6b2464b0016f0fa9	883	399	432	174	3782	230	1987	894	423	25
9201	0.0810273	D_0__Bacteria	bd588847f8e71b6282bab7ffdcfe704f	0	0	0	0	0	0	0	4519	4214	468
9123	0.0803404	D_0__Bacteria;D_1__Firmicutes;D_2__Bacilli;D_3__Bacillales;D_4__Listeriaceae;D_5__Brochothrix	02042a2ccfd20a51b2315ccb68d4af34	9123	0	0	0	0	0	0	0	0	0
8992	0.0791868	D_0__Bacteria;D_1__Bacteroidetes;D_2__Bacteroidia;D_3__Bacteroidales;D_4__Marinilabiliaceae;D_5__uncultured	76d9c7a42b26c6d124e4dae0efeacac4	963	833	247	124	6073	599	87	66	0	0
8792	0.0774255	D_0__Bacteria;D_1__Bacteroidetes;D_2__Bacteroidia;D_3__Bacteroidales;D_4__ML635J-40 aquatic group;D_5__uncultured bacterium;D_6__uncultured bacterium	2614469aef0de774225f7b3113d55f90	0	0	0	0	0	0	26	0	0	8766
8698	0.0765977	D_0__Bacteria;D_1__Firmicutes;D_2__Clostridia;D_3__Clostridiales;D_4__Syntrophomonadaceae;D_5__uncultured;D_6__uncultured Firmicutes bacterium	27626aa5cb7c2c06cb7d90e16da2baca	644	415	216	88	7220	115	0	0	0	0
8696	0.0765801	D_0__Bacteria;D_1__Proteobacteria;D_2__Deltaproteobacteria;D_3__Desulfovibrionales;D_4__Desulfonatronaceae;D_5__Desulfonatronum	f86cbada9edc3f16e5ebe95fc4f24c16	112	242	29	240	227	225	1827	4552	59	1183
8660	0.0762631	D_0__Bacteria	fe4b2572d37caf9a933b1a4085bb7a10	17	30	52	11	53	31	185	7	0	8274
8569	0.0754617	D_0__Bacteria;D_1__Actinobacteria;D_2__Nitriliruptoria;D_3__Nitriliruptorales;D_4__Nitriliruptoraceae	96a1482471c57cf5a551d1f1ce51a3c3	822	1933	381	484	370	323	567	412	2244	1033
8541	0.0752151	D_0__Bacteria;D_1__Bacteroidetes;D_2__Bacteroidia	fc3e4a4336a03f74c262ac8673170383	199	527	155	250	198	50	363	2927	3748	124
8488	0.0747484	D_0__Bacteria;D_1__Proteobacteria;D_2__Alphaproteobacteria;D_3__Rhizobiales;D_4__Beijerinckiaceae	d633f083ee38fb21150eae45cf93a525	593	627	937	1234	516	1740	1149	991	0	701
8476	0.0746427	D_0__Bacteria;D_1__Chloroflexi;D_2__Anaerolineae;D_3__Anaerolineales;D_4__Anaerolineaceae;D_5__ADurb.Bin120	cbd443169f0956f04a355ef94c766ede	1046	511	0	1349	4933	0	119	115	0	403
8469	0.074581	D_0__Bacteria;D_1__Firmicutes;D_2__Bacilli;D_3__Bacillales	dc1a966c04c8b0f1f6c0146ebf1c7f3b	544	1736	317	175	1656	293	369	1585	1011	783
8439	0.0743168	D_0__Bacteria;D_1__Proteobacteria;D_2__Gammaproteobacteria;D_3__Pseudomonadales;D_4__Pseudomonadaceae;D_5__Pseudomonas	b7e39b392824bac02f9f96d20a07b07a	8439	0	0	0	0	0	0	0	0	0
8400	0.0739734	D_0__Bacteria	03b3f7a9ffdadf1e1019f39fa5f1aeae	1901	3165	59	607	2102	196	92	89	0	189
8372	0.0737268	D_0__Bacteria;D_1__Planctomycetes;D_2__Phycisphaerae;D_3__Phycisphaerales;D_4__Phycisphaeraceae;D_5__Urania-1B-19 marine sediment group	d40ec924a92d63be5933f08398869803	837	631	474	1407	444	2063	1286	391	57	782
8353	0.0735595	D_0__Bacteria;D_1__Proteobacteria;D_2__Deltaproteobacteria	61a34b4f22639ee9d5fa6030b54cbef3	1319	3293	1143	1179	129	1118	147	25	0	0
8298	0.0730752	D_0__Bacteria;D_1__Bacteroidetes;D_2__Bacteroidia;D_3__Cytophagales;D_4__Cyclobacteriaceae;D_5__Algoriphagus	9df6e9f87b11665fc1099f2dc0ad94d9	649	1060	920	484	307	713	1680	1646	250	589
8248	0.0726348	D_0__Bacteria;D_1__Proteobacteria;D_2__Deltaproteobacteria;D_3__Desulfobacterales;D_4__Desulfobacteraceae;D_5__Desulfosalsimonas	6cf82142cc8d691fd15e9655c3c3abf8	832	4518	537	158	1701	124	378	0	0	0
8217	0.0723618	D_0__Bacteria;D_1__Chloroflexi;D_2__Chloroflexia;D_3__Chloroflexales;D_4__Chloroflexaceae	cfe09ae145e22f7f0f452ec360b53d3b	726	1297	71	610	362	2398	2121	577	0	55
8134	0.0716309	D_0__Bacteria;D_1__Proteobacteria;D_2__Gammaproteobacteria;D_3__Oceanospirillales;D_4__Halomonadaceae;D_5__Halomonas	5b8a5c9c37d9039bb23cdf1095ca27e2	1298	1327	1543	675	1281	219	703	810	278	0
8043	0.0708295	D_0__Bacteria;D_1__Chloroflexi;D_2__Anaerolineae;D_3__Anaerolineales;D_4__Anaerolineaceae;D_5__ADurb.Bin120	db27964e3be0586066aadfee36e7844a	228	836	163	437	3367	2590	148	102	0	172
7963	0.070125	D_0__Bacteria;D_1__Spirochaetes;D_2__Spirochaetia;D_3__Spirochaetales;D_4__Spirochaetaceae;D_5__uncultured;D_6__uncultured organism	bd6f98bfae73f08eed063bb3fece63cb	490	938	192	397	205	105	1038	2586	1012	1000
7947	0.0699841	D_0__Bacteria;D_1__Planctomycetes;D_2__Phycisphaerae;D_3__Phycisphaerales;D_4__AKAU3564 sediment group;D_5__uncultured organism;D_6__uncultured organism	06625ef70552b3a9551cf8a184c6f7be	426	265	0	851	161	598	446	3896	420	884
7821	0.0688745	D_0__Bacteria	374e088b8d4aed1350e002956427c0fb	0	0	0	0	0	3	0	0	0	7818
7809	0.0687688	D_0__Bacteria;D_1__Gemmatimonadetes;D_2__S0134 terrestrial group;D_3__uncultured bacterium;D_4__uncultured bacterium;D_5__uncultured bacterium;D_6__uncultured bacterium	f17c82d0e7430dd2d41de15194465a13	142	342	0	126	159	130	87	799	5667	357
7781	0.0685223	D_0__Bacteria;D_1__Chloroflexi;D_2__Anaerolineae;D_3__SBR1031	9711c7dba91f7a47f8de4ddd1280f00d	387	762	78	312	4617	1138	111	203	173	0
7440	0.0655193	D_0__Bacteria;D_1__Actinobacteria;D_2__WCHB1-81;D_3__uncultured bacterium;D_4__uncultured bacterium;D_5__uncultured bacterium;D_6__uncultured bacterium	88f88e4a557991a3c79c06712b53115e	341	75	21	246	6221	492	17	27	0	0
7438	0.0655017	D_0__Bacteria;D_1__Firmicutes	ba901833168dae16df1d7c732ff6014f	411	957	387	437	847	181	661	923	1870	764
7282	0.0641279	D_0__Bacteria;D_1__Proteobacteria;D_2__Deltaproteobacteria;D_3__Desulfobacterales;D_4__Desulfobacteraceae	8bac768132a0458fff4394e192bbd6aa	186	0	213	0	6238	645	0	0	0	0
7257	0.0639077	D_0__Bacteria	cbc39007c185a97934ebdb4631e039d2	423	282	1648	115	4247	361	181	0	0	0
7192	0.0633353	D_0__Bacteria;D_1__Proteobacteria;D_2__Alphaproteobacteria;D_3__Rhodobacterales;D_4__Rhodobacteraceae;D_5__Roseivivax	307bdef04a5f389c6f14e705031afcc0	835	737	126	215	418	475	507	328	3551	0
7156	0.0630183	D_0__Bacteria	6b61a036ef4e90bb4efa53b66f22b4ca	6	52	0	0	4	0	19	14	0	7061
7012	0.0617502	D_0__Bacteria;D_1__Proteobacteria;D_2__Deltaproteobacteria;D_3__Myxococcales;D_4__P3OB-42;D_5__uncultured Myxococcaceae bacterium;D_6__uncultured Myxococcaceae bacterium	a0b720d1fc8d952f8a02dc89ce5cfaa4	307	456	0	295	362	1947	2690	188	767	0
6940	0.0611161	D_0__Bacteria;D_1__Proteobacteria;D_2__Alphaproteobacteria	d635d758495d08b929d5b7a6678c3660	245	406	72	210	292	93	488	3863	543	728
6837	0.0602091	D_0__Bacteria;D_1__Proteobacteria;D_2__Deltaproteobacteria;D_3__Myxococcales;D_4__P3OB-42;D_5__uncultured Myxococcaceae bacterium;D_6__uncultured Myxococcaceae bacterium	df36a4cf5432a94d57514d082fa6babf	331	473	95	290	361	1923	2672	153	539	0
6823	0.0600858	D_0__Bacteria	9e51ac8b3fe2e0defd7781aa746383fc	348	512	673	80	3768	342	736	364	0	0
6806	0.0599361	D_0__Bacteria;D_1__Patescibacteria;D_2__WS6 (Dojkabacteria)	44257cc32a542055a2c7f1784d965a71	561	81	0	2668	55	202	240	2377	0	622
6782	0.0597247	D_0__Bacteria;D_1__BRC1;D_2__uncultured organism;D_3__uncultured organism;D_4__uncultured organism;D_5__uncultured organism;D_6__uncultured organism	5b0416ef770fddfe5681b4795ccce330	488	1412	1128	364	496	332	745	1768	38	11
6709	0.0590819	D_0__Bacteria	ed3096c10734910730a5e641fbdcc894	218	629	1550	135	2882	241	420	559	58	17
6620	0.0582981	D_0__Bacteria;D_1__Patescibacteria;D_2__WS6 (Dojkabacteria);Ambiguous_taxa;Ambiguous_taxa;Ambiguous_taxa;Ambiguous_taxa	bbd1e302398fbd6fe8610dbe529f8339	1056	625	97	3645	663	185	287	62	0	0
6356	0.0559732	D_0__Bacteria;D_1__Chloroflexi;D_2__Anaerolineae;D_3__RBG-13-54-9;D_4__uncultured organism;D_5__uncultured organism;D_6__uncultured organism	3caa6841f34ae05fb74d7d11c334db9a	264	16	33	30	5521	492	0	0	0	0
6316	0.055621	D_0__Bacteria;D_1__Bacteroidetes;D_2__Bacteroidia;D_3__Cytophagales;D_4__Amoebophilaceae;D_5__Candidatus Amoebophilus	d1825b6b78df99bb2b25b6ba8f9574c0	630	709	249	718	423	1356	2073	158	0	0
6264	0.055163	D_0__Bacteria;D_1__Proteobacteria;D_2__Deltaproteobacteria;D_3__Desulfobacterales;D_4__Desulfobacteraceae	8638acde92d2d2d42c599a2d6f810124	388	716	925	260	1736	194	486	803	0	756
6246	0.0550045	D_0__Bacteria;D_1__Chloroflexi;D_2__Anaerolineae;D_3__SBR1031	b898b4387fee11b8879164c7c901f985	843	1284	241	441	2786	238	255	158	0	0
6227	0.0548372	D_0__Bacteria;D_1__Spirochaetes;D_2__Spirochaetia;D_3__Spirochaetales;D_4__Spirochaetaceae	d584c177fbfe386c9ce969d295b1206c	300	578	154	662	246	55	394	3069	77	692
6216	0.0547403	D_0__Bacteria	2834508d4b9c0b49683607a2de619d67	0	0	0	0	0	0	0	0	0	6216
6186	0.0544761	D_0__Bacteria;D_1__Tenericutes;D_2__Mollicutes;D_3__Izimaplasmatales;D_4__uncultured Firmicutes bacterium;D_5__uncultured Firmicutes bacterium;D_6__uncultured Firmicutes bacterium	74f9eca3e04144309600fef9cf558fd9	271	2471	398	316	225	65	1301	1139	0	0
6151	0.0541679	D_0__Bacteria;D_1__Firmicutes;D_2__Bacilli;D_3__Lactobacillales;D_4__Carnobacteriaceae;D_5__Alkalibacterium	3a62e4b769b973d509657eba74afb6b2	545	1555	237	378	1154	623	677	694	134	154
5960	0.0524859	D_0__Bacteria;D_1__Proteobacteria;D_2__Deltaproteobacteria	f30e9dcd01020d07ae4d23d30bc08f3b	775	199	357	0	4446	75	108	0	0	0
5932	0.0522393	D_0__Bacteria	d5ff9747f358e2bdee51ec09a2617fc3	1972	663	0	1668	0	0	1629	0	0	0
5924	0.0521689	D_0__Bacteria	c157368e2566e425d2c179390038c975	1411	0	0	147	4091	275	0	0	0	0
5865	0.0516493	D_0__Bacteria;D_1__Chloroflexi;D_2__Anaerolineae;D_3__RBG-13-54-9;D_4__bacterium YC-ZSS-LKJ74;D_5__bacterium YC-ZSS-LKJ74;D_6__bacterium YC-ZSS-LKJ74	a1afa64602c4235c72bb70f8faeee973	614	1335	233	498	871	161	281	690	64	1118
5830	0.0513411	D_0__Bacteria;D_1__Planctomycetes;D_2__Phycisphaerae;D_3__Phycisphaerales;D_4__Phycisphaeraceae;D_5__Phycisphaera	246f6532d94456497ca9628f67598cd3	89	131	59	111	78	99	164	276	4614	209
5661	0.0498528	D_0__Bacteria	a77d4b969cad3980fdcc0a96d77e0ea4	170	192	0	136	102	0	363	2436	459	1803
5593	0.049254	D_0__Bacteria;D_1__Firmicutes;D_2__Bacilli;D_3__Bacillales	e3bee3d597d707d8acff9760a87664a5	362	1082	241	188	1945	369	323	762	0	321
5452	0.0480123	D_0__Bacteria;D_1__Proteobacteria;D_2__Alphaproteobacteria;D_3__Rhodobacterales;D_4__Rhodobacteraceae;D_5__Rubribacterium;D_6__uncultured alpha proteobacterium	a9731d353e503a771123235854177717	974	1148	230	701	602	597	303	195	130	572
5367	0.0472637	D_0__Bacteria;D_1__Proteobacteria;D_2__Gammaproteobacteria	4fc030017001ccef94792939ea840b85	526	787	359	475	309	103	206	1583	234	785
5310	0.0467618	D_0__Bacteria;D_1__Firmicutes	7a0e29752643afa1876a0d85e39ed3c6	407	813	238	236	1788	123	329	814	55	507
5281	0.0465064	D_0__Bacteria	7cac6729979c73bc3372509fba803098	563	1138	22	580	5	1681	1200	71	0	21
5255	0.0462774	Unassigned	f865c469f44b9b1166d6d14a19467a17	657	596	60	350	5	754	1301	819	0	713
5219	0.0459604	D_0__Bacteria;D_1__Firmicutes;D_2__Clostridia	753014f9debd9e52f9fa2fba8742bc8b	0	15	0	40	0	6	0	14	0	5144
5211	0.0458899	D_0__Bacteria;D_1__Firmicutes;D_2__Bacilli;D_3__Bacillales;D_4__Bacillaceae	e1dc01117c5f3e57e71e2be96e4af301	230	406	241	189	2779	375	219	257	0	515
5144	0.0452999	D_0__Bacteria;D_1__Chloroflexi;D_2__Anaerolineae;D_3__SBR1031;D_4__uncultured organism;D_5__uncultured organism;D_6__uncultured organism	f62cac34c8c4b512e5c4f2be8095ce65	502	597	16	314	231	556	421	883	757	867
5106	0.0449653	D_0__Bacteria;D_1__Proteobacteria;D_2__Deltaproteobacteria;D_3__Desulfobacterales;D_4__Desulfobacteraceae;D_5__Desulfosalsimonas	72d17334ab61cf08de90e1cdcaa89e14	323	977	486	0	3093	169	0	58	0	0
5093	0.0448508	D_0__Bacteria	806fa3f64e565ff3329cd0cd0cfaea0c	45	189	4184	44	152	77	290	87	0	25
5076	0.0447011	D_0__Bacteria;D_1__Cyanobacteria;D_2__Melainabacteria;D_3__Gastranaerophilales;D_4__uncultured organism;D_5__uncultured organism;D_6__uncultured organism	5a4e303e8a062ef1e42cf4783e9f60ac	290	104	0	217	0	40	279	2735	403	1008
5062	0.0445778	D_0__Bacteria;D_1__Proteobacteria;D_2__Deltaproteobacteria;D_3__Bradymonadales;D_4__Bradymonadaceae;D_5__uncultured Marinobacter sp.;D_6__uncultured Marinobacter sp.	27163e942712c5fda3a7c04c0d690ba1	274	137	0	242	4338	38	33	0	0	0
4966	0.0437324	D_0__Bacteria;D_1__Marinimicrobia (SAR406 clade);D_2__uncultured organism;D_3__uncultured organism;D_4__uncultured organism;D_5__uncultured organism;D_6__uncultured organism	dfb9bd4cee82e17196a3eb74e5f8bb9f	120	1366	542	206	384	85	2200	63	0	0
4960	0.0436795	D_0__Bacteria	bddd784caf8185a557ff7242ff96b056	677	3523	80	53	122	467	14	24	0	0
4923	0.0433537	D_0__Bacteria;D_1__Bacteroidetes;D_2__Rhodothermia;D_3__Balneolales;D_4__Balneolaceae;D_5__Gracilimonas	d1159c26951fc153f3d964e6615ea3b5	429	687	688	284	193	555	826	1135	18	108
4921	0.0433361	D_0__Bacteria;D_1__Proteobacteria;D_2__Deltaproteobacteria;D_3__Desulfovibrionales;D_4__Desulfovibrionaceae;D_5__uncultured;D_6__uncultured organism	a5ee176b1758b85c399e232fe4f1e645	563	163	82	1871	50	631	1026	320	110	105
4920	0.0433273	D_0__Bacteria;D_1__Proteobacteria;D_2__Deltaproteobacteria;D_3__Myxococcales;D_4__P3OB-42	d2e9d8293ab6172e427da44d3afb7a5c	1181	675	52	498	272	743	949	527	0	23
4873	0.0429134	D_0__Bacteria;D_1__Chloroflexi;D_2__Anaerolineae;D_3__RBG-13-54-9;D_4__bacterium YC-ZSS-LKJ74;D_5__bacterium YC-ZSS-LKJ74;D_6__bacterium YC-ZSS-LKJ74	849d489b52441188decb74e66b98c2f1	404	1209	106	233	1229	853	137	335	0	367
4853	0.0427373	D_0__Bacteria;D_1__Bacteroidetes;D_2__Bacteroidia;D_3__Bacteroidales;D_4__Prolixibacteraceae;D_5__uncultured	2e22455382f8ce5acd1bbc85ff580ef4	0	513	0	0	0	0	225	1523	203	2389
4835	0.0425787	D_0__Bacteria;D_1__Verrucomicrobia;D_2__Verrucomicrobiae;D_3__Opitutales;D_4__Puniceicoccaceae;D_5__Verruc-01	e8f22b171d14f48bd7f4002ab1ba17a8	518	1168	228	643	294	493	1054	424	13	0
4825	0.0424907	D_0__Bacteria;D_1__Patescibacteria;D_2__Microgenomatia;D_3__Candidatus Pacebacteria;D_4__uncultured bacterium;D_5__uncultured bacterium;D_6__uncultured bacterium	72f706bcea1036375facc9493f20c3b3	236	676	23	984	67	187	1712	747	63	130
4753	0.0418566	D_0__Bacteria;D_1__Firmicutes;D_2__Bacilli;D_3__Bacillales	2c787b264c153abe6d720e99c6700f1f	0	14	6	0	16	0	6	0	0	4711
4729	0.0416453	D_0__Bacteria	dc3f87acfe474bc36030b252da598293	380	1285	986	306	378	114	789	482	0	9
4675	0.0411697	D_0__Bacteria;D_1__Proteobacteria;D_2__Gammaproteobacteria	eb51c391b052f2a9c218fece7aa0df03	163	48	0	0	0	0	0	2586	1433	445
4664	0.0410729	D_0__Bacteria;D_1__Halanaerobiaeota;D_2__Halanaerobiia;D_3__Halanaerobiales;D_4__Halanaerobiaceae;D_5__Halanaerobium	31301d0d1b35550bdc215ec985b015e7	160	532	908	99	1765	84	410	420	18	268
4663	0.041064	D_0__Bacteria;D_1__Chloroflexi;D_2__Anaerolineae;D_3__SBR1031	41eb8a57ed50ec3375764933e5d39966	227	424	69	365	1333	687	107	224	233	994
4650	0.0409496	D_0__Bacteria;D_1__Patescibacteria;D_2__Microgenomatia;D_3__Candidatus Pacebacteria	4de7d90b79b4726b36e59cc595204469	99	473	19	401	34	181	1338	1973	41	91
4605	0.0405533	D_0__Bacteria;D_1__Proteobacteria;D_2__Gammaproteobacteria;D_3__Nitrococcales;D_4__Halorhodospiraceae;D_5__Halorhodospira	38de5a6f8003c13eb77208ec1a85a5fc	310	92	777	228	2024	71	203	531	0	369
4530	0.0398928	D_0__Bacteria	7331c3dadbc640cea2b8b670bb1a346f	219	882	455	605	182	126	869	868	34	290
4462	0.039294	D_0__Bacteria;D_1__Proteobacteria;D_2__Gammaproteobacteria	6e456213c08417de59522d6777b74806	0	0	12	0	9	0	0	9	0	4432
4459	0.0392675	D_0__Bacteria;D_1__Bacteroidetes;D_2__Bacteroidia	06982f1d5119a8eb21d5ae20b80d611f	22	146	0	18	0	12	39	78	4144	0
4446	0.0391531	D_0__Bacteria;D_1__Bacteroidetes;D_2__Bacteroidia	53f6afa5a16a0dc0b1df230be88dbe07	864	952	780	628	179	413	409	221	0	0
4433	0.0390386	D_0__Bacteria;D_1__Proteobacteria;D_2__Deltaproteobacteria;D_3__Bdellovibrionales;D_4__Bdellovibrionaceae;D_5__OM27 clade	0be697c3bc2d921aac4d41a9dadd4d3a	274	626	872	517	243	856	663	367	0	15
4414	0.0388713	D_0__Bacteria;D_1__Planctomycetes;D_2__Phycisphaerae;D_3__Phycisphaerales;D_4__Phycisphaeraceae;D_5__uncultured;D_6__metagenome	f3aea1223bcfc5c9b7e8732298dc6452	316	290	272	718	248	1102	1205	253	0	10
4401	0.0387568	D_0__Bacteria;D_1__Synergistetes;D_2__Synergistia;D_3__Synergistales;D_4__Synergistaceae	5f89a60f287c3cf072719aebc4036a7b	203	542	1101	51	2230	169	105	0	0	0
4390	0.0386599	D_0__Bacteria;D_1__Halanaerobiaeota;D_2__Halanaerobiia;D_3__Halanaerobiales;D_4__Halobacteroidaceae;D_5__uncultured;D_6__uncultured Halanaerobiales bacterium	eaa54be2049bdf64bca4cddb0b17203f	105	353	142	44	3263	290	39	154	0	0
4348	0.03829	D_0__Bacteria;D_1__Firmicutes;D_2__Bacilli;D_3__Bacillales;D_4__Bacillaceae	4f49fbc91ea585c267a5e79049da0cdd	372	388	156	116	2567	508	159	82	0	0
4346	0.0382724	D_0__Bacteria;D_1__Spirochaetes;D_2__Spirochaetia;D_3__Spirochaetales;D_4__Spirochaetaceae;D_5__Spirochaeta 2	b5569f774ffd789d1499445bd03d7090	552	643	0	521	294	177	278	1317	239	325
4342	0.0382372	D_0__Bacteria;D_1__Patescibacteria;D_2__Microgenomatia;D_3__Candidatus Pacebacteria;D_4__uncultured organism;D_5__uncultured organism;D_6__uncultured organism	afe7a19cb126ba345f3570d7a20be01e	658	914	252	586	96	792	923	121	0	0
4290	0.0377793	D_0__Bacteria;D_1__Cyanobacteria;D_2__Oxyphotobacteria;D_3__Nostocales;D_4__Oscillatoriaceae;D_5__Oscillatoria PCC-6304	d7f95825a2ba1ecc594c7bc63dc578af	0	0	0	0	0	0	0	916	3374	0
4279	0.0376824	D_0__Bacteria;D_1__Firmicutes;D_2__Clostridia;D_3__M55-D21;D_4__uncultured bacterium;D_5__uncultured bacterium;D_6__uncultured bacterium	1d80aad59a9fd32920bba6520813e598	333	541	219	103	2261	148	155	392	127	0
4255	0.0374711	D_0__Bacteria;D_1__Firmicutes;D_2__Clostridia;D_3__Clostridiales;D_4__Ruminococcaceae	37a3322f3bdb33ceaa9a821783246422	111	88	0	90	3809	16	28	113	0	0
4253	0.0374534	D_0__Bacteria;D_1__Patescibacteria;D_2__WWE3;D_3__uncultured bacterium;D_4__uncultured bacterium;D_5__uncultured bacterium;D_6__uncultured bacterium	5c8834fb62eb9034769882adc85343aa	193	248	31	366	99	96	186	1816	852	366
4188	0.036881	D_0__Bacteria;D_1__Proteobacteria;D_2__Gammaproteobacteria;D_3__Thiomicrospirales;D_4__Thiomicrospiraceae;D_5__Thiomicrospira	69dd0fec1d5267b395d0f575f2b0b572	176	100	56	295	70	124	568	2045	102	652
4172	0.0367401	D_0__Bacteria;D_1__Cyanobacteria;D_2__Melainabacteria;D_3__Gastranaerophilales;D_4__uncultured organism;D_5__uncultured organism;D_6__uncultured organism	4e34eefe227b8471ba4e99ed323cee0e	354	776	0	50	771	33	335	811	913	129
4141	0.0364671	D_0__Bacteria;D_1__Proteobacteria;D_2__Deltaproteobacteria;D_3__Desulfobacterales;D_4__Desulfobacteraceae	ef29291303862c44d852fba9cefac534	107	1828	607	148	750	174	235	0	0	292
4120	0.0362822	D_0__Bacteria;D_1__Firmicutes;D_2__Clostridia;D_3__Clostridiales;D_4__Clostridiaceae 4;D_5__Caminicella;D_6__uncultured bacterium	ff9a7e9819e2060df46466dc8ead842a	199	456	270	116	2041	203	215	559	0	61
4116	0.036247	D_0__Bacteria;D_1__Patescibacteria;D_2__Parcubacteria;D_3__Candidatus Kaiserbacteria	fc0687dde174df09857225ef9dad8e35	89	799	0	264	866	434	1664	0	0	0
4092	0.0360356	D_0__Bacteria;D_1__Proteobacteria;D_2__Gammaproteobacteria;D_3__Thiohalorhabdales;D_4__Thiohalorhabdaceae;D_5__Thiohalorhabdus	e1a0d04f53b181dfd717f6fb6df845ea	313	46	0	64	3433	217	19	0	0	0
4079	0.0359211	D_0__Bacteria;D_1__Spirochaetes;D_2__Spirochaetia;D_3__Spirochaetales;D_4__Spirochaetaceae;D_5__Spirochaeta 2	836922a5966aa7dc3e76264b56344cc5	145	40	0	136	21	69	44	795	2449	380
4033	0.035516	D_0__Bacteria;D_1__Lentisphaerae;D_2__Oligosphaeria;D_3__Oligosphaerales;D_4__Lenti-02	3044a29e2f585865bd38f5b256c82d34	225	925	200	142	449	32	201	152	1347	360
4002	0.035243	D_0__Bacteria;D_1__Bacteroidetes;D_2__Bacteroidia;D_3__Flavobacteriales	ea1d6d56bab9488d12b4b7c8d5e958b0	36	29	2660	138	795	82	262	0	0	0
3974	0.0349965	D_0__Bacteria;D_1__Bacteroidetes;D_2__Bacteroidia	80d99ac114aaaf02e0a9107630cca5d1	187	207	19	104	16	293	69	393	2602	84
3973	0.0349877	D_0__Bacteria;D_1__BRC1;D_2__uncultured organism;D_3__uncultured organism;D_4__uncultured organism;D_5__uncultured organism;D_6__uncultured organism	757f933f16cf1b51f2c35110c97aebaf	200	563	105	194	89	160	868	1703	0	91
3961	0.034882	D_0__Bacteria;D_1__Chloroflexi;D_2__Anaerolineae;D_3__SBR1031	4f0ad55fd99df8e23346074a5643f565	231	295	31	171	169	226	334	623	1161	720
3958	0.0348556	D_0__Bacteria;D_1__Halanaerobiaeota;D_2__Halanaerobiia;D_3__Halanaerobiales;D_4__Halanaerobiaceae;D_5__Halocella;D_6__uncultured organism	575405ce583a6d7f1fc3438fffcba74f	0	416	583	139	2258	222	340	0	0	0
3926	0.0345738	D_0__Bacteria;D_1__Proteobacteria;D_2__Alphaproteobacteria;D_3__Rhodobacterales;D_4__Rhodobacteraceae;D_5__Roseivivax;D_6__uncultured bacterium	b494e080b7a4fd8ea604c9de212d61dc	513	669	334	572	233	825	701	79	0	0
3922	0.0345385	D_0__Bacteria	292865751d279a375f44b57d0b3c6f40	24	0	0	26	3855	17	0	0	0	0
3907	0.0344064	D_0__Bacteria;D_1__Acetothermia;D_2__Acetothermiia	ba97a506d76003b7a10857c58131de82	120	13	65	16	1346	2332	15	0	0	0
3894	0.034292	D_0__Bacteria;D_1__Spirochaetes;D_2__Spirochaetia;D_3__Spirochaetales;D_4__Spirochaetaceae	246a8b808ec611b616f265ba202622e2	64	173	40	147	151	52	188	1923	912	244
3867	0.0340542	D_0__Bacteria;D_1__Proteobacteria;D_2__Alphaproteobacteria;D_3__Caulobacterales;D_4__Hyphomonadaceae;D_5__Oceanicaulis;D_6__Marinicauda sp.	ba1317529de05e2e60688979fb29cd54	516	581	47	434	26	154	428	509	778	394
3854	0.0339397	D_0__Bacteria;D_1__Proteobacteria;D_2__Alphaproteobacteria;D_3__Micavibrionales;D_4__Micavibrionaceae;D_5__uncultured;D_6__hydrothermal vent metagenome	36ad8a24b14e8467fd60b582295006e0	1152	979	473	509	40	0	55	616	0	30
3836	0.0337812	D_0__Bacteria;D_1__Firmicutes;D_2__Clostridia;D_3__Clostridiales;D_4__Syntrophomonadaceae;D_5__Dethiobacter;D_6__uncultured bacterium	c880f80795d7162ddd05789530d6ae7d	269	584	514	244	460	89	310	860	54	452
3831	0.0337372	D_0__Bacteria	ce6093a3f8e2b5f34df0ac4782f47f28	607	1344	42	396	0	498	944	0	0	0
3831	0.0337372	D_0__Bacteria;D_1__Bacteroidetes;D_2__Bacteroidia;D_3__Bacteroidales;D_4__Marinilabiliaceae;D_5__uncultured;D_6__uncultured organism	57712ea455c087b17a35562e7ae0fe5e	171	42	194	34	3145	245	0	0	0	0
3793	0.0334025	D_0__Bacteria;D_1__Proteobacteria;D_2__Gammaproteobacteria	8d5f8aa819cf6c1bc3a5890b19e9bd30	261	153	390	217	180	295	610	336	1351	0
3769	0.0331912	D_0__Bacteria;D_1__BRC1;D_2__uncultured organism;D_3__uncultured organism;D_4__uncultured organism;D_5__uncultured organism;D_6__uncultured organism	39adc1751a412a4e63cc56871e71ab24	489	743	377	493	207	236	958	140	0	126
3752	0.0330415	Unassigned	1c7c4f2acb69cc21d478a0d24f1c1628	304	1024	7	304	10	844	1120	101	0	38
3725	0.0328037	D_0__Bacteria;D_1__Proteobacteria;D_2__Gammaproteobacteria;D_3__Oceanospirillales;D_4__Halomonadaceae;D_5__Halomonas	5dd73e38b44bb83ff5be66a4c4668d81	677	464	673	595	214	197	378	527	0	0
3677	0.032381	D_0__Bacteria;D_1__Spirochaetes;D_2__Spirochaetia;D_3__Spirochaetales;D_4__Spirochaetaceae;D_5__Spirochaeta 2	b2b9eb2575ac8d801d51681c502b6ddb	104	89	0	620	24	52	69	1839	859	21
3674	0.0323546	D_0__Bacteria;D_1__Proteobacteria;D_2__Alphaproteobacteria	5298dc1e6ccf23331996a517ecce893b	285	130	1051	357	657	1066	101	27	0	0
3656	0.032196	D_0__Bacteria;D_1__Tenericutes;D_2__Mollicutes;D_3__Izimaplasmatales;D_4__uncultured Firmicutes bacterium;D_5__uncultured Firmicutes bacterium;D_6__uncultured Firmicutes bacterium	982029957142897caa36376141545cbf	135	1402	234	196	123	0	668	800	0	98
3652	0.0321608	D_0__Bacteria;D_1__Patescibacteria;D_2__ABY1;D_3__Candidatus Falkowbacteria;D_4__uncultured bacterium;D_5__uncultured bacterium;D_6__uncultured bacterium	db1c0571234110ca43b363eba7ed82e8	173	328	78	490	641	145	1171	498	128	0
3627	0.0319407	D_0__Bacteria;D_1__Proteobacteria;D_2__Deltaproteobacteria;D_3__Bdellovibrionales;D_4__Bdellovibrionaceae;D_5__OM27 clade	869685f8601233b6d56b98108b85750c	327	375	545	453	301	201	536	312	196	381
3617	0.0318526	D_0__Bacteria	0fa519306924d96c7292927c165324e3	0	0	0	0	0	0	0	0	0	3617
3604	0.0317381	D_0__Bacteria	83bc00b2cdb4b183ce79435ed326d666	47	56	0	76	0	0	107	1642	1676	0
3600	0.0317029	D_0__Bacteria;D_1__Proteobacteria;D_2__Deltaproteobacteria	8d5f783615363f5979ed6ebd721d9ba2	63	18	0	0	0	0	0	58	3461	0
3550	0.0312626	D_0__Bacteria;D_1__Patescibacteria;D_2__ABY1;D_3__Candidatus Falkowbacteria;D_4__uncultured bacterium;D_5__uncultured bacterium;D_6__uncultured bacterium	36803fed066e0a4d2909e64bf864b725	113	575	37	218	51	98	451	1666	58	283
3544	0.0312097	D_0__Bacteria;D_1__Patescibacteria;D_2__WS6 (Dojkabacteria)	6246c5478f005d6fc5c3e49075628395	320	1169	0	1576	243	125	111	0	0	0
3523	0.0310248	D_0__Bacteria;D_1__Firmicutes;D_2__Bacilli;D_3__Bacillales;D_4__Bacillaceae	0ad5fd32cb41b1be106fe726415966d4	213	422	135	83	1678	268	144	498	0	82
3477	0.0306197	D_0__Bacteria;D_1__Planctomycetes;D_2__Phycisphaerae;D_3__Tepidisphaerales;D_4__WD2101 soil group;D_5__Planctomycetales bacterium Ellin7244;D_6__Planctomycetales bacterium Ellin7244	5fd04a0f9fcdb31bc68910d5ac089add	513	509	164	548	146	653	519	211	0	214
3466	0.0305228	D_0__Bacteria;D_1__Firmicutes;D_2__Clostridia;D_3__Clostridiales;D_4__Syntrophomonadaceae;D_5__uncultured;D_6__uncultured Firmicutes bacterium	760a086ae6cf5bf828ea05f87a8d8c64	84	0	0	0	3207	146	0	29	0	0
3462	0.0304876	D_0__Bacteria;D_1__Firmicutes;D_2__Clostridia;D_3__Clostridiales;D_4__Clostridiaceae 2	8dffefedf1a5dabfcf64441e9899bde9	62	290	88	40	127	45	142	929	1711	28
3434	0.030241	D_0__Bacteria;D_1__Firmicutes;D_2__Clostridia;D_3__Clostridiales;D_4__Family XI;D_5__Peptoniphilus	83581293812794abcceaf591a427dd39	0	354	549	282	357	83	508	496	0	805
3408	0.0300121	D_0__Bacteria;D_1__Fibrobacteres;D_2__Fibrobacteria;D_3__Fibrobacterales	b4229da04be1eef0c1a43128f1dadc08	373	651	46	193	491	47	220	1119	0	268
3389	0.0298447	D_0__Bacteria;D_1__Halanaerobiaeota;D_2__Halanaerobiia;D_3__Halanaerobiales;D_4__Halanaerobiaceae;D_5__Halanaerobium;D_6__bacterium YC-ZSS-LKJ30	7b4b1abe36e604fe803e88d90e4fa4de	61	0	25	0	2235	1068	0	0	0	0
3350	0.0295013	D_0__Bacteria;D_1__Firmicutes;D_2__Clostridia;D_3__Clostridiales	bb0de973321255a8994e72e6883fd4d4	286	0	0	121	2795	0	67	0	0	81
3335	0.0293692	D_0__Bacteria;D_1__Spirochaetes;D_2__Spirochaetia;D_3__Spirochaetales;D_4__Spirochaetaceae	1da4c7b01d1bfa4247249a0e5e1715c7	361	1427	685	142	193	86	410	31	0	0
3327	0.0292988	D_0__Bacteria;D_1__Lentisphaerae;D_2__Oligosphaeria;D_3__Oligosphaerales;D_4__Lenti-02;D_5__uncultured organism;D_6__uncultured organism	5bed2d2514d904b471f3f5bc8df25e33	295	151	1673	74	648	85	401	0	0	0
3326	0.0292899	D_0__Bacteria;D_1__Proteobacteria;D_2__Deltaproteobacteria;D_3__Desulfobacterales;D_4__Desulfobacteraceae	535e5322076659c249f6b41b79d8e61e	988	704	234	457	398	97	248	111	89	0
3319	0.0292283	D_0__Bacteria;D_1__Proteobacteria;D_2__Gammaproteobacteria;D_3__Pseudomonadales;D_4__Pseudomonadaceae;D_5__Pseudomonas	835f024c76b358b7ade87f73bfc3aa64	3319	0	0	0	0	0	0	0	0	0
3306	0.0291138	D_0__Bacteria;D_1__Proteobacteria;D_2__Alphaproteobacteria;D_3__Rhodobacterales;D_4__Rhodobacteraceae	d6e8dcd8e94ef15ebecd2d1e8159ef95	449	185	250	466	363	809	633	151	0	0
3301	0.0290698	D_0__Bacteria;D_1__Bacteroidetes;D_2__Rhodothermia;D_3__Rhodothermales;D_4__Rhodothermaceae;D_5__uncultured	ee9f65bb707f6b89502471169ecd94fb	187	683	160	450	191	173	350	1022	85	0
3248	0.028603	D_0__Bacteria;D_1__Proteobacteria;D_2__Alphaproteobacteria;D_3__Sphingomonadales;D_4__Sphingomonadaceae	84cfced364eb8bc598b438e080120ed7	252	551	149	375	144	471	260	190	0	856
3242	0.0285502	D_0__Bacteria	2a233a460266053f56132e53447619dd	152	73	0	0	3017	0	0	0	0	0
3239	0.0285238	D_0__Bacteria;D_1__Firmicutes	95af08d82957559b17f905a60fae162a	229	700	579	353	485	76	230	487	0	100
3236	0.0284974	D_0__Bacteria	87ebb889526812336cf495bcdfb7a552	0	0	5	0	0	0	10	13	0	3208
3199	0.0281715	D_0__Bacteria;D_1__Bacteroidetes;D_2__Ignavibacteria;D_3__OPB56;D_4__uncultured organism;D_5__uncultured organism;D_6__uncultured organism	143ea36a0756cac07061adc942db4cb4	47	32	0	58	30	16	113	1665	208	1030
3195	0.0281363	D_0__Bacteria;D_1__Cyanobacteria;D_2__Oxyphotobacteria	d33ac0db637a3559ad3672fa7a9b0c81	339	424	177	526	37	265	417	495	42	473
3185	0.0280482	D_0__Bacteria;D_1__Proteobacteria;D_2__Deltaproteobacteria;D_3__Desulfovibrionales;D_4__Desulfovibrionaceae;D_5__Desulfovibrio	c9f437b7ba01ae8c26cfe8d57b9ebb00	669	196	0	756	0	282	588	83	537	74
3177	0.0279778	D_0__Bacteria;D_1__BRC1;D_2__uncultured organism;D_3__uncultured organism;D_4__uncultured organism;D_5__uncultured organism;D_6__uncultured organism	fdc48b2d5b1849c4329ba43572c00d8d	171	444	155	132	309	44	257	1531	82	52
3175	0.0279602	D_0__Bacteria;D_1__Bacteroidetes;D_2__Bacteroidia;D_3__Flavobacteriales;D_4__NS9 marine group;D_5__uncultured organism;D_6__uncultured organism	32f87879c49792dc1f220db338c93db6	234	269	172	188	57	302	367	254	1332	0
3172	0.0279338	D_0__Bacteria;D_1__Spirochaetes;D_2__V2072-189E03;D_3__uncultured organism;D_4__uncultured organism;D_5__uncultured organism;D_6__uncultured organism	b0e435a652a467f4d04224000dd660ee	432	1448	40	545	45	103	322	219	0	18
3144	0.0276872	D_0__Bacteria;D_1__Chloroflexi;D_2__Anaerolineae;D_3__SBR1031;D_4__bacterium YC-ZSS-LKJ145;D_5__bacterium YC-ZSS-LKJ145;D_6__bacterium YC-ZSS-LKJ145	1875d1a89e75b5f3a8c70f6e6214e560	210	91	0	74	2769	0	0	0	0	0
3050	0.0268594	D_0__Bacteria;D_1__Chloroflexi;D_2__Dehalococcoidia;D_3__GIF9;D_4__AB-539-J10;D_5__uncultured Chloroflexi bacterium;D_6__uncultured Chloroflexi bacterium	cc959a40da4d4755b91e504cd6bb7145	136	112	0	47	2417	275	46	8	9	0
3027	0.0266568	D_0__Bacteria;D_1__Bacteroidetes;D_2__Bacteroidia;D_3__Flavobacteriales	e3cebda003169dcdaeba0c0e07ce9c40	87	537	1421	87	412	51	196	228	0	8
3016	0.02656	D_0__Bacteria;D_1__Planctomycetes;D_2__Phycisphaerae;D_3__Phycisphaerales;D_4__AKAU3564 sediment group;D_5__uncultured organism;D_6__uncultured organism	6394bff0d5510a26584c84c2da960dde	41	125	0	0	243	35	580	548	1184	260
3015	0.0265512	D_0__Bacteria;D_1__Hydrogenedentes;D_2__Hydrogenedentia;D_3__Hydrogenedentiales;D_4__Hydrogenedensaceae;D_5__uncultured organism;D_6__uncultured organism	8713b1c21b3cf03114b4b8d0dd505040	216	660	378	239	720	116	239	268	8	171
3011	0.0265159	D_0__Bacteria;D_1__Proteobacteria;D_2__Deltaproteobacteria	056f4fa7d93b9bbc823eec5b885806f9	354	766	0	251	746	89	123	317	71	294
2998	0.0264015	D_0__Bacteria;D_1__Firmicutes;D_2__Clostridia;D_3__Clostridiales;D_4__Clostridiales Incertae Sedis;D_5__Dethiosulfatibacter	e1fd75a7e0a723d147e6add2f2e262a1	160	497	424	74	1258	67	120	398	0	0
2988	0.0263134	Unassigned	73fb30b8c8020fec833fca7d9c0ceebd	5	18	584	47	38	81	171	0	0	2044
2962	0.0260844	D_0__Bacteria;D_1__Patescibacteria;D_2__Parcubacteria;D_3__Candidatus Kaiserbacteria	241c1755d708cd8a563d3fe46381cc9c	148	460	0	33	41	45	143	1658	65	369
2961	0.0260756	D_0__Bacteria;D_1__Lentisphaerae;D_2__Oligosphaeria;D_3__Oligosphaerales;D_4__Lenti-02	7e7e8db6dad170989da30bb2ee0cbcfc	324	704	248	131	461	46	308	724	15	0
2959	0.026058	D_0__Bacteria	38e013fefce17128e931520573f7e48d	0	0	84	0	18	0	16	0	0	2841
2942	0.0259083	D_0__Bacteria	41f8cf18d78f03d482cdbc46684b43fe	175	13	15	0	1660	1071	8	0	0	0
2938	0.0258731	D_0__Bacteria;D_1__Spirochaetes;D_2__Spirochaetia;D_3__Spirochaetales;D_4__Spirochaetaceae;D_5__Spirochaeta 2	c70fff3592c9cdb48634ba381eec6c17	991	993	0	362	239	278	75	0	0	0
2933	0.025829	D_0__Bacteria	a0f7dc569de35f4eefce44ae7be3b59d	362	673	0	313	0	858	727	0	0	0
2881	0.0253711	D_0__Bacteria;D_1__Proteobacteria;D_2__Alphaproteobacteria;D_3__Caulobacterales;D_4__Hyphomonadaceae;D_5__Oceanicaulis	bcf0dc1064ba17ccaaad77c49d3843f3	221	316	67	301	0	773	564	68	571	0
2880	0.0253623	D_0__Bacteria;D_1__Firmicutes;D_2__Clostridia;D_3__Clostridiales;D_4__Ruminococcaceae	b4d1f12f2451c9230bc511c4656820b1	0	67	0	89	128	55	318	1427	0	796
2872	0.0252919	D_0__Bacteria;D_1__Proteobacteria;D_2__Deltaproteobacteria;D_3__Bradymonadales;D_4__Bradymonadaceae;D_5__uncultured Marinobacter sp.;D_6__uncultured Marinobacter sp.	2400c1bc99b75e7e6972b83694bca62c	105	129	55	65	2501	17	0	0	0	0
2837	0.0249836	D_0__Bacteria;D_1__Spirochaetes;D_2__Spirochaetia;D_3__Spirochaetales;D_4__Spirochaetaceae;D_5__Spirochaeta 2	4b6e3e6e9799faa7c53f0846e434bd3a	204	241	140	320	401	289	150	584	364	144
2836	0.0249748	D_0__Bacteria;D_1__Proteobacteria;D_2__Alphaproteobacteria;D_3__Micavibrionales;D_4__Micavibrionaceae;D_5__uncultured;D_6__uncultured organism	01b6bedfda22a27d3dd413ff535942bf	259	383	0	101	45	0	471	1192	78	307
2795	0.0246138	D_0__Bacteria;D_1__Chloroflexi;D_2__Anaerolineae;D_3__SBR1031;D_4__A4b	b61196b5ebbc1b6e257efde60e462da0	185	236	57	162	43	323	190	261	1296	42
2780	0.0244817	D_0__Bacteria;D_1__Patescibacteria;D_2__Microgenomatia;D_3__Candidatus Pacebacteria	c602f4adf383ee192bd9180869fe3b6b	664	174	0	1013	74	56	370	429	0	0
2779	0.0244729	D_0__Bacteria;D_1__Halanaerobiaeota;D_2__Halanaerobiia;D_3__Halanaerobiales;D_4__Halanaerobiaceae;D_5__Halanaerobium;D_6__bacterium YC-ZSS-LKJ30	31c12be6fcb12686a96846a11b6534c3	99	11	25	75	2121	331	97	20	0	0
2768	0.024376	D_0__Bacteria;D_1__Spirochaetes;D_2__Spirochaetia;D_3__Spirochaetales;D_4__Spirochaetaceae;D_5__Spirochaeta 2	19a99de576889ac7eeeb52edb2eb4bb9	97	240	591	0	1668	172	0	0	0	0
2747	0.0241911	D_0__Bacteria;D_1__Firmicutes;D_2__Clostridia;D_3__Clostridiales;D_4__Peptococcaceae;D_5__Desulfitibacter	ad27c16a397ad10fd5da978debd09cb3	222	308	374	318	164	118	346	666	41	190
2747	0.0241911	D_0__Bacteria;D_1__Proteobacteria;D_2__Deltaproteobacteria;D_3__Bdellovibrionales;D_4__Bacteriovoracaceae	fc572af9f9433c05c1cfdefd8c0ab753	29	107	52	61	81	26	73	190	36	2092
2731	0.0240502	D_0__Bacteria	857eefbf9eea2340ccfd796c55a425ad	36	75	10	101	10	247	216	155	0	1881
2719	0.0239445	D_0__Bacteria;D_1__Verrucomicrobia;D_2__Verrucomicrobiae;D_3__Opitutales;D_4__Opitutaceae;D_5__Alterococcus;D_6__uncultured Verrucomicrobiales bacterium	e199fbff08ad27410124d1b9de48268c	256	1025	81	318	68	66	236	344	7	318
2717	0.0239269	D_0__Bacteria;D_1__Planctomycetes;D_2__Phycisphaerae;D_3__Phycisphaerales;D_4__Phycisphaeraceae;D_5__SM1A02;D_6__uncultured organism	b4ea4a00730a94937f55d8f86261b6fa	60	149	246	420	184	722	646	202	80	8
2691	0.0236979	D_0__Bacteria;D_1__Proteobacteria;D_2__Alphaproteobacteria;D_3__Rhodobacterales;D_4__Rhodobacteraceae;D_5__Roseibaca	3c5532ac61b646dc6d3622d2ba645419	381	394	363	199	200	216	435	392	0	111
2683	0.0236275	D_0__Bacteria;D_1__Actinobacteria;D_2__Actinobacteria	9988a339e9e31d7299a1893c6bf89fe4	266	1164	0	202	60	34	113	194	0	650
2616	0.0230374	D_0__Bacteria;D_1__Verrucomicrobia;D_2__Verrucomicrobiae;D_3__Opitutales;D_4__Puniceicoccaceae;D_5__Lentimonas	7b0bf971acec73c5cb007e87738109b0	133	230	89	610	118	238	481	557	0	160
2595	0.0228525	D_0__Bacteria;D_1__Firmicutes;D_2__Clostridia;D_3__Clostridiales;D_4__Peptococcaceae;D_5__Desulfitibacter	8af89d59466252c391d638ca208e59fd	161	189	0	73	37	48	133	377	1577	0
2591	0.0228173	D_0__Bacteria;D_1__Firmicutes;D_2__Clostridia;D_3__Clostridiales;D_4__Peptococcaceae	1d82d05a6bd39becdc68034845105897	108	479	689	73	622	64	293	241	0	22
2578	0.0227028	D_0__Bacteria	1751230878a1422e410ebd26c0362a12	0	0	264	0	988	67	0	92	0	1167
2577	0.022694	D_0__Bacteria	f7ede4bac073d341d866f0494d3abc8c	221	465	6	187	17	573	1006	102	0	0
2568	0.0226147	D_0__Bacteria;D_1__Actinobacteria;D_2__Actinobacteria	984314eda349034f53eb5119a6fa101c	238	8	0	0	2194	128	0	0	0	0
2527	0.0222537	D_0__Bacteria;D_1__Planctomycetes;D_2__vadinHA49	2607ade7ec8fe460b8f1a3d3b5f2d66c	0	671	0	299	363	105	1089	0	0	0
2511	0.0221128	D_0__Bacteria;D_1__Proteobacteria;D_2__Gammaproteobacteria	e75cbdf020d63452ae63549b22ee64d6	0	0	19	0	0	0	0	0	0	2492
2490	0.0219278	D_0__Bacteria;D_1__Firmicutes;D_2__Clostridia;D_3__Clostridiales;D_4__Ruminococcaceae	2c3f11be70d007a378b38b1d5ab35557	0	0	0	37	2261	0	29	163	0	0
2482	0.0218574	D_0__Bacteria;D_1__BRC1;Ambiguous_taxa;Ambiguous_taxa;Ambiguous_taxa;Ambiguous_taxa;Ambiguous_taxa	5ca3a232d2fc4e8ebab289f06038aadd	296	261	165	285	49	239	782	124	0	281
2477	0.0218133	D_0__Bacteria;D_1__Proteobacteria;D_2__Deltaproteobacteria;D_3__Desulfobacterales;D_4__Desulfobacteraceae	10524811108f6a455c3aa45733de8a18	151	316	371	0	1502	137	0	0	0	0
2474	0.0217869	D_0__Bacteria;D_1__Firmicutes;D_2__Clostridia	a647b31f1778cc4a3fdbf5ccd3bd7473	120	0	0	0	1149	1205	0	0	0	0
2473	0.0217781	D_0__Bacteria;D_1__Proteobacteria;D_2__Alphaproteobacteria;D_3__Rickettsiales	0f3ca727a2ae2ef5b376e3f4647f9736	28	103	88	140	24	132	594	806	0	558
2471	0.0217605	D_0__Bacteria;D_1__Bacteroidetes;D_2__Bacteroidia;D_3__Bacteroidales;D_4__SB-5;D_5__uncultured organism;D_6__uncultured organism	a1ba40fb61e403152f41272794ed5b34	104	254	464	159	856	352	90	174	0	18
2444	0.0215227	D_0__Bacteria;D_1__Proteobacteria;D_2__Alphaproteobacteria;D_3__Rhodospirillales	b3351e62dd272dbf3a9b4b8ed966ec4f	0	49	0	0	0	0	0	178	1850	367
2423	0.0213378	D_0__Bacteria	13b2dff73daacc5455cccc643205567c	0	0	0	0	0	0	0	0	0	2423
2405	0.0211793	D_0__Bacteria;D_1__Chloroflexi;D_2__Anaerolineae;D_3__RBG-13-54-9;D_4__uncultured organism;D_5__uncultured organism;D_6__uncultured organism	4ced23b38cef899ef97bb025a957ee25	399	222	31	357	1096	144	100	56	0	0
2400	0.0211353	D_0__Bacteria;D_1__Spirochaetes;D_2__Spirochaetia;D_3__Spirochaetales;D_4__Spirochaetaceae	ddaf5b462975eeb566f8df87ead44a12	133	352	0	97	387	49	67	566	0	749
2399	0.0211265	D_0__Bacteria;D_1__Spirochaetes;D_2__Spirochaetia;D_3__Spirochaetales;D_4__Spirochaetaceae;D_5__Spirochaeta 2	ff296a3fedd0cc4ae8557eff0dbbf57f	226	214	810	205	154	305	390	95	0	0
2398	0.0211176	D_0__Bacteria;D_1__Verrucomicrobia;D_2__Verrucomicrobiae;D_3__Opitutales;D_4__Puniceicoccaceae;D_5__Pelagicoccus;D_6__Pelagicoccus croceus	196ed2f7ff8435a22f11219f0b1dcdfc	335	815	70	314	82	170	273	280	0	59
2397	0.0211088	D_0__Bacteria;D_1__Proteobacteria;D_2__Deltaproteobacteria;D_3__Desulfovibrionales;D_4__Desulfovibrionaceae;D_5__Desulfovibrio	65fd0c6f2401c4ab8d027af5afdcbfbb	332	1107	84	307	0	161	348	58	0	0
2394	0.0210824	D_0__Bacteria	db601e88fd05538ba9f9c852101a2921	117	765	369	151	195	33	237	202	0	325
2391	0.021056	D_0__Bacteria;D_1__Proteobacteria;D_2__Deltaproteobacteria;D_3__Myxococcales;D_4__PS-B29	fb21ccc27650369f9f1796dd7cbbf7a0	35	15	0	0	0	0	0	275	2034	32
2370	0.0208711	D_0__Bacteria;D_1__Bacteroidetes;D_2__Ignavibacteria;D_3__OPB56;D_4__uncultured organism;D_5__uncultured organism;D_6__uncultured organism	77a847e50b08af5b3da4e060435c0a0c	163	701	79	113	130	37	199	481	0	467
2360	0.020783	D_0__Bacteria;D_1__Bacteroidetes;D_2__Bacteroidia;D_3__Cytophagales;D_4__Cyclobacteriaceae	b98623e4a1bf81f76faad538e0e18326	56	222	72	85	46	66	82	686	101	944
2323	0.0204572	D_0__Bacteria;D_1__Proteobacteria;D_2__Alphaproteobacteria	4b294ba889fc05216eed688cb9098dda	168	100	292	267	152	165	719	443	0	17
2321	0.0204396	D_0__Bacteria;D_1__Lentisphaerae;D_2__Oligosphaeria;D_3__Oligosphaerales;D_4__Lenti-02	06f9ec677bafbe5fe0a8c5b667b8d05e	98	364	193	66	208	38	284	969	66	35
2292	0.0201842	D_0__Bacteria	d4b51bd30be605517e5262d16277c879	0	0	4	0	0	3	0	0	0	2285
2284	0.0201137	D_0__Bacteria;D_1__Bacteroidetes;D_2__Bacteroidia;D_3__Cytophagales;D_4__Flammeovirgaceae;D_5__Rapidithrix	fd693b08e69168f8d0e2a9832877223c	150	232	234	208	52	156	306	67	879	0
2271	0.0199992	D_0__Bacteria	d0779b958993b57f587255e5b7ca0623	87	93	133	75	76	34	215	843	20	695
2266	0.0199552	D_0__Bacteria;D_1__Chloroflexi;D_2__Anaerolineae;D_3__Anaerolineales;D_4__Anaerolineaceae;D_5__ADurb.Bin120	c2f7c0584dccf3be47f927ed7f4c95da	159	99	0	708	527	602	0	59	36	76
2260	0.0199024	D_0__Bacteria;D_1__Firmicutes	ffbb5f1b29268564204c4962702a5f4a	82	0	122	27	1793	236	0	0	0	0
2257	0.0198759	Unassigned	39441adcba2bbb155c81a5da496df33c	106	482	134	72	22	121	1130	190	0	0
2256	0.0198671	D_0__Bacteria;D_1__Proteobacteria;D_2__Alphaproteobacteria	1aec3ddceb40927d3702319bdb4b5269	79	536	37	0	0	0	8	947	99	550
2233	0.0196646	D_0__Bacteria;D_1__Firmicutes;D_2__Clostridia;D_3__Clostridiales;D_4__Family XIV	49c496de2fa0dc02caf56be9d7bf7c51	0	0	0	0	0	0	0	0	2233	0
2219	0.0195413	D_0__Bacteria;D_1__Spirochaetes;D_2__Spirochaetia;D_3__Spirochaetales;D_4__Spirochaetaceae	e4b052b19ad11550b3f7a708cdee3689	132	315	165	74	948	164	137	112	91	81
2218	0.0195325	D_0__Bacteria	f869cd0e3d28ce51991ffe3b93c38f1f	0	24	14	0	52	19	21	0	0	2088
2211	0.0194709	D_0__Bacteria	d48299ee71838e7703c752e2ad820f08	165	321	0	131	57	31	119	1185	132	70
2199	0.0193652	D_0__Bacteria;D_1__Proteobacteria;D_2__Gammaproteobacteria;D_3__Thiomicrospirales;D_4__Thiomicrospiraceae;D_5__Thiomicrospira	403516b3fd51c0ce718b4579968ce045	44	18	0	138	0	0	147	957	61	834
2197	0.0193476	D_0__Bacteria;D_1__Gemmatimonadetes;D_2__Gemmatimonadetes;D_3__Gemmatimonadales;D_4__Gemmatimonadaceae	83f8f48d141a81f8710d9ede712f1a57	382	163	25	198	75	215	62	488	530	59
2196	0.0193388	D_0__Bacteria;D_1__Chloroflexi;D_2__Anaerolineae;D_3__SBR1031;D_4__A4b	8e55185bb74b287c2d22b102709d0ec9	250	476	91	292	70	494	220	111	176	16
2193	0.0193123	D_0__Bacteria;D_1__Bacteroidetes;D_2__Bacteroidia;D_3__Cytophagales;D_4__Amoebophilaceae;D_5__Candidatus Amoebophilus;D_6__uncultured organism	05c2f930843cdab4626b94fd81f4c9a4	435	184	169	220	97	249	669	55	115	0
2180	0.0191979	D_0__Bacteria;D_1__Kiritimatiellaeota;D_2__Kiritimatiellae;D_3__WCHB1-41;D_4__uncultured organism;D_5__uncultured organism;D_6__uncultured organism	f1087e087c1b168578c945010ea70f1d	22	518	128	515	99	121	288	489	0	0
2147	0.0189072	D_0__Bacteria;D_1__Gemmatimonadetes;D_2__BD2-11 terrestrial group	bda7865456b2067dfeb3e5688b50b479	263	123	70	128	36	224	244	331	700	28
2146	0.0188984	D_0__Bacteria;D_1__Proteobacteria;D_2__Deltaproteobacteria;D_3__Desulfobacterales;D_4__Desulfobacteraceae;D_5__Desulfotignum	ea447109fbf4ea79e588fd7182f56b5a	376	976	24	118	79	37	205	271	60	0
2137	0.0188192	D_0__Bacteria;D_1__Patescibacteria;D_2__Saccharimonadia;D_3__Saccharimonadales;D_4__uncultured bacterium;D_5__uncultured bacterium;D_6__uncultured bacterium	653fdeddde19f41cdb4c8c625fc06d61	327	350	36	976	44	102	237	65	0	0
2125	0.0187135	D_0__Bacteria;D_1__Proteobacteria;D_2__Alphaproteobacteria	0192084736e2b919517f2b4813ef2ddd	157	253	158	103	50	182	213	655	0	354
2117	0.0186431	D_0__Bacteria;D_1__Firmicutes;D_2__Clostridia;D_3__Clostridiales;D_4__Peptococcaceae;D_5__Desulfitibacter;D_6__uncultured bacterium	17734d7c4148d9b9470433db3eef6b74	178	950	0	87	141	55	84	214	408	0
2099	0.0184845	D_0__Bacteria;D_1__Planctomycetes;D_2__vadinHA49	46cc7549230fa9f4fffc3f94a4749b71	146	120	55	740	87	588	75	277	0	11
2084	0.0183524	D_0__Bacteria	c24e9d0b81371a82b6d5d2b2e0a98503	28	25	0	0	2031	0	0	0	0	0
2071	0.018238	D_0__Bacteria;D_1__Firmicutes;D_2__Clostridia;D_3__Clostridiales;D_4__Peptococcaceae	a240d8644776338a0f09e450a1e14ce1	221	274	111	229	145	78	252	580	24	157
2048	0.0180354	D_0__Bacteria;D_1__Firmicutes;D_2__Clostridia;D_3__Clostridiales;D_4__Clostridiaceae 3	055503aa5cf67eef01c869c58d58d85b	166	455	108	110	164	36	194	580	41	194
2032	0.0178945	D_0__Bacteria;D_1__Fibrobacteres;D_2__Fibrobacteria;D_3__Fibrobacterales;D_4__Fibrobacteraceae;D_5__uncultured	223ad55d393802de8eff60bdad892925	0	0	0	39	37	16	0	1275	0	665
2031	0.0178857	D_0__Bacteria;D_1__Firmicutes;D_2__Clostridia;D_3__Clostridiales;D_4__Ruminococcaceae;D_5__Ruminococcaceae UCG-012;D_6__uncultured organism	a64cb098d073fe70c8d8e7c718fb1bca	141	110	301	201	107	129	199	666	157	20
2015	0.0177448	D_0__Bacteria;D_1__Planctomycetes;D_2__Phycisphaerae;D_3__Phycisphaerales;D_4__AKAU3564 sediment group;D_5__uncultured organism;D_6__uncultured organism	8c79b35e895265d4fc297a67bd45bf4d	253	773	0	168	149	38	153	75	30	376
2013	0.0177272	D_0__Bacteria;D_1__Firmicutes;D_2__Clostridia;D_3__Clostridiales;D_4__Ruminococcaceae	73f225f9a4f596d24ea27465300b0e4f	456	625	104	121	500	124	59	24	0	0
1997	0.0175863	D_0__Bacteria;D_1__Proteobacteria;D_2__Deltaproteobacteria;D_3__Desulfarculales;D_4__Desulfarculaceae;D_5__Desulfatiglans	03baad8bd07bdf149320620a9149684d	113	317	0	0	930	62	75	226	116	158
1976	0.0174014	D_0__Bacteria	b4b9aa9ed611333af76d3dadf65e2a4a	465	791	0	85	0	74	342	174	0	45
1957	0.017234	D_0__Bacteria;D_1__Firmicutes;D_2__Clostridia;D_3__Clostridiales	b64514546e6c09bcc9b3f2bd85354fc8	156	365	93	64	539	78	83	367	171	41
1949	0.0171636	D_0__Bacteria;D_1__Patescibacteria;D_2__Microgenomatia;D_3__Candidatus Chisholmbacteria;D_4__Microgenomates group bacterium RIFCSPLOWO2_01_FULL_47_10;D_5__Microgenomates group bacterium RIFCSPLOWO2_01_FULL_47_10;D_6__Microgenomates group bacterium RIFCSPLOWO2_01_FULL_47_10	e26bcc7b362ed81e882f9e298b95df68	150	260	22	260	13	180	548	276	0	240
1947	0.017146	D_0__Bacteria	8888c9e0ba58d13c949bdb3098380538	232	180	0	272	26	589	465	85	98	0
1929	0.0169875	D_0__Bacteria;D_1__Firmicutes;D_2__Clostridia;D_3__M55-D21;D_4__uncultured bacterium;D_5__uncultured bacterium;D_6__uncultured bacterium	dae7e103806e9291717ebe6ecc9cb1d2	153	349	41	105	428	127	72	195	459	0
1925	0.0169522	D_0__Bacteria	0daed265e0d9364ecf62d3062adc45ef	216	602	0	361	128	100	153	307	58	0
1920	0.0169082	D_0__Bacteria	e2d9996b9e3a75c5083185341d08fd0a	43	111	434	49	653	24	53	186	154	213
1900	0.0167321	D_0__Bacteria;D_1__Proteobacteria;D_2__Gammaproteobacteria	93c705aa816f816da3467a25257d3fa0	209	331	24	110	51	29	30	592	13	511
1899	0.0167233	D_0__Bacteria;D_1__Bacteroidetes;D_2__Bacteroidia;D_3__Bacteroidales;D_4__Marinilabiliaceae;D_5__uncultured	3a4d6ac908c54a4b3a84553d0bd940d9	236	413	178	0	240	0	832	0	0	0
1895	0.016688	D_0__Bacteria;D_1__Deinococcus-Thermus;D_2__Deinococci;D_3__Deinococcales;D_4__Trueperaceae;D_5__Truepera;D_6__uncultured organism	71f005cfd7264fe505f9e937aa6ac047	247	308	94	100	193	230	116	269	0	338
1891	0.0166528	D_0__Bacteria	da52c02531c0ba12b632fc8ffb3d733c	0	0	0	0	0	0	0	975	916	0
1887	0.0166176	D_0__Bacteria;D_1__Proteobacteria;D_2__Deltaproteobacteria;D_3__Myxococcales	46ea0ad892d4203f976c19001cf3b995	281	379	107	184	714	73	114	35	0	0
1885	0.0166	D_0__Bacteria;D_1__Firmicutes;D_2__Clostridia;D_3__Clostridiales;D_4__Family XIV;D_5__uncultured;D_6__uncultured Clostridiisalibacter sp.	f1b23e81eaaca34451393fe361be0c14	74	55	297	98	677	108	0	195	54	327
1884	0.0165912	D_0__Bacteria;D_1__Proteobacteria;D_2__Alphaproteobacteria;D_3__Micavibrionales;D_4__Micavibrionaceae;D_5__uncultured	92de8f1dc8d0282f4dcbb43ac469bb97	161	173	154	136	20	125	732	176	0	207
1879	0.0165471	D_0__Bacteria;D_1__Firmicutes;D_2__Clostridia;D_3__Clostridiales;D_4__Ruminococcaceae;D_5__Ruminiclostridium	07de7d297750a9941144397c3ca020da	43	84	98	354	80	69	87	437	57	570
1866	0.0164327	D_0__Bacteria;D_1__Proteobacteria;D_2__Deltaproteobacteria;D_3__Desulfobacterales;D_4__Desulfobacteraceae	20b7cfd1f84c5d4925d30186e26dee28	92	0	0	0	0	0	0	327	1447	0
1859	0.016371	D_0__Bacteria;D_1__Chloroflexi;D_2__Anaerolineae;D_3__SBR1031;D_4__bacterium YC-ZSS-LKJ145;D_5__bacterium YC-ZSS-LKJ145;D_6__bacterium YC-ZSS-LKJ145	8087b8ab0d559d1c52bef8a994578a22	134	0	0	0	735	979	0	11	0	0
1856	0.0163446	D_0__Bacteria;D_1__Armatimonadetes;D_2__Fimbriimonadia;D_3__Fimbriimonadales;D_4__uncultured organism;D_5__uncultured organism;D_6__uncultured organism	401730d110d7c79c0a4aeaada60e09ee	118	105	108	338	35	454	424	39	126	109
1847	0.0162653	D_0__Bacteria;D_1__Firmicutes;D_2__Clostridia	a2ab97a8d25c7b09a8a39c79d95b74a7	474	510	253	150	77	97	73	138	37	38
1844	0.0162389	D_0__Bacteria;D_1__Proteobacteria;D_2__Deltaproteobacteria;D_3__Bradymonadales;D_4__Bradymonadaceae	5a6d50eb041840d939cd7dff3a50d2a1	306	242	87	247	726	95	61	80	0	0
1836	0.0161685	D_0__Bacteria;D_1__Halanaerobiaeota;D_2__Halanaerobiia;D_3__Halanaerobiales;D_4__Halanaerobiaceae;D_5__Halocella;D_6__uncultured organism	51a1a8d1340eebf0019a548fca9315ff	169	395	236	53	343	97	0	209	0	334
1817	0.0160012	D_0__Bacteria	51db62bfb300b9107c394edd8c4d890a	56	121	0	186	0	1015	421	0	0	18
1790	0.0157634	D_0__Bacteria;D_1__Cyanobacteria;D_2__Melainabacteria;D_3__Vampirovibrionales;D_4__uncultured bacterium;D_5__uncultured bacterium;D_6__uncultured bacterium	e7d7603948859d07c10c7e1852cfbbf8	211	103	0	21	10	91	33	417	904	0
1782	0.0156929	D_0__Bacteria;D_1__Proteobacteria;D_2__Deltaproteobacteria	1f7de3f011546e8b0b037723e01499c3	175	62	0	45	1427	73	0	0	0	0
1761	0.015508	D_0__Bacteria;D_1__Patescibacteria;D_2__WS6 (Dojkabacteria)	a674a5120333d12c29b8e7269e529c7b	290	72	24	142	951	30	122	62	68	0
1757	0.0154728	D_0__Bacteria	ada0948474753818eddd23fcb6b55469	11	37	557	0	1051	49	9	0	0	43
1752	0.0154287	D_0__Bacteria	cd0c9a553cb7a2cfa2c38e2bec92fb7f	0	0	0	0	0	0	0	0	0	1752
1748	0.0153935	D_0__Bacteria	a14398c5216c3a1b47d8f43637f38d98	3	31	16	13	43	16	14	65	0	1547
1747	0.0153847	D_0__Bacteria;D_1__Proteobacteria;D_2__Deltaproteobacteria;D_3__Bdellovibrionales;D_4__Bdellovibrionaceae;D_5__OM27 clade	fc784997eb0f6e31acd3aae263530bd4	154	240	42	217	177	210	103	136	32	436
1744	0.0153583	D_0__Bacteria;D_1__Proteobacteria;D_2__Deltaproteobacteria	6244b846cb2b5f91409ead8d001e68e8	418	360	295	133	100	0	82	130	0	226
1741	0.0153319	D_0__Bacteria;D_1__Proteobacteria;D_2__Deltaproteobacteria;D_3__Desulfovibrionales;D_4__Desulfohalobiaceae;D_5__Desulfonauticus;D_6__Desulfonauticus submarinus	ac90fc48abaff1d32b6c1f101b0280c2	308	617	0	89	636	91	0	0	0	0
1738	0.0153054	D_0__Bacteria;D_1__Epsilonbacteraeota;D_2__Campylobacteria;D_3__Campylobacterales	2d3429b6a8919d6ad9a344f6bf52cd54	211	96	0	115	82	24	858	231	14	107
1732	0.0152526	D_0__Bacteria;D_1__Bacteroidetes;D_2__Bacteroidia;D_3__Sphingobacteriales;D_4__E6aC02;D_5__uncultured bacterium;D_6__uncultured bacterium	87f80723d6edcbdad69aa9e340ca6e01	42	48	521	0	963	158	0	0	0	0
1731	0.0152438	D_0__Bacteria;D_1__Lentisphaerae;D_2__Oligosphaeria;D_3__Oligosphaerales;D_4__Oligosphaeraceae;D_5__uncultured Verrucomicrobia bacterium;D_6__uncultured Verrucomicrobia bacterium	4cd24d6e947001d4a09b0a0b2e3c9add	1190	396	46	52	47	0	0	0	0	0
1729	0.0152262	D_0__Bacteria;D_1__Proteobacteria	af2ba6e05ae95c4f781a021f9a5a1a84	0	9	24	0	35	0	0	0	0	1661
1714	0.0150941	D_0__Bacteria;D_1__Patescibacteria;D_2__Gracilibacteria;D_3__uncultured organism;D_4__uncultured organism;D_5__uncultured organism;D_6__uncultured organism	1bb945917afc3ed1d97b7f33c5441bb8	227	636	69	93	56	0	633	0	0	0
1712	0.0150765	D_0__Bacteria	e1e3fb68eb48a07d8c6c6acd35ce3be8	11	75	44	457	12	515	246	204	0	148
1709	0.0150501	D_0__Bacteria	d744b0c8789746d2d1c28695cea58c40	134	371	43	162	35	355	438	41	37	93
1704	0.015006	D_0__Bacteria;D_1__Proteobacteria;D_2__Deltaproteobacteria;D_3__Bdellovibrionales;D_4__Bacteriovoracaceae;D_5__Peredibacter	d5a6c9a70ceb099375a6330371212800	80	248	0	0	0	0	0	1376	0	0
1699	0.014962	D_0__Bacteria;D_1__Bacteroidetes;D_2__Ignavibacteria;D_3__Ignavibacteriales;D_4__Melioribacteraceae;D_5__IheB3-7	0aa2b147d90c3d9f2702b09f24cb8fc5	28	43	0	36	0	6	31	1399	30	126
1697	0.0149444	D_0__Bacteria;D_1__Firmicutes;D_2__Clostridia	4ccbd6c22982661cf0754a33944b8676	163	141	187	0	957	249	0	0	0	0
1696	0.0149356	D_0__Bacteria;D_1__Fibrobacteres;D_2__Fibrobacteria;D_3__Fibrobacterales	ee6c6f5597fba3344cb3256e2098c7c3	286	210	46	97	181	58	206	533	64	15
1696	0.0149356	D_0__Bacteria;D_1__Patescibacteria;D_2__Microgenomatia	0494cd343a094290473c5abf0299abc7	860	0	0	63	132	637	4	0	0	0
1688	0.0148651	D_0__Bacteria;D_1__Firmicutes;D_2__Bacilli;D_3__Bacillales;D_4__Bacillaceae;D_5__Bacillus	0e496003bbac463ef7859b1931414ea0	180	192	134	102	526	162	81	311	0	0
1680	0.0147947	D_0__Bacteria;D_1__Firmicutes;D_2__Clostridia;D_3__Clostridiales;D_4__uncultured;D_5__uncultured Firmicutes bacterium;D_6__uncultured Firmicutes bacterium	144e2d8518b7eff8201e0286658fdcd3	151	343	434	44	407	69	178	54	0	0
1660	0.0146186	D_0__Bacteria;D_1__Bacteroidetes;D_2__Bacteroidia;D_3__Chitinophagales;D_4__Saprospiraceae;D_5__Phaeodactylibacter	d910a1005cd1535ff678a7f9226ebe26	228	132	337	166	48	109	507	67	58	8
1653	0.0145569	D_0__Bacteria;D_1__Proteobacteria;D_2__Alphaproteobacteria;D_3__Rhodobacterales;D_4__Rhodobacteraceae	d695b2a22683f240d3786fa51eb1702a	137	666	0	199	0	0	0	134	0	517
1646	0.0144953	D_0__Bacteria	7d1ce1d1229ed61e46a4c0d75b8cc85f	55	128	23	184	0	673	398	25	0	160
1640	0.0144424	D_0__Bacteria;D_1__Firmicutes;D_2__Clostridia;D_3__Clostridiales;D_4__Clostridiaceae 2;D_5__Natronincola;D_6__Natronincola histidinovorans	6a68cae3691821249b4c5348f0dd1183	180	201	38	51	725	117	32	236	52	8
1622	0.0142839	D_0__Bacteria	0a063fe5dd1b47fd0c17346b32eb7304	194	811	0	172	0	186	259	0	0	0
1621	0.0142751	D_0__Bacteria	772dc9f55a22db4cd85f6129b5c8c635	0	6	0	0	0	0	0	3	0	1612
1612	0.0141958	D_0__Bacteria;D_1__Tenericutes;D_2__Mollicutes;D_3__Haloplasmatales;D_4__Haloplasmataceae;D_5__Haloplasma	01d8431dce3f346536e514a76a3746ca	93	113	0	48	236	138	66	375	172	371
1604	0.0141254	D_0__Bacteria;D_1__BRC1;D_2__uncultured organism;D_3__uncultured organism;D_4__uncultured organism;D_5__uncultured organism;D_6__uncultured organism	c9dd309f3a5b6d4e1492a87b82addb4d	94	368	56	140	104	67	140	635	0	0
1603	0.0141166	D_0__Bacteria;D_1__Firmicutes	f1594675d731cf83a8ef7a055a0aa1e3	57	0	90	0	1300	156	0	0	0	0
1596	0.0140549	D_0__Bacteria	65714d5fe2cf928174231fd88400a867	184	690	0	24	8	554	136	0	0	0
1593	0.0140285	D_0__Bacteria;D_1__Proteobacteria;D_2__Deltaproteobacteria;D_3__Desulfobacterales;D_4__Desulfobacteraceae	6f7009074c94c64eada718ac3f4499cd	148	273	73	76	94	56	194	667	12	0
1591	0.0140109	D_0__Bacteria;D_1__Bacteroidetes;D_2__Bacteroidia;D_3__Flavobacteriales;D_4__Flavobacteriaceae	74cf3d43c01ffea36c46867e621279b9	203	306	0	226	0	100	272	209	0	275
1580	0.013914	D_0__Bacteria	5bf421715075b9c6b272dac26110e735	0	0	22	0	0	0	5	0	0	1553
1578	0.0138964	D_0__Bacteria	652e21157460065198f9d275d923932f	13	47	726	50	70	57	99	0	0	516
1567	0.0137996	D_0__Bacteria	04503bef480d551a86aa7583a71d9fa5	0	0	136	0	13	8	38	0	0	1372
1565	0.0137819	D_0__Bacteria;D_1__Proteobacteria;D_2__Alphaproteobacteria;D_3__Caulobacterales;D_4__Parvularculaceae;D_5__Parvularcula	29ec3ddb348bc28646314d295a80bf02	227	272	177	169	44	225	241	210	0	0
1557	0.0137115	D_0__Bacteria;D_1__Fibrobacteres;D_2__Fibrobacteria;D_3__Fibrobacterales;D_4__09D2Z48;D_5__uncultured organism;D_6__uncultured organism	14bbee5eea60189276e6649dcf8bb6a1	53	191	28	517	216	348	40	164	0	0
1551	0.0136587	D_0__Bacteria;D_1__Bacteroidetes;D_2__Bacteroidia	4f3b7fc9b954cfefd9a1699dc06ca785	0	0	0	0	18	0	0	1122	73	338
1548	0.0136322	D_0__Bacteria;D_1__Proteobacteria;D_2__Deltaproteobacteria	4dd7587491531d7b61304d01188d212d	83	710	63	26	119	14	78	223	0	232
1538	0.0135442	D_0__Bacteria;D_1__Verrucomicrobia;D_2__Verrucomicrobiae;D_3__Opitutales;D_4__Puniceicoccaceae;D_5__Verruc-01	4ecee4c423644766c06a7d54cad58c58	41	37	43	884	43	207	199	84	0	0
1524	0.0134209	D_0__Bacteria;D_1__Proteobacteria;D_2__Deltaproteobacteria;D_3__Desulfovibrionales;D_4__Desulfovibrionaceae;D_5__Desulfovibrio	5e715372fa66376c49e54fef14f2fc50	214	717	0	189	0	29	351	0	24	0
1512	0.0133152	D_0__Bacteria;D_1__Halanaerobiaeota;D_2__Halanaerobiia;D_3__Halanaerobiales;D_4__Halobacteroidaceae;D_5__Orenia;D_6__uncultured organism	d3d0ef1c573f5e935d592a40e91dc895	258	417	43	0	468	291	35	0	0	0
1510	0.0132976	D_0__Bacteria;D_1__Bacteroidetes;D_2__Bacteroidia;D_3__Flavobacteriales;D_4__Cryomorphaceae;D_5__Owenweeksia;D_6__uncultured organism	259fe5502855392f3c89d927efcbb287	78	150	127	91	16	72	893	83	0	0
1493	0.0131479	D_0__Bacteria;D_1__Proteobacteria;D_2__Alphaproteobacteria;D_3__Rhodobacterales;D_4__Rhodobacteraceae	0f5fac78de5baa45401fb143108b3b09	254	169	0	321	0	113	98	503	35	0
1481	0.0130422	D_0__Bacteria;D_1__Firmicutes;D_2__Clostridia;D_3__Clostridiales;D_4__Peptococcaceae	c64842a0f53e366e5cb5a2c7a2818f1e	33	0	0	0	1330	118	0	0	0	0
1477	0.013007	D_0__Bacteria;D_1__Patescibacteria;D_2__Parcubacteria;D_3__Candidatus Kaiserbacteria	459ccddc532d8e0a83d42d732a53a9be	175	425	0	111	0	121	318	299	0	28
1477	0.013007	D_0__Bacteria;D_1__Planctomycetes;D_2__Phycisphaerae;D_3__Phycisphaerales;D_4__AKAU3564 sediment group	aab4f1e79978bb28a15ec38262032db2	50	117	51	107	155	36	246	463	86	166
1472	0.012963	D_0__Bacteria;D_1__Proteobacteria;D_2__Gammaproteobacteria;D_3__Nitrococcales;D_4__Nitrococcaceae;D_5__Halopeptonella	435e2ece63a1b4858d073a5a33ca2adb	224	369	147	148	165	158	187	74	0	0
1467	0.0129189	D_0__Bacteria;D_1__Actinobacteria;D_2__Nitriliruptoria;D_3__Nitriliruptorales;D_4__Nitriliruptoraceae	8ceb5ac817af07756f192d93be44c83e	0	0	0	0	1467	0	0	0	0	0
1464	0.0128925	D_0__Bacteria;D_1__Fibrobacteres;D_2__Fibrobacteria;D_3__Fibrobacterales	ec1e3bce68e5f979010525d702ffac75	66	240	0	36	184	51	0	126	761	0
1450	0.0127692	D_0__Bacteria;D_1__Patescibacteria;D_2__ABY1;D_3__Candidatus Falkowbacteria;D_4__uncultured Parcubacteria group bacterium;D_5__uncultured Parcubacteria group bacterium;D_6__uncultured Parcubacteria group bacterium	84512a6fb54c2906f63aefc033d5a612	61	274	0	138	36	35	286	608	12	0
1445	0.0127252	D_0__Bacteria	15718e193c9cbb216f78a1c01b49d692	141	963	0	65	37	0	125	114	0	0
1440	0.0126812	D_0__Bacteria;D_1__Chloroflexi;D_2__Anaerolineae;D_3__SBR1031;D_4__uncultured organism;D_5__uncultured organism;D_6__uncultured organism	d958f9aa6f46ed6bb75f8c11e86acdc4	86	0	0	0	1354	0	0	0	0	0
1422	0.0125226	D_0__Bacteria;D_1__Proteobacteria;D_2__Gammaproteobacteria	f4390c33209c09cf0fb132fe0b7f7436	99	49	35	70	1123	46	0	0	0	0
1417	0.0124786	D_0__Bacteria;D_1__Cyanobacteria;D_2__Oxyphotobacteria;D_3__Nostocales;D_4__Oscillatoriaceae;D_5__Oscillatoria PCC-6304	d5c679f49e4e547d35e9889569b98043	0	0	0	0	0	38	0	622	237	520
1411	0.0124258	D_0__Bacteria;D_1__Firmicutes;D_2__Clostridia;D_3__M55-D21;D_4__uncultured bacterium;D_5__uncultured bacterium;D_6__uncultured bacterium	89e7378be098b9fa82f1071cfe7bad1a	93	173	42	74	52	33	172	242	530	0
1396	0.0122937	D_0__Bacteria;D_1__Firmicutes;D_2__Clostridia;D_3__Clostridiales;D_4__Family XII;D_5__Fusibacter	c7f6b858b829653f50d29de5c043821c	0	0	0	13	0	92	9	817	23	442
1386	0.0122056	D_0__Bacteria;D_1__Bacteroidetes;D_2__Bacteroidia	5f87f818aefa688fae558ba144361c81	159	367	182	125	181	113	174	85	0	0
1382	0.0121704	D_0__Bacteria;D_1__Proteobacteria;D_2__Alphaproteobacteria	2068645fa4a37ca7a87fa7cb578b67f9	631	490	0	261	0	0	0	0	0	0
1382	0.0121704	D_0__Bacteria;D_1__Proteobacteria;D_2__Alphaproteobacteria;D_3__Rhizobiales;D_4__Beijerinckiaceae;D_5__Methylobacterium	c185e90e2564cffd1b0f98c50be10e42	134	102	0	136	162	129	0	339	380	0
1381	0.0121616	D_0__Bacteria	95939c9d377de64fdd3a8246b68f764b	0	18	728	0	172	0	35	0	0	428
1379	0.012144	D_0__Bacteria;D_1__Chloroflexi;D_2__Anaerolineae;D_3__SBR1031	a8659b8c79662e9610c3532caf82d346	36	59	0	0	981	303	0	0	0	0
1378	0.0121352	D_0__Bacteria;D_1__Planctomycetes;D_2__vadinHA49;D_3__uncultured organism;D_4__uncultured organism;D_5__uncultured organism;D_6__uncultured organism	e51a4e2292c2e6baf37cd6c7627e1e62	208	163	135	257	175	85	216	125	14	0
1378	0.0121352	D_0__Bacteria;D_1__Proteobacteria;D_2__Alphaproteobacteria;D_3__Rhodobacterales;D_4__Rhodobacteraceae	289ab888508d23920c556bff235e2661	217	132	112	0	98	170	145	222	31	251
1377	0.0121264	D_0__Bacteria;D_1__Bacteroidetes;D_2__Bacteroidia;D_3__Cytophagales;D_4__Amoebophilaceae;D_5__Candidatus Amoebophilus;D_6__uncultured bacterium	b88c562553e7a013fac802d27255a323	97	94	0	40	0	0	1087	59	0	0
1363	0.0120031	D_0__Bacteria;D_1__Firmicutes;D_2__Clostridia;D_3__Clostridiales;D_4__Peptococcaceae;D_5__Desulfitibacter	f440379a3b8dd509f451516e027ca966	161	199	0	121	0	0	153	729	0	0
1355	0.0119326	D_0__Bacteria;D_1__Planctomycetes;D_2__Phycisphaerae;D_3__Phycisphaerales;D_4__AKAU3564 sediment group;D_5__uncultured organism;D_6__uncultured organism	934c0bbe3385170607646cb7d5246610	66	30	0	26	936	297	0	0	0	0
1351	0.0118974	D_0__Bacteria	795f06fa7c19604c69cfdcc65ae7864d	194	297	0	59	36	663	102	0	0	0
1346	0.0118534	D_0__Bacteria	b413b7fed87146de554d37e47993b0e4	245	497	0	59	0	238	263	44	0	0
1346	0.0118534	D_0__Bacteria;D_1__Halanaerobiaeota;D_2__Halanaerobiia;D_3__Halanaerobiales;D_4__Halanaerobiaceae;D_5__Halanaerobium	1ec6bc0c26a1c657e45906af4f1c1a0b	0	333	791	0	0	0	222	0	0	0
1344	0.0118357	Unassigned	d656ae86a83e5cd65d50f1ffbbce7c2b	134	391	0	90	0	219	423	76	11	0
1337	0.0117741	D_0__Bacteria;D_1__Chloroflexi;D_2__Chloroflexia;D_3__Chloroflexales;D_4__Chloroflexaceae;D_5__Chloronema	bf461fb220e0326c890526451d5e3a00	71	202	24	118	130	382	343	67	0	0
1335	0.0117565	Unassigned	aedb609389d6f0e1476483000874f070	0	0	0	0	0	0	0	0	0	1335
1330	0.0117125	D_0__Bacteria;D_1__Kiritimatiellaeota;D_2__Kiritimatiellae;D_3__WCHB1-41;D_4__uncultured organism;D_5__uncultured organism;D_6__uncultured organism	049ddda5e48051d0be89400be2e8d07b	186	106	62	121	65	81	661	48	0	0
1328	0.0116948	D_0__Bacteria;D_1__Bacteroidetes;D_2__Rhodothermia;D_3__Rhodothermales;D_4__Rhodothermaceae;D_5__Longimonas	3b76b5b53eb0972254bd3f6522471d81	99	121	329	132	45	217	331	54	0	0
1315	0.0115804	D_0__Bacteria;D_1__Chloroflexi;D_2__Anaerolineae;D_3__SBR1031;Ambiguous_taxa;Ambiguous_taxa;Ambiguous_taxa	8208ea3ad929daf3fdfe241497f35f6e	247	686	0	76	224	57	25	0	0	0
1313	0.0115627	D_0__Bacteria;D_1__Proteobacteria;D_2__Alphaproteobacteria;D_3__Rhodobacterales;D_4__Rhodobacteraceae	b345cf54ad1d1679dec257fb773e02d2	195	336	108	102	0	171	120	281	0	0
1310	0.0115363	D_0__Bacteria;D_1__Verrucomicrobia;D_2__Verrucomicrobiae;D_3__Opitutales	7d543e4254ecc1cd76f27979a93f8e94	215	174	32	172	0	193	348	89	87	0
1302	0.0114659	D_0__Bacteria;D_1__Patescibacteria;D_2__ABY1;D_3__Candidatus Kerfeldbacteria	51c7752df5ffda95159ea0dc02faaf7d	121	389	422	76	111	36	98	49	0	0
1302	0.0114659	D_0__Bacteria;D_1__Proteobacteria;D_2__Alphaproteobacteria;D_3__Rhodobacterales;D_4__Rhodobacteraceae	567c76788768fd82cfef55a39268abb5	98	98	0	53	0	67	0	191	760	35
1301	0.0114571	D_0__Bacteria;D_1__Firmicutes;D_2__Clostridia;D_3__Clostridiales	12e097442ebd6575597d921f914fedea	0	0	0	0	976	325	0	0	0	0
1301	0.0114571	D_0__Bacteria;D_1__Proteobacteria;D_2__Alphaproteobacteria;D_3__Rhodobacterales;D_4__Rhodobacteraceae;D_5__Rubribacterium	c17189da6f61621446903deb26f0d43f	141	105	96	246	102	412	133	0	0	66
1297	0.0114218	D_0__Bacteria;D_1__Firmicutes;D_2__Clostridia;D_3__Clostridiales;D_4__uncultured;D_5__uncultured Firmicutes bacterium;D_6__uncultured Firmicutes bacterium	884282a6821f02596b26cce532f37b01	104	249	0	124	113	75	130	161	29	312
1296	0.011413	D_0__Bacteria	d5568cdf71d71716811db2dec9295763	105	134	20	131	30	143	93	239	401	0
1295	0.0114042	Unassigned	e5f20c2c41a77169f289e4b287b27a14	214	472	0	126	0	300	183	0	0	0
1275	0.0112281	D_0__Bacteria;D_1__Planctomycetes;D_2__Phycisphaerae;D_3__Phycisphaerales;D_4__AKAU3564 sediment group;D_5__uncultured organism;D_6__uncultured organism	a470d8b2a4b63889cab05a478d5d3f5d	112	110	169	0	718	141	25	0	0	0
1274	0.0112193	D_0__Bacteria;D_1__Chloroflexi;D_2__Anaerolineae;D_3__SBR1031;D_4__uncultured organism;D_5__uncultured organism;D_6__uncultured organism	e31947dfed3de76bf304ea679b55faf5	0	301	0	589	0	0	0	384	0	0
1255	0.011052	D_0__Bacteria;D_1__Spirochaetes;D_2__Spirochaetia;D_3__Spirochaetales;D_4__Spirochaetaceae	755610d32db0b8a23e3f4c05fedbd95c	88	71	0	56	167	0	34	373	111	355
1247	0.0109815	D_0__Bacteria;D_1__Latescibacteria;D_2__uncultured organism;D_3__uncultured organism;D_4__uncultured organism;D_5__uncultured organism;D_6__uncultured organism	b0f2583e94ecafd62c37367e435db888	172	352	11	198	80	49	21	218	146	0
1245	0.0109639	D_0__Bacteria;D_1__Firmicutes;D_2__Clostridia;D_3__Clostridiales;D_4__Clostridiaceae 3	a454acc1e868996adcc5db34d7fedb14	143	81	131	0	625	128	137	0	0	0
1244	0.0109551	Unassigned	34f6f3730ca56e732586ecd0ac57e135	186	538	28	93	6	96	241	0	0	56
1234	0.010867	D_0__Bacteria;D_1__Proteobacteria;D_2__Deltaproteobacteria;D_3__Oligoflexales;D_4__0319-6G20;D_5__uncultured sediment bacterium;D_6__uncultured sediment bacterium	480a70aeb9f0428b33fa793794ab1e00	0	0	0	26	34	0	60	277	0	837
1233	0.0108582	D_0__Bacteria;D_1__Cloacimonetes;D_2__Cloacimonadia;D_3__Cloacimonadales;D_4__MSBL8;D_5__bacterium enrichment culture clone E23;D_6__bacterium enrichment culture clone E23	65053a8e39e6f746b1e4ff112a790c0a	139	1002	75	11	0	0	6	0	0	0
1229	0.010823	D_0__Bacteria;D_1__Bacteroidetes;D_2__Rhodothermia;D_3__Rhodothermales;D_4__Rhodothermaceae;D_5__Salinibacter	3e5663b3d0403f175473812640dbded2	169	354	115	171	130	84	137	69	0	0
1228	0.0108142	D_0__Bacteria;D_1__Proteobacteria;D_2__Alphaproteobacteria	a16309f5b53571f7293d10607ee4be4c	44	68	18	58	53	22	75	686	15	189
1227	0.0108054	D_0__Bacteria;D_1__Proteobacteria;D_2__Gammaproteobacteria;D_3__Ectothiorhodospirales;D_4__Ectothiorhodospiraceae;D_5__Halofilum	1c8a1eaf73158399fe121bd93d42db36	53	87	0	33	1014	40	0	0	0	0
1224	0.010779	D_0__Bacteria;D_1__Spirochaetes;D_2__MVP-15	6dc022a9830dbe8998099a647e35712f	16	520	153	61	93	50	331	0	0	0
1218	0.0107261	D_0__Bacteria	fe36163c651160e9053325dbf0d5bd5b	174	199	73	179	54	167	136	70	62	104
1216	0.0107085	D_0__Bacteria;D_1__Chloroflexi;D_2__Anaerolineae;D_3__SBR1031;D_4__A4b	75fc7e40c987b2e5610d5718ec2c3427	139	193	126	221	34	189	286	28	0	0
1215	0.0106997	D_0__Bacteria;D_1__Spirochaetes;D_2__Spirochaetia;D_3__Spirochaetales;D_4__Spirochaetaceae	0fdd5a1c681bc9b409ca17fa0f587210	198	356	167	97	346	51	0	0	0	0
1214	0.0106909	D_0__Bacteria;D_1__Bacteroidetes;D_2__Bacteroidia;D_3__Bacteroidales;D_4__ML635J-40 aquatic group;D_5__uncultured Bacteroidetes bacterium;D_6__uncultured Bacteroidetes bacterium	ed374e95f5974ca4dd100badc36e9ab2	24	0	0	0	1190	0	0	0	0	0
1212	0.0106733	D_0__Bacteria	84d53daded50f4cba168a0da70700e09	0	4	11	0	0	0	3	0	0	1194
1211	0.0106645	D_0__Bacteria;D_1__Latescibacteria;D_2__Latescibacteria;D_3__Latescibacterales;D_4__Latescibacteraceae;D_5__Candidatus Latescibacter;D_6__uncultured bacterium	82a06fea43c9065dcf9a0d6638dbe2ad	110	432	103	67	244	58	129	68	0	0
1198	0.01055	D_0__Bacteria;D_1__Halanaerobiaeota;D_2__Halanaerobiia;D_3__Halanaerobiales;D_4__Halobacteroidaceae;D_5__Orenia;D_6__uncultured bacterium	139d2bfae54b488cbadcf6a6990962cd	120	524	0	36	234	186	58	40	0	0
1195	0.0105236	D_0__Bacteria;D_1__Proteobacteria;D_2__Deltaproteobacteria;D_3__Bradymonadales;D_4__Bradymonadaceae;D_5__uncultured proteobacterium;D_6__uncultured proteobacterium	941abcbb010c20a52332f6a4f9a43d78	29	128	49	64	351	195	291	62	26	0
1191	0.0104884	D_0__Bacteria;D_1__Spirochaetes;D_2__Spirochaetia;D_3__Spirochaetales;D_4__Spirochaetaceae	ffd5bec9b8c833372fde4596c9e11f64	98	439	140	62	241	20	68	123	0	0
1185	0.0104355	D_0__Bacteria;D_1__Aegiribacteria;D_2__bacterium YC-ZSS-LKJ186;D_3__bacterium YC-ZSS-LKJ186;D_4__bacterium YC-ZSS-LKJ186;D_5__bacterium YC-ZSS-LKJ186;D_6__bacterium YC-ZSS-LKJ186	945b60a64a41ba4b887e085027db3488	36	45	0	0	1104	0	0	0	0	0
1180	0.0103915	D_0__Bacteria;D_1__Proteobacteria;D_2__Gammaproteobacteria;D_3__Alteromonadales;D_4__Marinobacteraceae;D_5__Marinobacter	ae0ae4ba90561995877951e0341a99f6	101	242	49	0	104	0	59	499	0	126
1178	0.0103739	D_0__Bacteria;D_1__Firmicutes;D_2__Clostridia;D_3__Clostridiales	040cc0ae95689b4cb9fddb0d46b2bfba	38	173	145	45	196	0	181	289	0	111
1176	0.0103563	D_0__Bacteria;D_1__Proteobacteria;D_2__Gammaproteobacteria	2549f02a2100d7fe387c1d02da5970d8	213	184	29	95	38	132	89	140	84	172
1173	0.0103299	D_0__Bacteria;D_1__Proteobacteria;D_2__Deltaproteobacteria;D_3__Desulfovibrionales;D_4__Desulfovibrionaceae;D_5__Desulfovibrio	41fcf0bdb87b04d75c0f841f82fe7f81	0	0	0	0	0	0	0	0	1173	0
1171	0.0103122	D_0__Bacteria;D_1__Proteobacteria;D_2__Deltaproteobacteria	252900f3e3c04f99d758fff1d7c0c1d9	13	30	120	137	59	31	363	340	69	9
1170	0.0103034	D_0__Bacteria;D_1__Bacteroidetes;D_2__Bacteroidia;D_3__Flavobacteriales;D_4__NS9 marine group	393b6d6c339e13b60226be1e9946d752	70	556	61	80	113	29	222	39	0	0
1169	0.0102946	D_0__Bacteria;D_1__Spirochaetes;D_2__Leptospirae;D_3__Leptospirales;D_4__Leptospiraceae;D_5__uncultured;Ambiguous_taxa	6229b585d162d44e3bd877e4caac32a7	110	870	10	27	35	74	43	0	0	0
1169	0.0102946	D_0__Bacteria;D_1__Tenericutes;D_2__Mollicutes;D_3__Haloplasmatales;D_4__Haloplasmataceae;D_5__Haloplasma	c950123cb37939c6b14915bce2522021	192	149	39	53	552	113	38	33	0	0
1164	0.0102506	D_0__Bacteria;D_1__Bacteroidetes;D_2__Bacteroidia;D_3__Flavobacteriales;D_4__Flavobacteriaceae	c1e83cef2d2fd9a9a57d47ee35c5bc6d	34	63	253	38	151	16	533	76	0	0
1154	0.0101625	D_0__Bacteria;D_1__Lentisphaerae;D_2__Oligosphaeria;D_3__SS1-B-02-17	f1f9b89c995f8648b557d16ba63d0170	61	231	39	72	52	15	152	294	0	238
1153	0.0101537	D_0__Bacteria;D_1__Firmicutes;D_2__Clostridia;D_3__Clostridiales;D_4__Peptococcaceae;D_5__Dehalobacter	1670cee15427bfa78ec97b45f1a8b3f4	123	102	0	139	51	36	119	518	38	27
1136	0.010004	D_0__Bacteria;D_1__Planctomycetes;D_2__vadinHA49;D_3__uncultured organism;D_4__uncultured organism;D_5__uncultured organism;D_6__uncultured organism	ab41cf0f8b6dd4a2efc86cb4d1d9a985	216	0	633	0	0	0	0	282	0	5
1135	0.00999522	D_0__Bacteria;D_1__Proteobacteria;D_2__Deltaproteobacteria;D_3__Myxococcales;D_4__P3OB-42;D_5__Deltaproteobacteria bacterium RIFOXYB12_FULL_58_9;D_6__Deltaproteobacteria bacterium RIFOXYB12_FULL_58_9	4bdb07bd548ca2d5f8fafcaf1beee0c6	121	286	87	367	152	67	55	0	0	0
1134	0.00998641	D_0__Bacteria;D_1__Elusimicrobia;D_2__Rs-M47;D_3__uncultured bacterium;D_4__uncultured bacterium;D_5__uncultured bacterium;D_6__uncultured bacterium	2ff06e12d67ea8e69e7712233454e984	12	0	0	0	1066	56	0	0	0	0
1134	0.00998641	D_0__Bacteria;D_1__Proteobacteria;D_2__Alphaproteobacteria	9f14c5f9df0dea7c110e43d479ca1c98	67	48	0	75	0	66	157	721	0	0
1129	0.00994238	D_0__Bacteria;D_1__Planctomycetes;D_2__Phycisphaerae;D_3__Phycisphaerales;D_4__Phycisphaeraceae;D_5__uncultured;D_6__uncultured bacterium	5db1a47d094d732fe8d23d5e2a159cb4	113	122	32	224	42	74	77	445	0	0
1126	0.00991596	D_0__Bacteria;D_1__Firmicutes	c73f7d9058259112cc12730e901ea76b	77	0	218	0	729	102	0	0	0	0
1126	0.00991596	D_0__Bacteria;D_1__Spirochaetes;D_2__Spirochaetia;D_3__Spirochaetales;D_4__Spirochaetaceae	5dccbbc7141183815507e54bee76f476	74	227	33	27	23	13	35	380	70	244
1123	0.00988954	D_0__Bacteria;D_1__Firmicutes;D_2__Clostridia;D_3__Clostridiales	e3476fb8b7633ddb80dea83b5c41e6b3	48	209	340	38	180	55	72	155	0	26
1120	0.00986312	D_0__Bacteria;D_1__Planctomycetes;D_2__Phycisphaerae;D_3__Phycisphaerales;D_4__Phycisphaeraceae;D_5__uncultured	2842f6ece728ebec8bc2ce1b238a71b2	180	112	138	136	96	171	240	47	0	0
1112	0.00979267	D_0__Bacteria;D_1__Proteobacteria;D_2__Alphaproteobacteria;D_3__Tistrellales;D_4__Geminicoccaceae;D_5__Candidatus Alysiosphaera;D_6__uncultured alpha proteobacterium	58cacaf5be0e8294bce788a08f4cbb15	216	100	51	152	102	217	148	126	0	0
1110	0.00977506	D_0__Bacteria;D_1__Proteobacteria	f7de3ade860369f077bc72845b8f571a	11	24	94	17	0	15	13	0	0	936
1100	0.00968699	D_0__Bacteria;D_1__Fibrobacteres;D_2__Fibrobacteria;D_3__Fibrobacterales;D_4__TG3;D_5__uncultured organism;D_6__uncultured organism	4ec48b6185ace238e1d426d49a1c688c	131	295	87	165	191	51	102	78	0	0
1099	0.00967819	D_0__Bacteria;D_1__Firmicutes;D_2__Clostridia;D_3__Clostridiales;D_4__Ruminococcaceae;D_5__Ruminococcaceae UCG-012	81e980a39926bea6979044decb5eff57	0	81	0	96	86	128	156	387	0	165
1094	0.00963415	D_0__Bacteria	db0cc7daf042b3c471d77ec91e5dd7e3	30	122	12	140	5	474	311	0	0	0
1088	0.00958132	D_0__Bacteria	576836afba535757c64c458306d575a9	0	38	114	7	17	11	24	0	0	877
1084	0.00954609	D_0__Bacteria;D_1__Actinobacteria;D_2__WCHB1-81;D_3__uncultured organism;D_4__uncultured organism;D_5__uncultured organism;D_6__uncultured organism	228065b681cc85c2924a6815c85fe1a1	57	0	0	0	881	107	0	0	39	0
1083	0.00953728	D_0__Bacteria;D_1__Planctomycetes;D_2__Phycisphaerae;D_3__Tepidisphaerales;D_4__uncultured bacterium;D_5__uncultured bacterium;D_6__uncultured bacterium	a24baaa694b080c0f7d5b77ddc457124	252	296	45	158	21	171	140	0	0	0
1082	0.00952848	D_0__Bacteria;D_1__Proteobacteria;D_2__Alphaproteobacteria	a84617e7ddfb9281387320a860f62055	146	157	0	157	95	221	167	139	0	0
1080	0.00951087	D_0__Bacteria;D_1__Planctomycetes;D_2__Phycisphaerae;D_3__Phycisphaerales;D_4__AKAU3564 sediment group	684f0a45b1f15acc3ade8f3aa1c1eda8	88	347	0	68	111	27	171	268	0	0
1079	0.00950206	D_0__Bacteria;D_1__Proteobacteria	d61c4fc2023e267f6db436d58e358a08	9	97	758	16	142	28	22	7	0	0
1075	0.00946683	D_0__Bacteria;D_1__Bacteroidetes;D_2__Bacteroidia	b2ccd8fb8990d75ceabf6b5cc373b0fc	0	0	585	73	382	0	35	0	0	0
1070	0.0094228	D_0__Bacteria;D_1__Chloroflexi;D_2__Anaerolineae;D_3__SBR1031	270f31526fc33a56835c82b905771b7f	115	168	0	106	225	124	63	184	58	27
1069	0.009414	D_0__Bacteria;D_1__Proteobacteria;D_2__Deltaproteobacteria	480a70a0d13c0bf3cc9a2ddfbdf1e640	211	253	0	176	0	43	119	46	199	22
1068	0.00940519	D_0__Bacteria;D_1__Proteobacteria;D_2__Deltaproteobacteria	6ba64e5838a32d6e6d5f7795f5c3f3fb	81	85	0	32	90	69	27	582	102	0
1067	0.00939638	D_0__Bacteria;D_1__Firmicutes;D_2__Bacilli;D_3__Bacillales	80c5efd1dd99b40ea53136e403b8a4ed	0	15	258	0	29	6	0	0	0	759
1066	0.00938758	D_0__Bacteria;D_1__Firmicutes;D_2__Limnochordia;D_3__Limnochordales;D_4__Limnochordaceae;D_5__uncultured bacterium;D_6__uncultured bacterium	2d008af762521f6721ae47c680acce4c	130	434	206	78	92	13	67	46	0	0
1061	0.00934355	D_0__Bacteria;D_1__Firmicutes;D_2__Clostridia;D_3__Clostridiales;D_4__Clostridiales Incertae Sedis;D_5__Dethiosulfatibacter;D_6__uncultured organism	fe8de2ad807bf2ade6d5ce6d2b8b9df4	71	180	372	23	167	0	248	0	0	0
1060	0.00933474	D_0__Bacteria;D_1__Proteobacteria;D_2__Deltaproteobacteria;D_3__Desulfobacterales;D_4__Desulfobacteraceae	4c8b7f9f88dd4fdbb34227739e69a425	233	618	36	16	124	0	33	0	0	0
1056	0.00929951	D_0__Bacteria;D_1__Halanaerobiaeota;D_2__Halanaerobiia;D_3__Halanaerobiales	99cdd13641bc7ee2493f4b4d24933e24	66	207	50	65	56	0	120	284	0	208
1055	0.00929071	D_0__Bacteria;D_1__Cyanobacteria;D_2__Oxyphotobacteria;D_3__Phormidesmiales;D_4__Phormidesmiaceae;D_5__Phormidium MBIC10003	48efd3a429c9b59cff281727b0013f7b	120	244	109	150	78	95	138	121	0	0
1049	0.00923787	D_0__Bacteria;D_1__Cyanobacteria;D_2__Melainabacteria;D_3__Gastranaerophilales;D_4__uncultured organism;D_5__uncultured organism;D_6__uncultured organism	48945ec5193687de3e90f386879a6b58	18	0	0	0	0	0	0	581	0	450
1049	0.00923787	D_0__Bacteria;D_1__Firmicutes;D_2__Bacilli;D_3__Bacillales;D_4__Bacillaceae;D_5__Bacillus	4a0fbe52ae2d00d552a628835b5808ff	62	94	0	46	616	124	62	45	0	0
1045	0.00920264	D_0__Bacteria;D_1__Proteobacteria;D_2__Deltaproteobacteria;D_3__Desulfobacterales;D_4__Desulfobacteraceae	8e7ab152e5b4c1473dd98e69f0c7f040	0	0	0	0	981	64	0	0	0	0
1040	0.00915861	D_0__Bacteria;D_1__Hydrogenedentes;D_2__Hydrogenedentia;D_3__Hydrogenedentiales;D_4__Hydrogenedensaceae	cb1460a409c47178226175807f453d3c	36	25	43	12	805	110	9	0	0	0
1038	0.009141	D_0__Bacteria;D_1__Actinobacteria;D_2__Actinobacteria;D_3__Micrococcales	4b16dcaa5c2883ea0feab71aedc24ef3	108	0	46	137	260	0	0	71	0	416
1038	0.009141	D_0__Bacteria;D_1__Deinococcus-Thermus;D_2__Deinococci;D_3__Deinococcales;D_4__Trueperaceae;D_5__Truepera;D_6__uncultured marine bacterium	4c145d0ddbfc2bbbc143009fb5a010ab	189	316	51	65	131	76	62	148	0	0
1025	0.00902652	D_0__Bacteria;D_1__Bacteroidetes;D_2__Bacteroidia;D_3__Bacteroidales	3c749b05bf4e9221f76ab5fc33d8ecb5	66	0	0	0	836	123	0	0	0	0
1021	0.00899129	D_0__Bacteria;D_1__Firmicutes;D_2__Clostridia;D_3__Clostridiales	eecf9b0d565a98bed0b2d318bf29b7d4	21	38	77	0	829	56	0	0	0	0
1020	0.00898248	D_0__Bacteria;D_1__Spirochaetes;D_2__Spirochaetia;D_3__Spirochaetales;D_4__Spirochaetaceae;D_5__Spirochaeta 2	afc01425528322c154dfc137416a5d60	185	264	178	129	0	0	138	126	0	0
1018	0.00896487	D_0__Bacteria;D_1__Verrucomicrobia;D_2__Verrucomicrobiae;D_3__Opitutales;D_4__Puniceicoccaceae;D_5__Verruc-01	c255356c133f932514962c0d367c0380	214	119	40	232	20	110	252	31	0	0
1006	0.0088592	D_0__Bacteria;D_1__Proteobacteria;D_2__Deltaproteobacteria	77d3edd373363c270991e296cd6987a7	88	264	0	52	45	43	64	134	0	316
1005	0.00885039	D_0__Bacteria;D_1__BRC1;D_2__uncultured organism;D_3__uncultured organism;D_4__uncultured organism;D_5__uncultured organism;D_6__uncultured organism	3b96bc2e3a0f9ef48426d689f56f5eba	93	218	239	51	231	0	173	0	0	0
1003	0.00883278	D_0__Bacteria	60ce3495a1d42ba723bff50265bcda9f	0	0	0	0	0	0	0	0	0	1003
1003	0.00883278	D_0__Bacteria;D_1__Proteobacteria;D_2__Deltaproteobacteria;D_3__Desulfobacterales;D_4__Desulfobacteraceae	d50873a5f389b67030b95add457e9656	106	329	0	72	0	0	81	147	0	268
999	0.00879755	D_0__Bacteria	403e61ca40214037b6b1f6c208bd9a73	132	198	0	42	0	126	498	3	0	0
999	0.00879755	D_0__Bacteria;D_1__Firmicutes;D_2__Clostridia;D_3__Clostridiales;D_4__MAT-CR-H4-C10	ec7348b827ee2c4778470dbe4b416abb	21	26	282	13	591	26	20	20	0	0
997	0.00877994	D_0__Bacteria	7c4a8f4eff7db441c61102d065cf46aa	24	38	16	28	834	57	0	0	0	0
992	0.00873591	D_0__Bacteria;D_1__Proteobacteria;D_2__Deltaproteobacteria;D_3__Myxococcales;D_4__Blfdi19	14dc6f23172f3afb06ec0bd1323413c8	308	17	0	41	0	34	0	80	0	512
986	0.00868307	D_0__Bacteria;D_1__Firmicutes;D_2__Bacilli;D_3__Bacillales;D_4__Bacillaceae	fa44ff35028c17111e999f2d7f9b4f58	68	101	39	48	157	112	79	34	0	348
985	0.00867426	D_0__Bacteria	9c4eae96ade43b4b9d8d1b5760773ed1	310	74	71	105	0	68	164	182	0	11
981	0.00863904	Unassigned	76a509c359acf8890d9f6b613d407765	125	305	0	114	0	172	226	39	0	0
978	0.00861262	D_0__Bacteria;D_1__Proteobacteria;D_2__Gammaproteobacteria	2754253edd93cc2853280404cef88792	27	0	0	63	0	0	0	61	827	0
976	0.008595	D_0__Bacteria;D_1__Proteobacteria;D_2__Alphaproteobacteria;D_3__Rhodobacterales;D_4__Rhodobacteraceae;D_5__Roseivivax;D_6__uncultured organism	245012530c9c4cdf632677262f9cec54	166	288	62	78	32	49	81	193	27	0
970	0.00854217	D_0__Bacteria;D_1__Firmicutes	c2ef48d01727bb26574f79c58ef6dc56	33	40	95	0	700	68	0	34	0	0
970	0.00854217	D_0__Bacteria;D_1__Patescibacteria	4f33860284abe72f0ebab511e2351eab	125	0	0	59	58	35	0	505	188	0
969	0.00853336	D_0__Bacteria	d83f2a02699b40a0bba6ffb9409ee409	142	62	94	150	136	51	288	46	0	0
966	0.00850694	D_0__Bacteria;D_1__Bacteroidetes;D_2__Bacteroidia;D_3__Cytophagales;D_4__Cyclobacteriaceae	23c37e2af44953b44fa44d013461c030	45	167	0	29	106	0	31	572	0	16
962	0.00847172	D_0__Bacteria	cc5e5400d1917c6759cbefabcc21cc66	90	561	65	21	165	11	49	0	0	0
961	0.00846291	D_0__Bacteria;D_1__Actinobacteria;D_2__Nitriliruptoria;D_3__Nitriliruptorales;D_4__Nitriliruptoraceae	ad8673704a9388847caa6d8b638cb8b8	31	0	0	0	923	7	0	0	0	0
960	0.0084541	D_0__Bacteria	2d3ab6ce3df798a516757877b3178e57	0	0	0	0	0	0	0	0	960	0
958	0.00843649	D_0__Bacteria;D_1__Spirochaetes;D_2__Spirochaetia;D_3__Spirochaetales;D_4__Spirochaetaceae;D_5__Sediminispirochaeta	79d42b842e96ca32407b8dd3e6fc422b	81	444	0	0	433	0	0	0	0	0
955	0.00841007	D_0__Bacteria;D_1__Planctomycetes;D_2__Phycisphaerae	474b275d110ed43270be6f2c4df8d269	68	71	7	45	45	21	223	218	0	257
948	0.00834843	D_0__Bacteria;D_1__Patescibacteria;D_2__Saccharimonadia;D_3__Saccharimonadales	a49801e1b31fc670120493bfa11acea2	100	0	0	233	0	123	197	295	0	0
946	0.00833081	D_0__Bacteria	b7461220a134a127dac4809797ba368b	188	575	3	43	5	53	79	0	0	0
945	0.00832201	D_0__Bacteria;D_1__Bacteroidetes;D_2__Bacteroidia;D_3__Bacteroidales;D_4__Prolixibacteraceae;D_5__uncultured;D_6__uncultured organism	3bda8d82b38de32b4b3271003a690169	37	0	0	7	901	0	0	0	0	0
942	0.00829559	D_0__Bacteria;D_1__Proteobacteria;D_2__Alphaproteobacteria	90dab4d4ea2392f5c0649a6cfada930a	69	44	69	148	68	73	329	99	0	43
937	0.00825156	D_0__Bacteria	dc939e7e810fdfec08442d1f77fd9b4e	0	0	0	13	0	0	14	0	0	910
937	0.00825156	D_0__Bacteria;D_1__Fibrobacteres;D_2__Fibrobacteria;D_3__Fibrobacterales	0fb0de3e615e68bd55d1a217ce8de2bb	62	171	49	89	116	0	58	104	0	288
935	0.00823394	D_0__Bacteria;D_1__Bacteroidetes;D_2__Bacteroidia;D_3__Bacteroidales;D_4__ML635J-40 aquatic group;D_5__uncultured organism;D_6__uncultured organism	cdbd302af619ce410a5c2133ab762b7e	60	56	43	51	0	57	368	216	71	13
935	0.00823394	D_0__Bacteria;D_1__Proteobacteria;D_2__Deltaproteobacteria;D_3__Desulfobacterales;D_4__Desulfobacteraceae	2e7c237b0df055b7e29c11ff3e12cba2	98	130	55	19	611	22	0	0	0	0
933	0.00821633	D_0__Bacteria;D_1__Fibrobacteres;D_2__Fibrobacteria;D_3__Fibrobacterales;D_4__TG3	c4fb3630cd73d7f00c41500e5a0a6822	302	149	49	44	165	69	0	118	37	0
931	0.00819872	D_0__Bacteria;D_1__Proteobacteria;D_2__Alphaproteobacteria;D_3__Rhodobacterales;D_4__Rhodobacteraceae;D_5__uncultured	999404f3c75b6faf5abe556cdcd4b800	110	55	100	107	57	129	164	116	0	93
930	0.00818991	D_0__Bacteria;D_1__Proteobacteria;D_2__Deltaproteobacteria;D_3__Myxococcales;D_4__P3OB-42;D_5__Deltaproteobacteria bacterium RIFOXYB12_FULL_58_9;D_6__Deltaproteobacteria bacterium RIFOXYB12_FULL_58_9	aca31fbcef6d0f9e196fb69b490f2728	131	44	0	47	0	0	37	406	0	265
927	0.00816349	D_0__Bacteria	5d9026c4bb876dc8b5476bbf0fbc081b	42	260	128	52	77	13	118	86	0	151
922	0.00811946	D_0__Bacteria;D_1__Proteobacteria;D_2__Gammaproteobacteria;D_3__Enterobacteriales;D_4__Enterobacteriaceae;D_5__Sodalis;D_6__Sodalis sp. TME1	6aa64726083148c088c07169bd5f93a1	13	19	119	16	10	49	26	10	0	660
915	0.00805782	D_0__Bacteria;D_1__Proteobacteria;D_2__Deltaproteobacteria;D_3__Desulfobacterales;D_4__Desulfobulbaceae	afb1318a09ac1ca1a1aa4a744590a7c4	0	129	0	193	81	40	56	271	0	145
913	0.0080402	D_0__Bacteria;D_1__Firmicutes;D_2__Limnochordia;D_3__Limnochordales;D_4__uncultured	df87600a2972030897e798caad90d5f9	116	200	146	70	131	55	112	83	0	0
911	0.00802259	D_0__Bacteria	fd1d035f09ae0449d4196e4cdb4759b1	143	160	0	83	0	170	355	0	0	0
911	0.00802259	D_0__Bacteria;D_1__Firmicutes	b5d8059602511417c89e2ab7b221cd39	63	251	199	83	184	0	99	32	0	0
911	0.00802259	D_0__Bacteria;D_1__Firmicutes;D_2__Clostridia;D_3__M55-D21;D_4__uncultured bacterium;D_5__uncultured bacterium;D_6__uncultured bacterium	84c324847149b0dc234e4f08a7268580	97	182	276	75	95	0	104	82	0	0
909	0.00800498	D_0__Bacteria	9a86be45c12a2e47f85db2e4c429eec6	201	449	0	66	0	31	162	0	0	0
905	0.00796975	D_0__Bacteria	a9af803bf6ae32b466b0f845e6d174a6	14	78	149	45	37	91	163	53	0	275
903	0.00795214	Unassigned	985f3cc30e59e41877aad7ec0688d275	40	149	0	58	0	328	328	0	0	0
900	0.00792572	D_0__Bacteria;D_1__Firmicutes;D_2__Bacilli;D_3__Bacillales	1262842c570717118dcef63db2744d93	0	0	11	0	0	21	0	5	0	863
890	0.00783766	D_0__Bacteria;D_1__Actinobacteria;D_2__Actinobacteria	36253748c9c39850bea75a8545261313	246	0	0	33	611	0	0	0	0	0
887	0.00781124	D_0__Bacteria;D_1__Proteobacteria;D_2__Alphaproteobacteria;D_3__Rhodobacterales;D_4__Rhodobacteraceae;D_5__Marivita	8c1d5ca630a89c73502b86296220418d	108	199	128	94	94	195	69	0	0	0
883	0.00777601	D_0__Bacteria;D_1__Firmicutes;D_2__Clostridia;D_3__Clostridiales;D_4__Ruminococcaceae	fcff7766a9faa7964e2f33436a39aab1	0	0	0	49	749	0	57	28	0	0
882	0.00776721	D_0__Bacteria;D_1__Halanaerobiaeota;D_2__Halanaerobiia;D_3__Halanaerobiales;D_4__Halobacteroidaceae;D_5__Orenia;Ambiguous_taxa	56f13e68a312e8af827d05a7ac97153f	0	84	0	279	271	193	55	0	0	0
881	0.0077584	D_0__Bacteria;D_1__Planctomycetes;D_2__Planctomycetacia;D_3__Pirellulales;D_4__Pirellulaceae	af5d9302860b46d7b81d36184e55e31f	101	114	52	97	129	134	99	155	0	0
875	0.00770556	D_0__Bacteria	847efaefe8148e79225d8e09b45e5ff9	89	382	24	20	211	42	107	0	0	0
872	0.00767914	D_0__Bacteria	03f73031317d08cf7d4b82f49ad8e397	0	29	71	0	0	0	0	0	0	772
869	0.00765272	D_0__Bacteria	d6a8b235f092aa42cb450a74b9d660a9	112	152	151	50	186	41	49	118	0	10
867	0.00763511	D_0__Bacteria;D_1__Proteobacteria;D_2__Gammaproteobacteria	176ebdec46a9b67f310295655d88265c	134	116	41	61	478	0	37	0	0	0
855	0.00752944	Unassigned	29e3a22e1447895437c335bce7027b3a	84	76	0	65	0	436	194	0	0	0
851	0.00749421	D_0__Bacteria;D_1__Patescibacteria;D_2__Parcubacteria;D_3__Candidatus Kaiserbacteria	00ea279976332835a017c6df2b36022d	123	192	0	90	0	47	168	108	0	123
850	0.0074854	D_0__Bacteria;D_1__Planctomycetes;D_2__Phycisphaerae	f657a40602cebd60489ed3f24337756e	0	0	0	0	0	0	0	0	850	0
849	0.0074766	D_0__Bacteria	7a66d6d4071d86157220fbc3103d7e40	86	34	0	65	0	145	103	0	416	0
849	0.0074766	D_0__Bacteria;D_1__Firmicutes;D_2__Bacilli;D_3__Bacillales;D_4__Planococcaceae	e6e10b00ee3c8dedf6c363773b16dfda	73	163	0	27	406	96	23	61	0	0
847	0.00745898	D_0__Bacteria	cd798ff8f03e12d1c662b21b0fb1b43d	21	12	498	28	84	170	34	0	0	0
847	0.00745898	D_0__Bacteria;D_1__Proteobacteria;D_2__Deltaproteobacteria;D_3__Myxococcales;D_4__MidBa8	02ecaffe2e5cf90b9425f3d813d0f601	0	0	0	0	0	0	0	592	35	220
846	0.00745018	D_0__Bacteria;D_1__Firmicutes;D_2__Clostridia;D_3__Clostridiales;D_4__Ruminococcaceae;D_5__Ruminococcaceae UCG-012;D_6__uncultured organism	a6b0f9521036c9ccb7f00574f9bf4be9	71	61	102	57	57	22	51	425	0	0
839	0.00738853	D_0__Bacteria	eab144acb99dfb0a772fd9decc2ba27a	21	99	123	75	40	82	34	133	232	0
838	0.00737973	Unassigned	bffd0f8f3669bbd3adedf057c22001e3	80	36	0	83	0	450	189	0	0	0
836	0.00736211	D_0__Bacteria;D_1__Patescibacteria;D_2__Parcubacteria	ad1f420bb8e11dbfd954f976ffceccdb	115	152	0	124	32	91	272	50	0	0
834	0.0073445	D_0__Bacteria;D_1__Spirochaetes;D_2__Spirochaetia;D_3__Spirochaetales;D_4__Spirochaetaceae	93e8e25ac29c3336ccd85cd6ce9d92e2	25	40	0	60	468	165	16	60	0	0
832	0.00732689	D_0__Bacteria;D_1__Bacteroidetes;D_2__Rhodothermia;D_3__Balneolales;D_4__Balneolaceae;D_5__uncultured	3356ee83c956caad7ea8fe592d57c30a	71	282	105	81	0	67	138	76	0	12
832	0.00732689	D_0__Bacteria;D_1__Proteobacteria;D_2__Alphaproteobacteria;D_3__Rhodobacterales;D_4__Rhodobacteraceae;D_5__Rubribacterium;D_6__uncultured organism	75e2b80a70d57e085424879c6ab39f73	109	98	127	81	82	155	101	79	0	0
830	0.00730928	D_0__Bacteria	59c388a21632c07548aa0e70d30625c4	0	0	0	0	0	0	0	0	0	830
824	0.00725644	D_0__Bacteria;D_1__Firmicutes;D_2__Clostridia;D_3__M55-D21;D_4__uncultured bacterium;D_5__uncultured bacterium;D_6__uncultured bacterium	6b8c47caa3a9cf3f341495891de18861	89	225	0	0	219	0	0	0	0	291
822	0.00723883	D_0__Bacteria;D_1__Verrucomicrobia;D_2__Verrucomicrobiae;D_3__Opitutales;D_4__Puniceicoccaceae;D_5__Verruc-01;D_6__uncultured Verrucomicrobiales bacterium	1cf8ee3aafa114d486ff94758457eba6	0	57	54	145	38	275	172	45	0	36
819	0.00721241	D_0__Bacteria;D_1__Proteobacteria;D_2__Alphaproteobacteria	f37712cf0929510e1d6ccbdf7647e746	91	79	122	175	54	211	43	44	0	0
807	0.00710673	D_0__Bacteria;D_1__Firmicutes;D_2__Clostridia;D_3__Clostridiales	fe37fbe285bb755991d118e6a2c96f59	106	170	171	84	132	0	96	48	0	0
805	0.00708912	Unassigned	dc785f1fb211b26319df64f0c0743918	0	0	0	0	0	0	0	0	805	0
804	0.00708031	D_0__Bacteria;D_1__Spirochaetes;D_2__Brachyspirae;D_3__Brachyspirales;D_4__Brachyspiraceae;D_5__Brachyspira;D_6__uncultured organism	e66418fda8ec0859e461090b84dae7fc	44	67	21	73	41	0	143	415	0	0
803	0.0070715	D_0__Bacteria;D_1__Proteobacteria;D_2__Gammaproteobacteria	1a0c4373abbb8738341004a10f3f0718	136	23	137	240	39	38	151	39	0	0
801	0.00705389	D_0__Bacteria;D_1__Bacteroidetes;D_2__Bacteroidia;D_3__Bacteroidales;D_4__ML635J-40 aquatic group	8326612528e3d775ec8b80fbeaab2ed7	0	0	0	0	0	0	0	117	124	560
798	0.00702747	D_0__Bacteria;D_1__Firmicutes;D_2__Clostridia;D_3__Clostridiales;D_4__Peptococcaceae;D_5__Desulfitibacter	4a9655cc9584230bbd8435840cdbba81	82	143	144	0	80	0	87	262	0	0
796	0.00700986	D_0__Bacteria;D_1__Verrucomicrobia;D_2__Verrucomicrobiae;D_3__Chthoniobacterales;D_4__01D2Z36;D_5__uncultured organism;D_6__uncultured organism	8b0f4b24c92724b4768ae1460190a118	74	60	0	168	0	71	130	99	18	176
795	0.00700105	D_0__Bacteria;D_1__Actinobacteria;D_2__Actinobacteria;D_3__Micrococcales;D_4__Microbacteriaceae	3d6e46dbfef1988c875b9220abdc55f2	220	120	127	67	32	47	64	118	0	0
790	0.00695702	D_0__Bacteria;D_1__Proteobacteria;D_2__Deltaproteobacteria;D_3__Desulfobacterales;D_4__Desulfobacteraceae	3231dbb53440b6f41982478855c0b153	0	39	0	0	256	0	28	81	0	386
788	0.00693941	D_0__Bacteria;D_1__Planctomycetes;D_2__Phycisphaerae;D_3__Phycisphaerales;D_4__AKAU3564 sediment group	2593dcfb260d8d9f4df10beffa646ab5	66	0	211	84	266	122	39	0	0	0
787	0.0069306	D_0__Bacteria;D_1__Proteobacteria;D_2__Gammaproteobacteria	9d3b220b0d08214dd4c487a442973ec8	51	72	0	40	110	0	514	0	0	0
782	0.00688657	D_0__Bacteria	6d13e5a9a0225c9fe8a032a26ca43b7b	27	25	0	56	0	94	49	83	6	442
781	0.00687777	D_0__Bacteria;D_1__Proteobacteria;D_2__Deltaproteobacteria;D_3__Bradymonadales;D_4__Bradymonadaceae;D_5__uncultured proteobacterium;D_6__uncultured proteobacterium	63805b0ff4c40790d2c41ed844260601	233	176	57	71	49	0	72	123	0	0
780	0.00686896	D_0__Bacteria;D_1__Proteobacteria;D_2__Deltaproteobacteria;D_3__Desulfovibrionales;D_4__Desulfovibrionaceae;D_5__Desulfovibrio	22709e2bf6e5f47ad18026cd82d73250	0	0	0	0	0	0	0	243	35	502
778	0.00685135	D_0__Bacteria;D_1__Proteobacteria;D_2__Deltaproteobacteria;D_3__Desulfovibrionales;D_4__Desulfovibrionaceae;D_5__Desulfovibrio	51708783847256873f6ad3631f7d38ce	0	377	42	30	171	33	79	46	0	0
776	0.00683373	D_0__Bacteria;D_1__Acetothermia;D_2__Acetothermiia	94c4f1b872bfe185d34fd6cd13c804d8	45	0	0	0	520	211	0	0	0	0
776	0.00683373	D_0__Bacteria;D_1__Proteobacteria;D_2__Deltaproteobacteria;D_3__Desulfobacterales;D_4__Desulfobacteraceae	da501f47e709d89b824e6b071f7ec559	0	33	664	0	71	0	8	0	0	0
775	0.00682493	D_0__Bacteria	4c5ecd4f2bc2912841fea3d73a25bb42	106	289	0	88	0	0	52	240	0	0
773	0.00680731	D_0__Bacteria;D_1__Proteobacteria;D_2__Gammaproteobacteria;D_3__Oceanospirillales;D_4__Halomonadaceae;D_5__Halomonas	6194e8cc73a899664f104c95c537f344	48	131	84	42	33	0	22	276	0	137
770	0.0067809	D_0__Bacteria;D_1__Proteobacteria;D_2__Alphaproteobacteria	c4bf5ff66bd389047687ae39d314552b	0	23	144	91	52	36	254	170	0	0
766	0.00674567	D_0__Bacteria;D_1__Cyanobacteria;D_2__Melainabacteria;D_3__Gastranaerophilales;D_4__uncultured organism;D_5__uncultured organism;D_6__uncultured organism	5e090cd1d26ec64087f02f5865189433	0	0	0	0	21	0	41	613	0	91
763	0.00671925	D_0__Bacteria;D_1__Firmicutes;D_2__Clostridia;D_3__Clostridiales;D_4__Family XIV;D_5__uncultured;D_6__uncultured Clostridiisalibacter sp.	96b1cd6da39a02479ad38cf1ddf9dafe	43	66	122	102	69	0	197	164	0	0
759	0.00668403	D_0__Bacteria;D_1__Proteobacteria;D_2__Alphaproteobacteria;D_3__Rhodobacterales;D_4__Rhodobacteraceae	b020e62ce6e981ac7240e5a393af928c	134	334	53	68	44	0	40	86	0	0
754	0.00663999	D_0__Bacteria;D_1__Proteobacteria;D_2__Deltaproteobacteria;D_3__Myxococcales	58b92f18c84474e9e92e4c04efb2e965	150	61	88	162	51	121	71	50	0	0
752	0.00662238	D_0__Bacteria;D_1__Proteobacteria;D_2__Deltaproteobacteria	3a1e239d31a07029239ced5df7f9a110	64	173	173	46	109	23	59	105	0	0
749	0.00659596	D_0__Bacteria	c825b068c8aa25ca2867a389cb2e3c7b	8	23	29	6	9	16	11	0	0	647
749	0.00659596	D_0__Bacteria;D_1__Proteobacteria	8dbf98a98523d67cb939d9a340593e0d	48	0	34	48	45	22	80	370	90	12
749	0.00659596	D_0__Bacteria;D_1__Proteobacteria;D_2__Alphaproteobacteria	a979687b5ff84e33e2b301835561c0a5	125	136	65	96	50	103	115	59	0	0
746	0.00656954	D_0__Bacteria;D_1__Tenericutes;D_2__Mollicutes;D_3__Haloplasmatales;D_4__Haloplasmataceae;D_5__Haloplasma	03a2cca7010070e2c883ab9606875587	59	68	109	92	366	52	0	0	0	0
745	0.00656074	D_0__Bacteria;D_1__Firmicutes;D_2__Limnochordia;D_3__Limnochordales;D_4__uncultured;D_5__uncultured bacterium;D_6__uncultured bacterium	4d2aac971bacf47ff0164a0e10564c99	85	135	163	72	120	0	116	0	54	0
744	0.00655193	D_0__Bacteria;D_1__Bacteroidetes;D_2__Bacteroidia;D_3__Flavobacteriales;D_4__Cryomorphaceae;D_5__Owenweeksia;D_6__uncultured organism	a9225520f3b26efdd7af199110ab76c7	238	58	26	0	0	0	0	406	0	16
740	0.0065167	Unassigned	69e1696914d09d6f31d9463976a87204	77	42	0	50	0	306	226	0	39	0
738	0.00649909	D_0__Bacteria;D_1__Firmicutes;D_2__Clostridia;D_3__Clostridiales;D_4__Ruminococcaceae	c385159faa3cb790bf1cbfedc4082761	62	128	139	41	91	0	89	181	0	7
730	0.00642864	D_0__Bacteria	2f584e64119813b1c9c4ab99fba81c83	101	0	0	0	533	96	0	0	0	0
721	0.00634938	D_0__Bacteria;D_1__Firmicutes;D_2__Bacilli;D_3__Bacillales;D_4__Bacillaceae;D_5__Bacillus	0b9bf2549058c8567aba1f99c49721c7	61	118	38	0	353	66	55	30	0	0
717	0.00631416	D_0__Bacteria	3bb7c8527cc220e87e537238434b9466	0	0	0	0	0	0	0	717	0	0
713	0.00627893	D_0__Bacteria;D_1__BRC1;D_2__uncultured organism;D_3__uncultured organism;D_4__uncultured organism;D_5__uncultured organism;D_6__uncultured organism	b54bd5496a8f482ae44dbd9fdb31cf11	148	165	30	62	0	64	190	54	0	0
713	0.00627893	D_0__Bacteria;D_1__Firmicutes;D_2__Clostridia;D_3__Clostridiales;D_4__Ruminococcaceae	09ae5294c1fa793e05aca1b6039fe8e4	94	76	0	89	43	0	73	291	47	0
713	0.00627893	D_0__Bacteria;D_1__Proteobacteria;D_2__Deltaproteobacteria	8de840db3dfd95c7a7cd4a9133785587	84	138	129	94	118	56	41	53	0	0
709	0.00624371	D_0__Bacteria	85e7c32b57bcc45a0e311063c54cabbe	247	85	56	67	36	58	110	50	0	0
707	0.00622609	D_0__Bacteria;D_1__Fibrobacteres;D_2__Fibrobacteria;D_3__Fibrobacterales	6ef7a58ee16b09c8a6c81641012a1cbe	55	47	26	266	55	38	46	136	32	6
706	0.00621729	D_0__Bacteria	7f6fdc9d045d1355e0bdfc3eb2417be0	39	0	0	11	531	125	0	0	0	0
706	0.00621729	D_0__Bacteria;D_1__Actinobacteria;D_2__Acidimicrobiia;D_3__Actinomarinales;D_4__uncultured	f347bbd773c95033974f7eb1d66d4a81	41	42	9	0	47	0	18	39	0	510
701	0.00617326	D_0__Bacteria;D_1__Planctomycetes;D_2__Phycisphaerae;D_3__Phycisphaerales;D_4__Phycisphaeraceae;D_5__uncultured;D_6__uncultured bacterium	8383c9e74af55c1df47949aacac15330	59	0	36	0	199	28	53	38	288	0
693	0.00610281	D_0__Bacteria;D_1__Halanaerobiaeota;D_2__Halanaerobiia;D_3__Halanaerobiales;D_4__Halobacteroidaceae	6924ec387d83b5df8be83b396cb45dfa	0	66	0	0	0	0	59	294	114	160
689	0.00606758	D_0__Bacteria;D_1__Chloroflexi;D_2__Anaerolineae;D_3__SBR1031;D_4__uncultured organism;D_5__uncultured organism;D_6__uncultured organism	c5c97d508c2d14872c247d9c2319a372	15	170	0	42	19	0	0	361	82	0
688	0.00605877	Unassigned	6cef27cd25a7e5a9a621361c2926449f	0	6	0	0	4	5	42	17	0	614
685	0.00603235	D_0__Bacteria;D_1__Bacteroidetes;D_2__Bacteroidia	802a3146a85cdb8238cf618fb20ee970	49	87	0	34	0	0	0	41	34	440
685	0.00603235	D_0__Bacteria;D_1__Proteobacteria;D_2__Gammaproteobacteria	45e5fa8f708b3a621f2295907fa06690	40	0	62	71	0	121	62	120	0	209
681	0.00599713	D_0__Bacteria;D_1__Firmicutes;D_2__Clostridia;D_3__Clostridiales;D_4__Clostridiaceae 3;D_5__uncultured;D_6__uncultured bacterium	19d4f5791899fab97e993e2ea803b7a2	0	0	88	49	123	51	0	79	0	291
681	0.00599713	D_0__Bacteria;D_1__Firmicutes;D_2__Clostridia;D_3__Clostridiales;D_4__Peptococcaceae	d760c333fc8877daa60dbde7abbe00b5	26	0	0	0	578	77	0	0	0	0
678	0.00597071	D_0__Bacteria	9c7a0e97fdf2c1098edb55b778aeac97	13	17	60	46	41	16	121	132	20	212
676	0.0059531	D_0__Bacteria;D_1__Proteobacteria;D_2__Alphaproteobacteria	1b4e2e7daa1bbf76c3ae33b460176080	25	50	0	64	35	38	50	53	0	361
674	0.00593548	D_0__Bacteria;D_1__Gemmatimonadetes;D_2__BD2-11 terrestrial group	3d2d62221933a12908abbec1f11b4393	309	71	0	0	21	22	26	212	13	0
674	0.00593548	D_0__Bacteria;D_1__Proteobacteria;D_2__Alphaproteobacteria;D_3__Rhizobiales	fbe4935ef9ad9d881b9f0dc2a7be943f	96	58	43	108	43	187	96	43	0	0
671	0.00590907	Unassigned	0b71274cdcc0fead93d0c915138035de	53	80	0	75	0	244	219	0	0	0
668	0.00588265	D_0__Bacteria;D_1__Planctomycetes;D_2__Phycisphaerae;D_3__Phycisphaerales;D_4__Phycisphaeraceae;D_5__uncultured	55d83381e05c4ae5e52b2e2a5490a60c	96	100	65	67	98	52	53	137	0	0
662	0.00582981	D_0__Bacteria;D_1__Planctomycetes;D_2__Phycisphaerae;D_3__Phycisphaerales;D_4__AKAU3564 sediment group	7d2c47a655919b9685acff6d5b4f9ffe	87	168	32	74	177	34	47	43	0	0
660	0.0058122	D_0__Bacteria;D_1__Firmicutes;D_2__Clostridia;D_3__Clostridiales;D_4__Clostridiaceae 4;D_5__Caminicella	41e5c8fe1738c7608cca7807d042f0c1	34	57	69	0	424	76	0	0	0	0
659	0.00580339	D_0__Bacteria;D_1__Proteobacteria;D_2__Deltaproteobacteria	3b9f9c742780f106aee426276912fdb3	33	95	0	21	88	0	0	82	0	340
659	0.00580339	D_0__Bacteria;D_1__Proteobacteria;D_2__Gammaproteobacteria	e5521512407e393a8fda9656ce5637c1	46	62	27	116	58	38	92	209	0	11
658	0.00579458	D_0__Bacteria;D_1__Bacteroidetes;D_2__Rhodothermia	93fbd404a9178ca8823e0361464a595d	40	153	31	70	56	24	48	226	0	10
658	0.00579458	D_0__Bacteria;D_1__Firmicutes	002693fb9a752d460becce1cc9582031	0	0	188	0	470	0	0	0	0	0
658	0.00579458	D_0__Bacteria;D_1__Proteobacteria;D_2__Deltaproteobacteria;D_3__Desulfobacterales;D_4__Desulfobulbaceae	a789e0c8f7affd1a395aeaef6e5fc973	153	505	0	0	0	0	0	0	0	0
645	0.0056801	D_0__Bacteria	efd89390d68a703f1e27b763f34c41c2	0	45	407	0	86	0	69	38	0	0
645	0.0056801	Unassigned	422cc698981e74c1dcfa15888b6f148b	158	173	0	53	0	261	0	0	0	0
642	0.00565368	D_0__Bacteria;D_1__Firmicutes;D_2__Clostridia;D_3__M55-D21;D_4__uncultured bacterium;D_5__uncultured bacterium;D_6__uncultured bacterium	b89fc97ea679e5a033d4e0fcc8c00d13	74	228	67	90	42	37	86	18	0	0
640	0.00563607	D_0__Bacteria;D_1__Patescibacteria;D_2__WS6 (Dojkabacteria)	779a14ef50c7377ffdee9d2852cb038c	0	0	0	72	0	0	46	385	0	137
637	0.00560965	D_0__Bacteria;D_1__Proteobacteria;D_2__Gammaproteobacteria;D_3__Enterobacteriales;D_4__Enterobacteriaceae	398dfbf61bda088ceed3b680674a1698	0	25	543	0	33	0	36	0	0	0
636	0.00560084	D_0__Bacteria;D_1__Firmicutes;D_2__Bacilli;D_3__Bacillales;D_4__Sporolactobacillaceae;D_5__Salisediminibacterium	33ce35640b00c3cf67b8c2642905a2e8	0	0	0	0	603	33	0	0	0	0
632	0.00556562	D_0__Bacteria;D_1__Actinobacteria;D_2__Acidimicrobiia;D_3__Microtrichales;D_4__Ilumatobacteraceae	582ee8e89d663027b4d26042febf2dbf	76	112	18	111	24	52	78	113	48	0
624	0.00549517	D_0__Bacteria;D_1__Chlamydiae;D_2__Chlamydiae;D_3__Chlamydiales;D_4__Simkaniaceae;D_5__uncultured	d1995d714627a3c9d8ad7d5b34b00607	218	10	0	49	10	46	279	12	0	0
623	0.00548636	D_0__Bacteria	08fe26309300ce4bd1e497d2de49c5e5	20	32	239	27	184	23	62	36	0	0
620	0.00545994	D_0__Bacteria;D_1__Firmicutes;D_2__Clostridia;D_3__Clostridiales;D_4__Ruminococcaceae	76e02469bae118d838c1bc9006248e7b	0	110	167	0	171	86	86	0	0	0
619	0.00545114	D_0__Bacteria	755c4937f07f2e5f94d8640b46e7ceb8	0	27	21	0	0	0	0	7	0	564
617	0.00543352	D_0__Bacteria;D_1__Planctomycetes;D_2__Phycisphaerae;D_3__Phycisphaerales;D_4__Phycisphaeraceae;D_5__Algisphaera;D_6__uncultured organism	85d2dec1d7d0f0287f1037d2729b3f27	138	130	51	94	21	121	62	0	0	0
617	0.00543352	D_0__Bacteria;D_1__Proteobacteria;D_2__Alphaproteobacteria	dc64798edafdceac968a50e3f40906bc	0	0	0	0	0	0	104	336	0	177
616	0.00542472	D_0__Bacteria;D_1__Proteobacteria;D_2__Deltaproteobacteria;D_3__Myxococcales;D_4__Phaselicystidaceae;D_5__Phaselicystis	a6bb8e4b4ab513b51e79f94d6d51e682	14	0	0	0	0	0	0	105	497	0
613	0.0053983	D_0__Bacteria;D_1__Hydrogenedentes;D_2__Hydrogenedentia;D_3__Hydrogenedentiales;D_4__Hydrogenedensaceae;D_5__uncultured organism;D_6__uncultured organism	9301b6a4fc252058f3e4782dcf7a9be4	62	133	52	124	85	101	56	0	0	0
610	0.00537188	D_0__Bacteria	8bf9845040b325554cbf7eface7b088b	0	0	32	0	52	0	0	0	0	526
608	0.00535427	D_0__Bacteria;D_1__Lentisphaerae;D_2__Oligosphaeria;D_3__Oligosphaerales;D_4__Oligosphaeraceae;D_5__uncultured Verrucomicrobia bacterium;D_6__uncultured Verrucomicrobia bacterium	632c781036a863f10889cf95b4dc8188	35	0	182	0	131	36	224	0	0	0
605	0.00532785	D_0__Bacteria;D_1__Patescibacteria;D_2__Microgenomatia	a66af5ac183613ee2539c4c4bff556cb	75	143	0	178	10	24	50	105	11	9
599	0.00527501	D_0__Bacteria	90e08d3b73a77f0234b795dba42690ca	228	54	0	130	12	22	38	115	0	0
595	0.00523978	D_0__Bacteria;D_1__Firmicutes	d625d562d66bb638db57398aba048d98	0	0	89	0	443	43	0	20	0	0
593	0.00522217	D_0__Bacteria	e9d96eb06d2d6c6ac319dd488336cf47	71	522	0	0	0	0	0	0	0	0
592	0.00521336	D_0__Bacteria;D_1__Patescibacteria;D_2__WS6 (Dojkabacteria)	8cbd351e0d6d2710821e97938be1b216	66	74	0	110	237	42	0	63	0	0
592	0.00521336	D_0__Bacteria;D_1__Proteobacteria;D_2__Alphaproteobacteria;D_3__Rhodobacterales;D_4__Rhodobacteraceae	b64bd115430c066e6d7f071c12876897	115	107	0	85	69	138	78	0	0	0
584	0.00514291	D_0__Bacteria	2ae78f2e181ffa996513233840a17a93	36	85	0	24	46	78	41	63	0	211
584	0.00514291	D_0__Bacteria;D_1__Firmicutes;D_2__Negativicutes;D_3__Selenomonadales;D_4__Veillonellaceae;D_5__Veillonella	da8591eadbfbabe87fc4a37ed3209285	0	0	0	0	0	0	0	0	0	584
584	0.00514291	D_0__Bacteria;D_1__Patescibacteria;D_2__Parcubacteria;D_3__Candidatus Terrybacteria;D_4__uncultured bacterium;D_5__uncultured bacterium;D_6__uncultured bacterium	3aded1c25c763de2efc5823cd4169056	54	233	0	32	69	15	122	59	0	0
577	0.00508127	D_0__Bacteria;D_1__Elusimicrobia;D_2__Rs-M47;D_3__uncultured bacterium;D_4__uncultured bacterium;D_5__uncultured bacterium;D_6__uncultured bacterium	f1a280255f7558c328ea4c23bb7441c1	28	51	51	52	248	17	20	110	0	0
575	0.00506366	D_0__Bacteria;D_1__Proteobacteria;D_2__Alphaproteobacteria	1bd74b12b44256f320efac94ad368df9	27	26	80	50	39	62	216	75	0	0
575	0.00506366	Unassigned	eade3d7e88f2bb80753b58676c678f59	2	4	3	0	0	12	3	188	0	363
573	0.00504604	D_0__Bacteria;D_1__Bacteroidetes;D_2__Rhodothermia;D_3__Balneolales;D_4__Balneolaceae	7155fe13060cfffaeef8b217569c6a73	0	0	0	0	573	0	0	0	0	0
573	0.00504604	D_0__Bacteria;D_1__Proteobacteria;D_2__Gammaproteobacteria	dedfe1ca4eb56252d322e3ad5542e91a	26	0	55	84	31	0	80	72	0	225
570	0.00501962	D_0__Bacteria;D_1__Latescibacteria;D_2__uncultured organism;D_3__uncultured organism;D_4__uncultured organism;D_5__uncultured organism;D_6__uncultured organism	d8a089b73ae5e8183b79bc8792db7882	62	116	101	41	165	27	45	13	0	0
567	0.0049932	D_0__Bacteria	ac1fdba64a89dd552bde5854162faa6d	18	0	38	26	433	52	0	0	0	0
566	0.0049844	D_0__Bacteria;D_1__Spirochaetes;D_2__Spirochaetia;D_3__Spirochaetales;D_4__Spirochaetaceae;D_5__GWE2-31-10;D_6__uncultured organism	292cb21efcaadadc173fe30c2470de37	34	186	164	58	64	0	60	0	0	0
564	0.00496679	D_0__Bacteria;D_1__Planctomycetes;D_2__vadinHA49;D_3__uncultured organism;D_4__uncultured organism;D_5__uncultured organism;D_6__uncultured organism	ffa8726a8c17e8ca7a7379b710d04fb2	21	25	101	110	239	29	39	0	0	0
563	0.00495798	D_0__Bacteria;D_1__Actinobacteria	f79b0f87063fd4fd5ab37f7fe1be2f4e	0	29	274	0	194	0	66	0	0	0
563	0.00495798	D_0__Bacteria;D_1__Planctomycetes;D_2__Phycisphaerae;D_3__Phycisphaerales;D_4__AKAU3564 sediment group;D_5__uncultured bacterium;D_6__uncultured bacterium	75753a13e779829ea7e2b0219f53e8e1	45	130	0	104	0	20	32	54	141	37
559	0.00492275	D_0__Bacteria;D_1__Firmicutes;D_2__Clostridia;D_3__Clostridiales;D_4__Ruminococcaceae	e7ebfaa4ef5877d760bd65ab2a2065e4	0	0	42	0	42	0	86	150	0	239
550	0.0048435	D_0__Bacteria;D_1__Proteobacteria;D_2__Deltaproteobacteria	55d45c245d79a6c5c3d5bbb19ec0f71a	23	62	78	30	38	32	162	125	0	0
550	0.0048435	D_0__Bacteria;D_1__Spirochaetes;D_2__Spirochaetia;D_3__Spirochaetales;D_4__Spirochaetaceae	f149f731572ef16d8e9c40fcc8525e23	23	0	0	0	46	0	57	183	17	224
547	0.00481708	D_0__Bacteria;D_1__Bacteroidetes;D_2__Rhodothermia;D_3__Rhodothermales;D_4__Rhodothermaceae;D_5__uncultured	c22b5f7a9d80776aea7249b1f582c3a8	78	143	44	65	59	74	64	20	0	0
547	0.00481708	D_0__Bacteria;D_1__Planctomycetes;D_2__Phycisphaerae;D_3__Phycisphaerales;D_4__AKAU3564 sediment group;D_5__uncultured bacterium;D_6__uncultured bacterium	48ce04a26ce9a36d9bfaf0c3f1cc9f67	0	0	0	0	0	0	35	162	320	30
545	0.00479946	D_0__Bacteria;D_1__Bacteroidetes;D_2__Bacteroidia;D_3__Bacteroidales;D_4__Prolixibacteraceae;D_5__uncultured;D_6__uncultured organism	0928a02a29d8146d7c05a6554a51aaee	36	0	0	12	497	0	0	0	0	0
544	0.00479066	D_0__Bacteria;D_1__Chloroflexi;D_2__Dehalococcoidia;D_3__GIF9;D_4__AB-539-J10;D_5__uncultured Chloroflexi bacterium;D_6__uncultured Chloroflexi bacterium	9292bbd59b9fcda109706016946ebd68	57	200	85	54	148	0	0	0	0	0
543	0.00478185	D_0__Bacteria;D_1__Bacteroidetes;D_2__Bacteroidia;D_3__Bacteroidales;D_4__Marinilabiliaceae	b9045a439961a7318e18cdea2a287c73	0	245	123	0	50	29	69	27	0	0
542	0.00477305	D_0__Bacteria;D_1__Firmicutes;D_2__Clostridia;D_3__Natranaerobiales;D_4__Natranaerobiaceae	1d1421de2894e0b05e409fb654543e04	22	0	0	0	380	100	0	40	0	0
541	0.00476424	D_0__Bacteria	51591611feab6b31bfb83a9e6414f477	70	41	30	53	68	54	55	96	74	0
541	0.00476424	D_0__Bacteria;D_1__Spirochaetes;D_2__Spirochaetia;D_3__Spirochaetales;D_4__Spirochaetaceae;D_5__Sediminispirochaeta	263567f26daa046f072bc9ff0ff47481	15	137	0	0	368	21	0	0	0	0
540	0.00475543	D_0__Bacteria;D_1__Planctomycetes;D_2__Phycisphaerae;D_3__Phycisphaerales;D_4__Phycisphaeraceae;D_5__uncultured;D_6__uncultured organism	e9e88faf11ff051f4c0b1b20aebe1a0e	75	152	45	52	119	39	41	17	0	0
536	0.00472021	D_0__Bacteria	fcd371d96003dd528d8abf0da1a1c5cb	0	0	0	0	0	0	0	0	536	0
532	0.00468498	D_0__Bacteria;D_1__Margulisbacteria;D_2__uncultured bacterium;D_3__uncultured bacterium;D_4__uncultured bacterium;D_5__uncultured bacterium;D_6__uncultured bacterium	9a0bae9f1bb3066be9092894857b5269	212	0	0	30	24	28	137	96	0	5
532	0.00468498	D_0__Bacteria;D_1__Planctomycetes;D_2__Planctomycetacia;D_3__Pirellulales;D_4__Pirellulaceae	ead874176ffbc132b1f0fa5d07a181e2	0	93	0	116	0	0	0	198	99	26
532	0.00468498	D_0__Bacteria;D_1__Proteobacteria;D_2__Deltaproteobacteria;D_3__Syntrophobacterales;D_4__Syntrophobacteraceae	66257be7368a8219c15cfb608a68d32d	145	260	0	82	0	11	12	22	0	0
529	0.00465856	D_0__Bacteria	b6d88d463c23fccbb4332ef50a8919ee	58	0	0	0	471	0	0	0	0	0
528	0.00464976	D_0__Bacteria	8e54b583d74558d1e0006ddd3fb44ee2	79	124	87	48	58	44	88	0	0	0
528	0.00464976	D_0__Bacteria	b05b32443e1aacb0a793df4518482dc5	5	0	0	3	0	0	25	0	0	495
526	0.00463214	D_0__Bacteria;D_1__Proteobacteria;D_2__Alphaproteobacteria;D_3__Rhodobacterales;D_4__Rhodobacteraceae	18f7a46a037989524098c775761bee83	142	73	30	42	0	48	55	136	0	0
523	0.00460572	D_0__Bacteria	162e6c7ad5932e668fa0375d66a2e937	0	0	0	20	478	25	0	0	0	0
523	0.00460572	D_0__Bacteria;D_1__Firmicutes;D_2__Clostridia;D_3__Clostridiales;D_4__Peptococcaceae	8b85a4143aa5cde47a5e18df4c06009e	61	142	45	14	169	0	39	53	0	0
522	0.00459692	Unassigned	b295f4068dae7128eef960b11344511a	85	172	3	43	0	7	111	77	0	24
519	0.0045705	D_0__Bacteria;D_1__Firmicutes;D_2__Clostridia;D_3__Clostridiales	454e828fe50e863d39c46a89df1dea55	17	0	0	0	418	53	0	31	0	0
519	0.0045705	D_0__Bacteria;D_1__Firmicutes;D_2__Clostridia;D_3__Clostridiales;D_4__Ruminococcaceae	fe50841f5137f5c556e12ab058c3053c	0	102	247	44	126	0	0	0	0	0
518	0.00456169	D_0__Bacteria;D_1__Bacteroidetes;D_2__Bacteroidia;D_3__Cytophagales;D_4__Cyclobacteriaceae	f2b2a1ae05677597142ab02fb7f626d6	0	54	18	29	22	32	104	259	0	0
513	0.00451766	D_0__Bacteria;D_1__Proteobacteria;D_2__Deltaproteobacteria;D_3__Desulfovibrionales;D_4__Desulfohalobiaceae	f5d5749fa5166e964b6a1caf55c54e8e	0	0	148	0	320	45	0	0	0	0
511	0.00450005	D_0__Bacteria;D_1__Patescibacteria;D_2__Parcubacteria;D_3__Candidatus Nomurabacteria	5cdf703c44c2eb064c7da5ca0d0fddd9	35	227	12	39	3	48	80	11	0	56
509	0.00448244	D_0__Bacteria;D_1__Bacteroidetes;D_2__Bacteroidia;D_3__Bacteroidales;D_4__Prolixibacteraceae;D_5__uncultured	f8634c7bfb983a7a3efba4223c5066d8	0	0	0	0	509	0	0	0	0	0
505	0.00444721	D_0__Bacteria;D_1__Proteobacteria;D_2__Deltaproteobacteria;D_3__Myxococcales	8c589d6da5df24d68bb6ac8e6e943729	75	203	0	0	18	0	63	146	0	0
504	0.0044384	D_0__Bacteria	dc3e8ec4bf46555597f8dbd111aa4d48	0	0	0	0	285	0	0	163	56	0
502	0.00442079	D_0__Bacteria	268d50a7dacabf87b41baad1b3151d72	0	0	434	5	55	0	8	0	0	0
502	0.00442079	D_0__Bacteria	7400ad529ebc315e85da6d802add463c	61	12	0	15	414	0	0	0	0	0
501	0.00441198	D_0__Bacteria;D_1__Planctomycetes;D_2__Phycisphaerae;D_3__Phycisphaerales;D_4__AKAU3564 sediment group	edb8de3ab72ab17106f915d89c4d9d90	59	182	29	84	92	55	0	0	0	0
499	0.00439437	D_0__Bacteria	cfd84d804d39903839668f6baff1a5db	21	33	0	29	0	10	0	0	0	406
497	0.00437676	D_0__Bacteria;D_1__Planctomycetes;D_2__Phycisphaerae;D_3__Phycisphaerales;D_4__AKAU3564 sediment group;D_5__uncultured bacterium;D_6__uncultured bacterium	835e9252c52d3f61847a76badd185a6b	33	41	25	15	74	24	27	34	0	224
494	0.00435034	D_0__Bacteria	37f6761fceaf338717cc388dd8db1c93	41	99	10	47	0	179	110	8	0	0
494	0.00435034	D_0__Bacteria;D_1__Cyanobacteria;D_2__Melainabacteria;D_3__Gastranaerophilales;D_4__uncultured organism;D_5__uncultured organism;D_6__uncultured organism	0d3ea6e34f319420532ceb8f08510d92	18	71	18	37	27	0	42	281	0	0
493	0.00434153	D_0__Bacteria;D_1__Cyanobacteria;D_2__Oxyphotobacteria;D_3__Nostocales;D_4__Phormidiaceae	abf3e154f31e4d7a376b5fa801e50aad	164	256	0	0	0	30	31	12	0	0
492	0.00433273	D_0__Bacteria	e2243975fbbff9eb03f14db5f700ad35	34	124	0	20	0	47	254	11	2	0
492	0.00433273	D_0__Bacteria;D_1__Firmicutes;D_2__Clostridia;D_3__Clostridiales;D_4__Ruminococcaceae;D_5__Ruminococcaceae UCG-012;D_6__uncultured organism	1abbaca852d1e1bec23c54ae993239a6	0	0	79	70	343	0	0	0	0	0
491	0.00432392	D_0__Bacteria;D_1__Tenericutes;D_2__Mollicutes;D_3__Haloplasmatales;D_4__Haloplasmataceae;D_5__Haloplasma	3cfa068e3dbc403528ec6d5106e320a7	85	93	0	0	144	79	48	42	0	0
490	0.00431512	D_0__Bacteria;D_1__Firmicutes;D_2__Clostridia;D_3__Clostridiales;D_4__Peptococcaceae	58d6f0693e5ce47b924d53b870960571	26	0	52	18	46	0	0	37	97	214
490	0.00431512	D_0__Bacteria;D_1__Proteobacteria;D_2__Alphaproteobacteria	408261937c99f8c2b10769678ff2961d	0	0	0	0	0	21	0	469	0	0
489	0.00430631	Unassigned	1f69b695682702bb0a9872c94e4291e8	69	163	5	23	0	134	91	4	0	0
487	0.0042887	D_0__Bacteria	a03d16f168733ce8097e4797a092100b	0	104	20	56	15	44	33	0	0	215
487	0.0042887	D_0__Bacteria;D_1__Halanaerobiaeota;D_2__Halanaerobiia;D_3__Halanaerobiales	3353b06ec7e6cb15d0b8b7de6d0a68e1	17	0	138	0	247	31	37	17	0	0
484	0.00426228	D_0__Bacteria;D_1__Chloroflexi;D_2__Anaerolineae;D_3__SBR1031;D_4__uncultured organism;D_5__uncultured organism;D_6__uncultured organism	f41b182dd112ef9a223ca62e1d3f1880	0	0	0	0	484	0	0	0	0	0
480	0.00422705	D_0__Bacteria	f9bde41c81b5e0d9007b1b105bdbe00f	22	28	0	97	61	30	26	82	0	134
480	0.00422705	D_0__Bacteria;D_1__Proteobacteria;D_2__Gammaproteobacteria	09224f7c1dd8c31d770d04745479a1e4	232	69	0	0	0	24	16	44	0	95
479	0.00421825	D_0__Bacteria	159385ba5379a5e4def40f0e9abeb044	28	82	0	133	61	86	20	27	42	0
479	0.00421825	D_0__Bacteria;D_1__Planctomycetes;D_2__Phycisphaerae;D_3__Phycisphaerales;D_4__Phycisphaeraceae;D_5__uncultured	80dd6b3d730db6262c817c9fc54e3272	123	301	0	55	0	0	0	0	0	0
478	0.00420944	D_0__Bacteria;D_1__Proteobacteria;D_2__Alphaproteobacteria;D_3__Rhodobacterales;D_4__Rhodobacteraceae	53e4ab05c7ac6a156b61aad0609923a3	97	149	0	121	0	75	36	0	0	0
476	0.00419183	D_0__Bacteria;D_1__Patescibacteria;D_2__ABY1	29e1a698fd7d5116217dc934eb44b173	0	0	0	0	0	0	0	51	425	0
475	0.00418302	D_0__Bacteria;D_1__Patescibacteria;D_2__ABY1;D_3__Candidatus Falkowbacteria;D_4__uncultured bacterium;D_5__uncultured bacterium;D_6__uncultured bacterium	a3b6c5509c73be5b1cdf10cbb11dab9f	36	78	45	31	203	22	60	0	0	0
475	0.00418302	D_0__Bacteria;D_1__Proteobacteria;D_2__Alphaproteobacteria	fb5f524a1b6552800477a06d074df00e	0	0	0	0	0	0	0	300	35	140
474	0.00417421	D_0__Bacteria;D_1__Proteobacteria;D_2__Deltaproteobacteria	56fe64f43a9488d7e03f5f2c15ea525e	35	202	0	25	123	24	25	40	0	0
470	0.00413899	Unassigned	6081bf87e735ac5b117306d93ced9069	57	65	25	37	0	124	112	19	0	31
464	0.00408615	D_0__Bacteria	c8ceaa24643744313336c650b57f822e	0	89	269	0	60	0	0	46	0	0
464	0.00408615	D_0__Bacteria;D_1__Proteobacteria;D_2__Deltaproteobacteria;D_3__Bdellovibrionales;D_4__Bacteriovoracaceae	b7f7b5fb1d20cf50ce1007c8a82c83ea	0	0	0	0	0	0	0	20	444	0
462	0.00406854	D_0__Bacteria	996ffc54e7c58da3b76f01210386fd67	42	57	0	49	0	204	110	0	0	0
461	0.00405973	D_0__Bacteria	c138d8418b577a43d4b7854fc9f2ffd5	0	0	220	0	230	11	0	0	0	0
460	0.00405092	D_0__Bacteria;D_1__Actinobacteria;D_2__Actinobacteria;D_3__Kineosporiales;D_4__Kineosporiaceae;D_5__Pseudokineococcus;Ambiguous_taxa	613d0d4c2d1c93c4476fdf93116e8eaf	34	0	43	73	21	34	62	16	0	177
454	0.00399809	D_0__Bacteria;D_1__Bacteroidetes;D_2__Bacteroidia;D_3__Cytophagales;D_4__Amoebophilaceae;D_5__Candidatus Amoebophilus	31df8a759be73ec5d0404a19dd29def0	438	0	0	0	0	16	0	0	0	0
451	0.00397167	D_0__Bacteria;D_1__Armatimonadetes;D_2__uncultured	2452390fbb5efd19cacf1dda9afc7876	7	0	0	0	0	0	0	0	0	444
450	0.00396286	D_0__Bacteria;D_1__Bacteroidetes;D_2__Rhodothermia;D_3__Balneolales;D_4__Balneolaceae;D_5__uncultured;D_6__Gracilimonas sp. HME9573	5cd06c50f994afd7b0e555df119d254a	47	122	92	40	0	33	36	80	0	0
448	0.00394525	D_0__Bacteria	bd5da868fcab442d5770e731c0be1fd2	79	90	0	54	0	114	111	0	0	0
448	0.00394525	D_0__Bacteria;D_1__Kiritimatiellaeota;D_2__Kiritimatiellae;D_3__WCHB1-41;D_4__uncultured organism;D_5__uncultured organism;D_6__uncultured organism	52ebabbafcaee95b5bccec856f62fb9a	70	43	43	27	46	113	88	18	0	0
447	0.00393644	D_0__Bacteria	bfedbde7375914a716e3bcd8d7f583d0	42	0	0	0	366	39	0	0	0	0
446	0.00392764	D_0__Bacteria;D_1__Halanaerobiaeota;D_2__Halanaerobiia;D_3__Halanaerobiales;D_4__Halobacteroidaceae;D_5__uncultured;D_6__uncultured Halanaerobiales bacterium	1bd4bb5e9b85d11380dcf5a8aadc72b1	32	0	0	0	133	0	164	54	63	0
444	0.00391002	D_0__Bacteria;D_1__Patescibacteria;D_2__WS6 (Dojkabacteria)	db3f0de186f61ad2221fa8d06466af71	61	75	22	172	114	0	0	0	0	0
444	0.00391002	D_0__Bacteria;D_1__Proteobacteria;D_2__Gammaproteobacteria	aeab099e15f0b3f001251174000b3777	64	53	52	51	0	68	60	96	0	0
442	0.00389241	D_0__Bacteria	102f14d940d5d714f735ef1e971154c8	53	119	0	46	0	86	130	8	0	0
442	0.00389241	D_0__Bacteria;D_1__Firmicutes;D_2__Clostridia;D_3__Clostridiales;D_4__Peptococcaceae;D_5__uncultured	ecaf64ba6c4cbc761f740ac868333e0d	0	0	0	0	379	63	0	0	0	0
442	0.00389241	D_0__Bacteria;D_1__Proteobacteria;D_2__Alphaproteobacteria;D_3__Rhodobacterales;D_4__Rhodobacteraceae	21f3dff237e6e055d798cbbadded5107	0	63	68	50	0	159	62	40	0	0
442	0.00389241	D_0__Bacteria;D_1__Proteobacteria;D_2__Deltaproteobacteria	bff07cf9213f8f38f2f4e1442da75b03	72	157	0	39	0	0	0	158	16	0
441	0.0038836	D_0__Bacteria;D_1__Firmicutes;D_2__Clostridia	6a9a04158d0a161cf747a0e1f5d6b57d	37	81	0	0	0	0	0	32	0	291
440	0.0038748	D_0__Bacteria;D_1__Firmicutes;D_2__Clostridia;D_3__Clostridiales	63a1694a5eaacdc0dd966403e907e809	0	0	0	188	39	17	34	114	48	0
438	0.00385718	D_0__Bacteria	973d3e151873bea296c749c6aad2e1f2	43	248	0	20	0	38	33	53	0	3
435	0.00383077	D_0__Bacteria;D_1__Firmicutes;D_2__Clostridia;D_3__Clostridiales	ca33df79160d552a313f95d6156da8fd	0	57	0	0	324	54	0	0	0	0
435	0.00383077	D_0__Bacteria;D_1__Firmicutes;D_2__Clostridia;D_3__Clostridiales;D_4__Ruminococcaceae;D_5__Ruminococcaceae UCG-012	f7c7cb023c3d85d2988e2cf6da1b7324	0	58	163	21	131	0	62	0	0	0
434	0.00382196	D_0__Bacteria;D_1__Firmicutes;D_2__Clostridia;D_3__Clostridiales	a8c95dec933edc3b31cc0ed2cc7dc37e	53	56	43	0	184	72	26	0	0	0
433	0.00381315	D_0__Bacteria	380e2505e97b152d416acacba4b344dc	35	38	0	46	0	242	72	0	0	0
433	0.00381315	D_0__Bacteria;D_1__Spirochaetes;D_2__Spirochaetia;D_3__Spirochaetales;D_4__Spirochaetaceae;D_5__GWE2-31-10	4f2d8deff083b0e1277977e7f0d349e5	0	56	15	15	45	21	19	65	0	197
431	0.00379554	D_0__Bacteria;D_1__Proteobacteria;D_2__Alphaproteobacteria;D_3__Rhodobacterales;D_4__Rhodobacteraceae	8b6f7fc5227766e751a1f1dc3e77daec	91	136	0	72	0	80	52	0	0	0
430	0.00378673	D_0__Bacteria	4428c9f119a0dbc35f02b9012550fae8	0	0	430	0	0	0	0	0	0	0
430	0.00378673	D_0__Bacteria;D_1__Cyanobacteria;D_2__Melainabacteria;D_3__Gastranaerophilales	7913d1d5a993174098a1ab6727c23867	0	0	49	36	0	0	94	103	0	148
429	0.00377793	D_0__Bacteria	42853dbe5b05f2a977b03a33c86070d4	25	64	24	30	0	84	176	26	0	0
429	0.00377793	D_0__Bacteria;D_1__Lentisphaerae;D_2__Oligosphaeria;D_3__Oligosphaerales;D_4__Lenti-02;D_5__uncultured organism;D_6__uncultured organism	08c0c951a7a27ac204073c1c364b8ec9	39	48	89	0	219	0	0	0	34	0
427	0.00376031	D_0__Bacteria;D_1__Proteobacteria;D_2__Deltaproteobacteria;D_3__Bdellovibrionales;D_4__Bacteriovoracaceae;D_5__Peredibacter;D_6__uncultured organism	0d7aa59fef8b8dc68ae5b81adedd5218	0	62	51	48	57	0	35	154	0	20
426	0.00375151	D_0__Bacteria	9841fd34664568d100c2e7020d1dc5b5	27	32	0	73	13	40	116	42	0	83
422	0.00371628	D_0__Bacteria;D_1__Firmicutes;D_2__Bacilli;D_3__Bacillales;D_4__Bacillaceae;D_5__Bacillus	1b1ffba047ca557e64723677f0e4e174	0	0	0	0	398	24	0	0	0	0
420	0.00369867	D_0__Bacteria;D_1__Bacteroidetes;D_2__Rhodothermia;D_3__Balneolales;D_4__Balneolaceae;D_5__Gracilimonas	d6238325af0ec0f856526e524cce14cd	0	139	78	53	52	0	62	36	0	0
419	0.00368986	D_0__Bacteria	574c47558510e8b1e49f265a4a37bc31	40	138	0	54	0	48	106	19	0	14
418	0.00368106	D_0__Bacteria	b2338734415095b1b57c824eb5ef2480	0	75	0	40	0	0	293	10	0	0
418	0.00368106	D_0__Bacteria;D_1__Proteobacteria;D_2__Gammaproteobacteria	b43149a6a644dcbe013e2c0bb64f73bb	38	74	0	0	31	72	203	0	0	0
416	0.00366344	D_0__Bacteria;D_1__Planctomycetes;D_2__Phycisphaerae;D_3__Phycisphaerales;D_4__Phycisphaeraceae	c2f95c1e72d366684106bb6cb6991b77	60	61	46	59	47	39	104	0	0	0
416	0.00366344	D_0__Bacteria;D_1__Tenericutes;D_2__Mollicutes;D_3__Izimaplasmatales;D_4__Izimaplasmataceae;D_5__Izimaplasma;D_6__uncultured bacterium	25bedca2949c9c2153ef715841fd992c	0	46	28	53	20	37	109	123	0	0
415	0.00365464	D_0__Bacteria;D_1__Proteobacteria;D_2__Alphaproteobacteria	dad02b0a2b9547357f779fe71ff5a735	150	28	37	44	26	65	0	65	0	0
414	0.00364583	D_0__Bacteria;D_1__Chloroflexi;D_2__Chloroflexia;D_3__Chloroflexales;D_4__Chloroflexaceae;D_5__Oscillochloris;D_6__Oscillochloris trichoides	0d80c295956c696e4002db7792561bdd	26	51	4	19	12	137	116	14	0	35
414	0.00364583	D_0__Bacteria;D_1__Firmicutes;D_2__Clostridia;D_3__Clostridiales	ea45b925203224ba20bd5e81a660ec8c	0	118	0	0	258	0	0	38	0	0
414	0.00364583	D_0__Bacteria;D_1__Firmicutes;D_2__Clostridia;D_3__Clostridiales;D_4__Clostridiales vadinBB60 group	60a9b842fd7f79cf49655eecb38dfc33	16	37	130	56	40	0	92	43	0	0
414	0.00364583	D_0__Bacteria;D_1__Proteobacteria;D_2__Alphaproteobacteria;D_3__Rhodobacterales;D_4__Rhodobacteraceae;D_5__Rubribacterium;D_6__uncultured organism	252b5554fb996c68fd25c80447072c84	29	69	0	66	0	195	55	0	0	0
414	0.00364583	D_0__Bacteria;D_1__Proteobacteria;D_2__Deltaproteobacteria	18c0b479f38d35b4c8bb8179a89020d1	21	145	0	0	0	15	16	217	0	0
412	0.00362822	D_0__Bacteria	9519ebc9f158a995681f6ba24d06cbf8	0	38	44	0	34	0	15	0	0	281
412	0.00362822	D_0__Bacteria;D_1__Firmicutes	5ab377093e7d6b62f779f9ccd79b1199	26	24	42	17	235	38	30	0	0	0
411	0.00361941	D_0__Bacteria	128ff667e1535a39b025f9efbea40b92	0	0	9	0	0	0	15	0	0	387
411	0.00361941	D_0__Bacteria;D_1__Deinococcus-Thermus;D_2__Deinococci;D_3__Deinococcales;D_4__Trueperaceae;D_5__Truepera;D_6__bacterium YC-ZSS-LKJ140	de20a98cf55e2d8bca79e7cebf009258	0	0	0	0	0	0	0	0	0	411
411	0.00361941	D_0__Bacteria;D_1__Omnitrophicaeota	52ae539fc02bb91a88dc573bbe867cb8	22	19	18	24	54	0	274	0	0	0
409	0.0036018	D_0__Bacteria	8cdc2b6a713090bd5125b1ccc0f3c2d1	3	39	0	18	0	18	44	0	287	0
405	0.00356657	D_0__Bacteria;D_1__Proteobacteria;D_2__Gammaproteobacteria;D_3__Vibrionales;D_4__Vibrionaceae;D_5__Salinivibrio	01fa6bb6671a4ac2cc8a38b365b58a23	0	26	0	25	0	21	297	36	0	0
403	0.00354896	Unassigned	0c31de6f2ea0c5b6af12eede3f4b324e	41	41	31	79	15	45	44	51	56	0
402	0.00354016	D_0__Bacteria	e95c940b5d73cff44e763ef90580d7f7	0	0	0	10	20	0	47	72	0	253
402	0.00354016	D_0__Bacteria;D_1__Spirochaetes;D_2__Spirochaetia;D_3__Spirochaetales;D_4__Spirochaetaceae;D_5__uncultured;D_6__uncultured organism	5e0ebac91265dc8b1c1abe6cd0110215	43	266	16	25	52	0	0	0	0	0
401	0.00353135	D_0__Bacteria;D_1__Fibrobacteres;D_2__Fibrobacteria;D_3__Fibrobacterales;D_4__09D2Z48;D_5__uncultured organism;D_6__uncultured organism	667240fe072b5b65c7b3245f0b9efde3	69	0	47	32	0	37	0	51	0	165
401	0.00353135	D_0__Bacteria;D_1__Patescibacteria;D_2__Microgenomatia;D_3__Candidatus Pacebacteria	649838df22cb2b3595650d2e220286e8	11	42	0	59	0	15	110	142	6	16
399	0.00351374	D_0__Bacteria	966334c06e2ecdaf0163c51d3e6a9cce	43	85	0	48	0	110	113	0	0	0
394	0.0034697	D_0__Bacteria	517bd4650204d8ce5b1add5796bc3d18	103	40	0	25	20	12	168	26	0	0
394	0.0034697	D_0__Bacteria;D_1__Epsilonbacteraeota;D_2__Campylobacteria;D_3__Campylobacterales	7542e84b18e9836048b799932fc11673	0	0	112	80	40	40	0	122	0	0
392	0.00345209	D_0__Bacteria;D_1__Bacteroidetes;D_2__Bacteroidia;D_3__Bacteroidales;D_4__Prolixibacteraceae;D_5__uncultured;D_6__uncultured organism	a6754fb7fc29bb9aa4faca4eba5309e5	33	81	0	0	278	0	0	0	0	0
392	0.00345209	D_0__Bacteria;D_1__Proteobacteria;D_2__Gammaproteobacteria;D_3__Pseudomonadales;D_4__Moraxellaceae;D_5__Acinetobacter	4d75ef059a51152c78515e75d75a2bfa	392	0	0	0	0	0	0	0	0	0
390	0.00343448	D_0__Bacteria;D_1__Planctomycetes;D_2__Planctomycetacia;D_3__Isosphaerales;D_4__Isosphaeraceae;D_5__uncultured;D_6__uncultured organism	2043294b56a2be5316737bfbb7dae8b0	44	55	24	36	19	135	65	12	0	0
386	0.00339925	D_0__Bacteria	13621ed45f762a86fbaf64ff266e96f3	0	0	0	0	0	0	0	0	0	386
386	0.00339925	D_0__Bacteria	56276e55015461d45c39941346343fcc	0	0	0	0	0	0	0	0	386	0
386	0.00339925	D_0__Bacteria;D_1__Chloroflexi;D_2__Dehalococcoidia;D_3__vadinBA26;D_4__uncultured Chloroflexi bacterium;D_5__uncultured Chloroflexi bacterium;D_6__uncultured Chloroflexi bacterium	ab63c48526977831934fd15af3fece1f	31	0	0	0	322	33	0	0	0	0
386	0.00339925	D_0__Bacteria;D_1__Verrucomicrobia;D_2__Verrucomicrobiae;D_3__Opitutales;D_4__Puniceicoccaceae;D_5__Puniceicoccus;D_6__uncultured organism	0091f51ecac2628ece2beb8d267f675b	0	9	33	244	16	24	60	0	0	0
385	0.00339045	D_0__Bacteria	c57ab3d42207b421831d4a9976cedb51	101	0	0	19	0	6	0	99	160	0
384	0.00338164	D_0__Bacteria;D_1__Bacteroidetes;D_2__Bacteroidia;D_3__Flavobacteriales;D_4__Cryomorphaceae;D_5__Cryomorpha	03f4699cf257fe2a78072123edc941af	0	0	0	0	0	0	0	384	0	0
384	0.00338164	D_0__Bacteria;D_1__Thermotogae;D_2__Thermotogae;D_3__Petrotogales;D_4__Petrotogaceae;D_5__SC103;D_6__uncultured organism	7cf650156ddc52cf5263217f1a8171a0	0	384	0	0	0	0	0	0	0	0
383	0.00337283	D_0__Bacteria;D_1__Firmicutes	a2fdca3793460fce9734c699584a18ca	0	0	49	0	299	35	0	0	0	0
382	0.00336403	D_0__Bacteria;D_1__Firmicutes;D_2__Clostridia;D_3__Clostridiales;D_4__Peptococcaceae;D_5__Desulfitibacter	89c87c33101a288b0ef3ce1be60c6d55	0	0	0	0	0	0	0	0	0	382
381	0.00335522	D_0__Bacteria	f52aefa8d58d3c785c6ec4d581753a1f	112	74	0	5	0	135	55	0	0	0
381	0.00335522	D_0__Bacteria;D_1__Bacteroidetes;D_2__Rhodothermia;D_3__Balneolales;D_4__Balneolaceae;D_5__uncultured;D_6__Aliifodinibius sp. HME9836	f8ae07fcfa38c401ecc1eaaac0a4f54a	23	22	89	19	20	62	109	37	0	0
379	0.00333761	D_0__Bacteria;D_1__Firmicutes;D_2__Clostridia;D_3__Clostridiales;D_4__Family XI	4a40b9094acfe15ef5773d96a2e7e496	0	189	0	0	0	0	190	0	0	0
379	0.00333761	D_0__Bacteria;D_1__Spirochaetes;D_2__Spirochaetia;D_3__Spirochaetales;D_4__Spirochaetaceae;D_5__Spirochaeta 2	569290f77346c25e7e89e982ccaed8ba	24	0	0	138	107	61	0	49	0	0
376	0.00331119	D_0__Bacteria;D_1__Chloroflexi;D_2__Anaerolineae	0211b1cb6be328c1f488abbf28c3e124	19	174	0	0	0	9	57	117	0	0
376	0.00331119	D_0__Bacteria;D_1__Fibrobacteres;D_2__Fibrobacteria;D_3__Fibrobacterales;D_4__MAT-CR-H6-H10;D_5__uncultured organism;D_6__uncultured organism	f3835b3e349e57adbecc81ab3db835c1	97	63	42	47	44	0	43	40	0	0
375	0.00330238	D_0__Bacteria	05465e0121c89a386f17f7713223c3bb	0	0	0	0	0	0	0	0	0	375
375	0.00330238	D_0__Bacteria;D_1__Bacteroidetes;D_2__Bacteroidia;D_3__Cytophagales;D_4__Spirosomaceae;D_5__Taeseokella	a5806273f677e305659d62735b210614	0	0	0	0	0	20	63	46	0	246
375	0.00330238	D_0__Bacteria;D_1__Planctomycetes;D_2__ODP123;D_3__uncultured organism;D_4__uncultured organism;D_5__uncultured organism;D_6__uncultured organism	68a7e7014a6a7e16c5b45eb783b76fa2	112	173	0	41	7	0	42	0	0	0
374	0.00329358	D_0__Bacteria;D_1__Bacteroidetes;D_2__Bacteroidia	8e2e4d01a89585f46cacd62a9292d348	271	8	6	13	0	6	53	17	0	0
373	0.00328477	D_0__Bacteria;D_1__BRC1;D_2__uncultured organism;D_3__uncultured organism;D_4__uncultured organism;D_5__uncultured organism;D_6__uncultured organism	dc29846c2b65feb1b73273ef2d169d9a	31	133	58	16	33	0	44	29	29	0
373	0.00328477	D_0__Bacteria;D_1__Proteobacteria;D_2__Alphaproteobacteria;D_3__Rhodobacterales;D_4__Rhodobacteraceae;D_5__Rubribacterium;D_6__uncultured alpha proteobacterium	92d98ab0cb0ab250f6f998eb96abb869	31	29	39	71	47	125	31	0	0	0
371	0.00326716	D_0__Bacteria	91209d9d755a91cdf4ec626039a49dde	0	0	0	0	0	0	0	0	0	371
370	0.00325835	D_0__Bacteria	03d3e7f06094ae3a626d8ce47489bc45	36	28	0	22	0	160	119	0	0	5
370	0.00325835	Unassigned	1fee6160b3d062dd7a95f06bc82e5c8f	43	97	0	47	0	116	40	27	0	0
369	0.00324955	D_0__Bacteria;D_1__Halanaerobiaeota;D_2__Halanaerobiia;D_3__Halanaerobiales;D_4__Halobacteroidaceae	8b61163e33f7fb589efa427b7f697fd2	0	25	0	18	83	0	0	151	0	92
368	0.00324074	D_0__Bacteria	31833ff1c1c08a38acb0b90d8d45cb88	47	123	0	46	0	53	67	32	0	0
368	0.00324074	D_0__Bacteria	c02ff7df7e270eeff67d94664d2b061d	0	0	291	0	77	0	0	0	0	0
368	0.00324074	D_0__Bacteria;D_1__Fibrobacteres;D_2__Fibrobacteria;D_3__Fibrobacterales;D_4__SBYZ-1017;D_5__uncultured organism;D_6__uncultured organism	a12c8ffb8916e56f3ed5e463583e5df8	0	0	38	0	0	0	0	61	0	269
367	0.00323193	D_0__Bacteria;D_1__Firmicutes;D_2__Clostridia;D_3__Clostridiales	f4c52ea9684a4d9be657c0874838aa61	0	55	0	0	65	29	66	152	0	0
366	0.00322313	D_0__Bacteria	467f2ba43db9c4df900a9e79b71d567c	0	162	92	0	0	0	112	0	0	0
366	0.00322313	D_0__Bacteria;D_1__Bacteroidetes;D_2__Bacteroidia	ac6e8471b3c68b7448456ea4c516f336	35	126	0	80	46	16	11	52	0	0
366	0.00322313	D_0__Bacteria;D_1__Bacteroidetes;D_2__Bacteroidia	f529e8b8dd51812d620cd763a3c0a5d0	0	0	0	134	159	0	0	26	47	0
366	0.00322313	D_0__Bacteria;D_1__Firmicutes;D_2__Clostridia;D_3__Clostridiales;D_4__Defluviitaleaceae	b4fd0b024373649ea2877af6128a0b95	0	0	0	0	38	0	0	102	0	226
363	0.00319671	D_0__Bacteria	9cf24d7b91fde15f126a491bf27f963a	0	0	0	0	0	0	0	0	363	0
363	0.00319671	D_0__Bacteria;D_1__Cyanobacteria;D_2__Oxyphotobacteria;D_3__Nostocales	568fabdd2573a07d41ebbe4f995d8dea	0	14	32	0	0	15	11	0	3	288
363	0.00319671	D_0__Bacteria;D_1__Firmicutes;D_2__Clostridia	896bd4e0765edf6c5395ba25e3978381	92	62	0	35	84	38	0	52	0	0
360	0.00317029	D_0__Bacteria;D_1__BRC1;D_2__uncultured organism;D_3__uncultured organism;D_4__uncultured organism;D_5__uncultured organism;D_6__uncultured organism	af57029e1fc85a2d4ec822649552ef46	26	142	0	46	0	27	106	13	0	0
360	0.00317029	D_0__Bacteria;D_1__Patescibacteria;D_2__Microgenomatia;D_3__Candidatus Pacebacteria;D_4__uncultured organism;D_5__uncultured organism;D_6__uncultured organism	bdbd1d0a11255528fed93ae006d283df	22	0	0	141	0	0	114	36	19	28
360	0.00317029	D_0__Bacteria;D_1__Proteobacteria;D_2__Gammaproteobacteria	2a26195b5e8dfce1e8742cace3e960aa	0	0	229	0	0	0	0	76	0	55
359	0.00316148	D_0__Bacteria	791e5872271d196cfd49ca1a3e6fb89c	0	0	265	0	94	0	0	0	0	0
359	0.00316148	D_0__Bacteria;D_1__Cyanobacteria;D_2__Melainabacteria;D_3__Gastranaerophilales;D_4__Candidatus Melainabacteria bacterium GWA2_34_9;D_5__Candidatus Melainabacteria bacterium GWA2_34_9;D_6__Candidatus Melainabacteria bacterium GWA2_34_9	8a1b73d1d32606f764ac7573d9531c35	0	34	96	16	74	0	26	113	0	0
355	0.00312626	D_0__Bacteria;D_1__Actinobacteria;D_2__WCHB1-81;D_3__uncultured bacterium;D_4__uncultured bacterium;D_5__uncultured bacterium;D_6__uncultured bacterium	a033534e912c52692cb3bcf1b6a81fbc	14	0	0	0	341	0	0	0	0	0
355	0.00312626	D_0__Bacteria;D_1__Lentisphaerae;D_2__Oligosphaeria;D_3__Oligosphaerales;D_4__Oligosphaeraceae;D_5__SBZC-1223;D_6__uncultured bacterium	b6d9d20d69fb2a27647a528efaefbcf3	46	78	50	21	31	23	53	53	0	0
354	0.00311745	D_0__Bacteria;D_1__Patescibacteria;D_2__Berkelbacteria	2bcba160c01b859229aecb9e1cc6065a	37	48	0	145	17	29	34	44	0	0
353	0.00310864	D_0__Bacteria;D_1__Halanaerobiaeota;D_2__Halanaerobiia;D_3__Halanaerobiales;D_4__Halobacteroidaceae;D_5__Halonatronum;D_6__Halonatronum saccharophilum DSM 13868	7096e197a8c4b40203e2b401a0cbeee3	0	0	0	0	353	0	0	0	0	0
351	0.00309103	D_0__Bacteria;D_1__Proteobacteria;D_2__Gammaproteobacteria	9250a0ffbc879a9b1aa307a1622bf71f	0	45	46	53	33	40	106	28	0	0
349	0.00307342	D_0__Bacteria;D_1__Firmicutes;D_2__Clostridia;D_3__Clostridiales;D_4__Peptococcaceae;D_5__Desulfotomaculum	f058e05039ca8006d343a7e4d37486b7	71	77	0	7	89	15	19	53	18	0
348	0.00306461	D_0__Bacteria	8d35afa41c2ac59bde12810db830fe1d	0	0	0	0	0	0	0	0	0	348
348	0.00306461	D_0__Bacteria;D_1__Firmicutes;D_2__Clostridia;D_3__Clostridiales;D_4__Clostridiaceae 2;D_5__Alkaliphilus	610466353aad1492ccf253d33e29dfdc	32	47	0	0	110	54	0	105	0	0
347	0.00305581	D_0__Bacteria	dc4f7d10ff45bafb37f107bc06abb2e4	53	93	13	30	0	58	67	26	0	7
347	0.00305581	D_0__Bacteria;D_1__Planctomycetes;D_2__Phycisphaerae;D_3__Phycisphaerales;D_4__Phycisphaeraceae;D_5__SM1A02	4b69ce206d94f1fbe86679c70341ad31	69	101	19	33	17	36	27	45	0	0
346	0.003047	D_0__Bacteria;D_1__Firmicutes;D_2__Bacilli;D_3__Bacillales	b3883083356ccf73f5f36cbb9a0bfa93	33	51	29	26	95	33	34	45	0	0
345	0.00303819	D_0__Bacteria;D_1__Fibrobacteres;D_2__Fibrobacteria;D_3__Fibrobacterales	860a01700112cb146120bc937a44eeb4	56	145	0	47	0	0	29	56	12	0
344	0.00302939	D_0__Bacteria;D_1__Bacteroidetes;D_2__Rhodothermia;D_3__Balneolales;D_4__Balneolaceae	ae6084b09343b51d31aa5e88fbe6f307	63	68	0	0	0	0	99	114	0	0
344	0.00302939	D_0__Bacteria;D_1__Patescibacteria;D_2__ABY1;D_3__Candidatus Falkowbacteria;D_4__uncultured Microgenomates group bacterium;D_5__uncultured Microgenomates group bacterium;D_6__uncultured Microgenomates group bacterium	40dc27baeac48fd3343abfc2ace12246	0	38	215	0	71	0	20	0	0	0
344	0.00302939	D_0__Bacteria;D_1__Patescibacteria;D_2__Microgenomatia	47ab5c6978cb499371241e5feff62ddf	76	0	0	0	268	0	0	0	0	0
344	0.00302939	D_0__Bacteria;D_1__Proteobacteria;D_2__Deltaproteobacteria;D_3__Desulfobacterales;D_4__Desulfobacteraceae	605d8d24b1d40389c4560e29d22e3e0e	34	41	0	0	269	0	0	0	0	0
340	0.00299416	D_0__Bacteria	70fdb3cc8a301fcdf52c10970444dada	23	32	0	22	0	33	41	16	170	3
337	0.00296774	D_0__Bacteria	7f2fe8f0517cf20f2483950efe484793	51	114	0	0	0	107	65	0	0	0
336	0.00295894	D_0__Bacteria;D_1__Planctomycetes;D_2__Phycisphaerae;D_3__Phycisphaerales;D_4__Phycisphaeraceae	1c092d3219b764ee0ce20b82adb8036c	52	46	0	19	0	0	0	200	19	0
335	0.00295013	D_0__Bacteria;D_1__Proteobacteria;D_2__Alphaproteobacteria	b8d1857c9b410bc7da3a3f1349a30059	0	0	0	0	0	0	0	96	0	239
335	0.00295013	D_0__Bacteria;D_1__Proteobacteria;D_2__Alphaproteobacteria;D_3__Rhodobacterales;D_4__Rhodobacteraceae	98acb4b4b3d7fb7cebd0619b4d4839c7	58	205	0	0	40	0	0	32	0	0
335	0.00295013	D_0__Bacteria;D_1__Proteobacteria;D_2__Alphaproteobacteria;D_3__Rhodospirillales;D_4__Rhodospirillaceae;D_5__Caenispirillum;Ambiguous_taxa	3686455de73776c4b4f49f1e383a99a5	63	95	0	0	46	43	0	88	0	0
334	0.00294132	D_0__Bacteria	75a2f0a382a0a936027803f7d228ba98	0	34	212	0	36	0	26	26	0	0
334	0.00294132	D_0__Bacteria;D_1__Lentisphaerae	c92b1cf7833c1986b95dbeac587c87e4	21	283	0	0	13	0	8	9	0	0
333	0.00293252	D_0__Bacteria;D_1__Proteobacteria;D_2__Deltaproteobacteria	702ef9879d5e2f743d40e28e147b4369	0	265	0	0	41	0	0	27	0	0
333	0.00293252	D_0__Bacteria;D_1__Proteobacteria;D_2__Deltaproteobacteria;D_3__Desulfobacterales;D_4__Desulfobulbaceae;D_5__Desulfofustis	aa1d59d56fb043833ebe50eb22b3b14a	48	127	0	41	22	9	20	66	0	0
331	0.0029149	D_0__Bacteria	747f52ac10aa34194248d57795d87535	0	0	178	0	153	0	0	0	0	0
331	0.0029149	D_0__Bacteria;D_1__BRC1	ec9100dadac0512872410cb9f3cc8159	21	28	44	31	43	21	41	102	0	0
331	0.0029149	D_0__Bacteria;D_1__Proteobacteria;D_2__Alphaproteobacteria;D_3__Rhodobacterales;D_4__Rhodobacteraceae	73bf66be6f25e068dff764b9466f7132	33	65	0	29	0	46	0	0	0	158
330	0.0029061	D_0__Bacteria	441477175985c6cf2a5b106465639c75	32	79	52	29	24	0	0	22	0	92
330	0.0029061	D_0__Bacteria	8390b6f43ece5df1f16afdf78c17c005	0	0	0	0	0	0	0	0	0	330
328	0.00288849	D_0__Bacteria;D_1__Proteobacteria;D_2__Deltaproteobacteria;D_3__Desulfarculales;D_4__Desulfarculaceae;D_5__Desulfatiglans	0d1c373581d94588c729c20ac4cb90d0	40	0	0	0	288	0	0	0	0	0
328	0.00288849	D_0__Bacteria;D_1__Spirochaetes;D_2__Spirochaetia;D_3__Spirochaetales;D_4__Spirochaetaceae;D_5__Spirochaeta 2	498609f966aa2a104ea6de0974423a4b	15	0	0	0	238	75	0	0	0	0
327	0.00287968	D_0__Bacteria	a5f17a0016be1811dd8b9cacba492c8b	0	0	0	0	0	0	0	180	147	0
324	0.00285326	D_0__Bacteria;D_1__Cyanobacteria;D_2__Melainabacteria;D_3__Gastranaerophilales;D_4__uncultured organism;D_5__uncultured organism;D_6__uncultured organism	01ba848ca372acfab45202273984ca8b	30	104	0	0	0	0	0	190	0	0
323	0.00284445	D_0__Bacteria;D_1__Chlamydiae;D_2__Chlamydiae;D_3__Chlamydiales	fe23e4c5dffe197259a962326c943748	26	59	0	39	17	31	66	85	0	0
323	0.00284445	D_0__Bacteria;D_1__Cyanobacteria;D_2__Oxyphotobacteria;D_3__Nostocales	f65f663eef45543af7328d8311d79834	29	37	0	23	0	34	27	0	173	0
322	0.00283565	D_0__Bacteria;D_1__Planctomycetes;D_2__Phycisphaerae;D_3__Phycisphaerales;D_4__Phycisphaeraceae	6a4760d4cbbd6aebe4d2552808aec2a2	35	103	0	19	35	0	70	60	0	0
321	0.00282684	D_0__Bacteria;D_1__Bacteroidetes;D_2__Bacteroidia;D_3__Cytophagales	807d5cc4bc851b6112d917ec73d46238	103	0	0	4	0	0	0	119	7	88
321	0.00282684	D_0__Bacteria;D_1__Chloroflexi;D_2__Anaerolineae;D_3__SBR1031;D_4__uncultured organism;D_5__uncultured organism;D_6__uncultured organism	9a2746ad936e7cab2e52c8adffe6e6a5	48	0	0	0	273	0	0	0	0	0
320	0.00281803	D_0__Bacteria	2bd6e595c9233927cdf5638d94a26e64	0	7	5	22	0	210	57	7	0	12
320	0.00281803	D_0__Bacteria	f4b1bd383a0d15702cc3aaef02c23111	27	70	17	43	71	22	43	27	0	0
320	0.00281803	D_0__Bacteria;D_1__Fibrobacteres;D_2__Fibrobacteria;D_3__Fibrobacterales;D_4__SBYZ-1017;D_5__uncultured organism;D_6__uncultured organism	9d7c1d271cf9d9761cbd82138862c0df	43	108	0	84	34	0	51	0	0	0
319	0.00280923	D_0__Bacteria	f62b71ef6773e77198803d0a0d97a967	66	0	0	78	2	116	57	0	0	0
318	0.00280042	D_0__Bacteria;D_1__Bacteroidetes;D_2__Bacteroidia	07e7e1d786cfca048bdfe03bfaff176b	39	0	0	0	229	50	0	0	0	0
317	0.00279162	D_0__Bacteria;D_1__Bacteroidetes;D_2__Bacteroidia;D_3__Sphingobacteriales;D_4__E6aC02	afd7636785742e8a414edc09e8df66fb	0	0	120	0	197	0	0	0	0	0
317	0.00279162	D_0__Bacteria;D_1__Chlamydiae;D_2__Chlamydiae;D_3__Chlamydiales;D_4__Parachlamydiaceae;D_5__Neochlamydia	e1ae9ff440bdb971c49d59c15067c1c3	25	187	0	0	0	0	27	78	0	0
316	0.00278281	D_0__Bacteria;D_1__Firmicutes;D_2__Clostridia;D_3__Clostridiales;D_4__Ruminococcaceae	7e47800af8a1030587f295cc05751478	0	0	0	0	0	0	0	47	0	269
314	0.0027652	D_0__Bacteria;D_1__Actinobacteria;D_2__Actinobacteria;D_3__Micrococcales	ac11635625b2965e6d5183060b61c253	0	152	0	0	0	73	89	0	0	0
313	0.00275639	D_0__Bacteria	7cad674a18071ccc133328368b10ab5a	0	0	0	0	0	0	0	0	0	313
312	0.00274758	D_0__Bacteria	705c04139fe3bc2c0a2401899f2c3a76	12	12	0	55	0	165	68	0	0	0
311	0.00273878	D_0__Bacteria;D_1__Planctomycetes;D_2__vadinHA49;D_3__uncultured bacterium;D_4__uncultured bacterium;D_5__uncultured bacterium;D_6__uncultured bacterium	aa34b0f27b4574da3a53a258b69cca60	86	170	0	0	16	0	39	0	0	0
310	0.00272997	D_0__Bacteria;D_1__Firmicutes;D_2__Clostridia;D_3__Clostridiales;D_4__Family XII	8371744301153b29e97419fe4fd53701	12	43	19	12	20	17	71	116	0	0
310	0.00272997	D_0__Bacteria;D_1__Planctomycetes;D_2__Phycisphaerae;D_3__Phycisphaerales;D_4__Phycisphaeraceae;D_5__SM1A02	cf5c20a541a70a87cfaba7eedd940b49	84	165	18	0	0	0	0	43	0	0
309	0.00272116	D_0__Bacteria;D_1__Chloroflexi;D_2__Chloroflexia;D_3__Thermomicrobiales;D_4__Thermomicrobiaceae;D_5__Nitrolancea;D_6__uncultured Chloroflexi bacterium	4f535f4458a892b245916e8ce6be9092	15	0	0	0	294	0	0	0	0	0
308	0.00271236	D_0__Bacteria	fb2e7d420e328eeae15daf3c3719dd29	0	42	0	15	2	11	13	38	0	187
307	0.00270355	D_0__Bacteria;D_1__Proteobacteria;D_2__Deltaproteobacteria;D_3__Desulfovibrionales;D_4__Desulfohalobiaceae;D_5__Desulfonatronovibrio	595f4d02afe2fa9e0be259530b8d3c97	0	0	307	0	0	0	0	0	0	0
305	0.00268594	D_0__Bacteria	3e3d2699608346aca1b85cd6550462d8	0	0	0	0	0	0	0	0	0	305
304	0.00267713	D_0__Bacteria	c72197c3bf86a046062bc6c4bd6e2f91	9	23	0	84	0	146	42	0	0	0
304	0.00267713	D_0__Bacteria;D_1__Chloroflexi;D_2__Chloroflexia;D_3__Chloroflexales	0bc6aabfae9be44b3baaf70ba2e8bdc5	0	0	0	304	0	0	0	0	0	0
303	0.00266833	D_0__Bacteria;D_1__Chloroflexi;D_2__Anaerolineae;D_3__Anaerolineales;D_4__Anaerolineaceae;D_5__Anaerolinea	98bba3a9a3f0d2a2ffc04ffccfea4e1d	10	24	0	12	25	186	18	28	0	0
303	0.00266833	D_0__Bacteria;D_1__Proteobacteria;D_2__Deltaproteobacteria;D_3__Bdellovibrionales;D_4__Bdellovibrionaceae;D_5__OM27 clade	90ebca9543cfd228363e931634f91dad	38	0	0	0	0	0	0	47	0	218
302	0.00265952	D_0__Bacteria;D_1__Halanaerobiaeota;D_2__Halanaerobiia;D_3__Halanaerobiales;D_4__Halobacteroidaceae	ded28df4a9448bddaa947f7eed67fcdf	121	125	56	0	0	0	0	0	0	0
302	0.00265952	D_0__Bacteria;D_1__Proteobacteria;D_2__Gammaproteobacteria;D_3__Nitrococcales;D_4__Nitrococcaceae	ed5e8932c9c536481c16657d1768ec96	55	54	49	41	21	35	35	12	0	0
301	0.00265071	D_0__Bacteria	b94d8cb25f71699281c954da53ae4527	17	4	0	32	0	139	109	0	0	0
300	0.00264191	D_0__Bacteria;D_1__Proteobacteria;D_2__Deltaproteobacteria;D_3__Oligoflexales;D_4__0319-6G20	8acfe02fadf7d9c0342501626f55b50b	0	0	0	0	13	0	0	29	0	258
299	0.0026331	D_0__Bacteria;D_1__Chloroflexi;D_2__Anaerolineae;D_3__SBR1031	769c24d24e0dfa50ece18f8fca43d495	0	59	0	120	0	56	0	64	0	0
298	0.00262429	D_0__Bacteria;D_1__Armatimonadetes;D_2__uncultured	67f43e8a1fb0edf4b238478e10323909	18	45	37	0	40	17	95	25	0	21
297	0.00261549	D_0__Bacteria	1d11af50ce616d5b78b105990b5c857e	0	0	0	0	0	0	0	0	0	297
297	0.00261549	D_0__Bacteria;D_1__Proteobacteria	691b0914aa4af2cce05291a1225adb7f	0	0	0	0	0	0	0	0	0	297
296	0.00260668	D_0__Bacteria;D_1__BRC1;D_2__uncultured organism;D_3__uncultured organism;D_4__uncultured organism;D_5__uncultured organism;D_6__uncultured organism	19de8c3670315bc7d99e994122ae200c	16	51	57	15	25	0	132	0	0	0
296	0.00260668	D_0__Bacteria;D_1__Firmicutes;D_2__Clostridia;D_3__Clostridiales;D_4__Peptococcaceae	0384f4cface9dc6c7ce58618b4c73b56	28	0	0	0	251	17	0	0	0	0
295	0.00259788	D_0__Bacteria;D_1__Halanaerobiaeota;D_2__Halanaerobiia;D_3__Halanaerobiales;D_4__Halanaerobiaceae;D_5__Halanaerobium	d4d3a5b8e98d360c823f31e1b3d218cf	0	0	265	0	30	0	0	0	0	0
294	0.00258907	D_0__Bacteria;D_1__Bacteroidetes;D_2__Bacteroidia;D_3__Flavobacteriales;D_4__Flavobacteriaceae	e57bdf58616ac65998745bcc0d81126d	0	0	0	0	0	0	0	0	0	294
294	0.00258907	D_0__Bacteria;D_1__Patescibacteria;D_2__ABY1;D_3__Candidatus Falkowbacteria;D_4__uncultured bacterium;D_5__uncultured bacterium;D_6__uncultured bacterium	f6216763c8f1c35119b76f773288081d	82	0	0	0	0	0	0	105	0	107
293	0.00258026	D_0__Bacteria;D_1__Bacteroidetes;D_2__Bacteroidia;D_3__Sphingobacteriales;D_4__ST-12K33;D_5__uncultured Cytophagales bacterium;D_6__uncultured Cytophagales bacterium	953f50729b064d5b68e94f1652d46879	0	101	0	35	19	0	65	73	0	0
293	0.00258026	D_0__Bacteria;D_1__Firmicutes;D_2__Clostridia;D_3__Clostridiales	57e18b5db91bff90fb5042a52812aa56	0	0	0	0	44	0	0	0	0	249
292	0.00257146	D_0__Bacteria;D_1__Chloroflexi;D_2__Anaerolineae;D_3__Caldilineales;D_4__Caldilineaceae;D_5__uncultured	ac7ffa6c58e9c4e30596ffaf3959f104	19	80	0	18	94	32	16	33	0	0
291	0.00256265	D_0__Bacteria;D_1__Hydrogenedentes;D_2__Hydrogenedentia;D_3__Hydrogenedentiales;D_4__Hydrogenedensaceae;D_5__uncultured organism;D_6__uncultured organism	31d74cce84512d505e42c192878d343f	0	119	60	19	75	0	18	0	0	0
290	0.00255384	D_0__Bacteria;D_1__Bacteroidetes;D_2__Bacteroidia;D_3__Bacteroidales;D_4__Marinilabiliaceae;D_5__uncultured;D_6__uncultured organism	0ea34827be236614217c5da10af7acf5	0	0	0	0	290	0	0	0	0	0
289	0.00254504	D_0__Bacteria;D_1__Chloroflexi;D_2__Anaerolineae;D_3__RBG-13-54-9;D_4__uncultured organism;D_5__uncultured organism;D_6__uncultured organism	98392a3c260d0c6b62e8a7eebb02bf18	17	46	0	89	39	78	0	20	0	0
289	0.00254504	D_0__Bacteria;D_1__Latescibacteria;D_2__Latescibacteria;D_3__Latescibacterales;D_4__Latescibacteraceae;D_5__Candidatus Latescibacter;Ambiguous_taxa	a2a088eec3f4355c3a45eb752a5c5c51	34	88	11	16	43	10	22	62	0	3
288	0.00253623	D_0__Bacteria	ca5b78080d76cb71b0d289d86d05cea0	53	64	0	40	0	23	95	13	0	0
288	0.00253623	D_0__Bacteria;D_1__Actinobacteria;D_2__Actinobacteria;D_3__Kineosporiales;D_4__Kineosporiaceae	2809d91d0fb3ccdcca727248e063bfb7	0	64	0	60	44	0	0	0	0	120
288	0.00253623	D_0__Bacteria;D_1__Proteobacteria;D_2__Gammaproteobacteria;D_3__Chromatiales;D_4__Chromatiaceae;D_5__Halochromatium	33c72cd2acaebf22428831002259b2b4	0	45	98	24	48	25	48	0	0	0
287	0.00252742	D_0__Bacteria;D_1__Planctomycetes;D_2__Phycisphaerae;D_3__Tepidisphaerales;D_4__WD2101 soil group	c870c39959912391b16fdc333086b5a9	37	71	0	58	7	73	22	19	0	0
286	0.00251862	Unassigned	0d07031fc00cfa37b5f04120869adb35	22	31	0	14	0	147	72	0	0	0
285	0.00250981	D_0__Bacteria;D_1__Chloroflexi;D_2__Anaerolineae;D_3__SBR1031;D_4__A4b;D_5__uncultured organism;D_6__uncultured organism	96d01f8953a190bb793e941cb8265813	127	50	0	33	0	0	19	56	0	0
285	0.00250981	D_0__Bacteria;D_1__Firmicutes;D_2__Clostridia;D_3__Clostridiales;D_4__Clostridiaceae 2;D_5__Natronincola	f3db9ca70f003ee85a1e47cd2200cbb1	0	0	0	0	28	20	0	0	0	237
285	0.00250981	D_0__Bacteria;D_1__Patescibacteria;D_2__ABY1;D_3__Candidatus Falkowbacteria;D_4__uncultured Microgenomates group bacterium;D_5__uncultured Microgenomates group bacterium;D_6__uncultured Microgenomates group bacterium	acfa40bc4e0405d32e4205f1bbfd0604	17	0	0	0	72	196	0	0	0	0
284	0.00250101	D_0__Bacteria;D_1__Firmicutes;D_2__Clostridia;D_3__Clostridiales;D_4__Clostridiales vadinBB60 group;D_5__uncultured prokaryote;D_6__uncultured prokaryote	b480bb1eb3e7382309be1af4cda50691	13	9	109	0	40	21	92	0	0	0
283	0.0024922	D_0__Bacteria	00477ab6d91bc278b03a62feacbdf4b2	0	0	0	0	0	0	7	0	0	276
282	0.00248339	D_0__Bacteria	7131699b57df00ed2cf36c5fe031eb49	26	0	37	0	183	36	0	0	0	0
282	0.00248339	D_0__Bacteria;D_1__Firmicutes;D_2__Bacilli;D_3__Bacillales;D_4__Bacillaceae;D_5__Fictibacillus	086e98a88a7e8661b83fd1ad2d5efab8	0	87	24	11	85	56	19	0	0	0
282	0.00248339	D_0__Bacteria;D_1__Proteobacteria;D_2__Deltaproteobacteria;D_3__Desulfobacterales;D_4__Desulfobacteraceae	03c347a5051993f9e26fa25ed3a60f21	0	0	46	12	184	40	0	0	0	0
280	0.00246578	D_0__Bacteria	23795975b6ec0494b2da13585db59cac	31	79	0	38	3	54	75	0	0	0
279	0.00245697	D_0__Bacteria;D_1__Proteobacteria;D_2__Deltaproteobacteria;D_3__Oligoflexales;D_4__0319-6G20	5e74caa0503eb88953bb8ec5d94079c7	0	111	0	0	0	0	0	168	0	0
278	0.00244817	D_0__Bacteria;D_1__Bacteroidetes;D_2__Bacteroidia;D_3__Cytophagales;D_4__Cyclobacteriaceae;D_5__Imperialibacter	92d1b00cdc7e422fad3ababb408419c4	0	0	0	0	0	0	0	0	0	278
277	0.00243936	D_0__Bacteria	31e63c7d845c254ec911d79ab8547085	9	70	9	17	46	0	122	4	0	0
277	0.00243936	D_0__Bacteria;D_1__Patescibacteria;D_2__Microgenomatia;D_3__Candidatus Woesebacteria;D_4__uncultured organism;D_5__uncultured organism;D_6__uncultured organism	c7439a50340c1948c1d226f5aa7b55af	26	6	0	0	245	0	0	0	0	0
277	0.00243936	Unassigned	234f9fc4995ab72cdbf3e7017dce98ec	38	61	0	43	2	44	80	9	0	0
276	0.00243055	D_0__Bacteria	db67953acb22d1346ea9dacae747773b	7	20	0	9	0	12	6	63	0	159
276	0.00243055	D_0__Bacteria;D_1__Firmicutes;D_2__Clostridia;D_3__Clostridiales;D_4__Ruminococcaceae	e5b3deb89deca03a4eba3a3c70b9079e	0	151	38	0	87	0	0	0	0	0
275	0.00242175	D_0__Bacteria;D_1__Bacteroidetes;D_2__Bacteroidia;D_3__Cytophagales;D_4__Cyclobacteriaceae;D_5__Cesiribacter	a05de744c1f5bc76c1ded54037a88626	51	41	33	17	0	20	32	31	0	50
275	0.00242175	Unassigned	93b41baa205e374fbcb52000b586667b	4	174	2	2	0	4	20	29	0	40
273	0.00240414	D_0__Bacteria;D_1__Bacteroidetes;D_2__Bacteroidia;D_3__Bacteroidales	1c9258fb506f72fb42a3a074e12fc0ef	0	0	38	0	235	0	0	0	0	0
273	0.00240414	D_0__Bacteria;D_1__BRC1	3be596843d97331977930531bb1316e1	30	0	36	36	0	0	97	74	0	0
272	0.00239533	D_0__Bacteria;D_1__Proteobacteria;D_2__Gammaproteobacteria	4303ea2d35abee1b0706857c2d24263d	24	47	33	0	33	0	135	0	0	0
270	0.00237772	D_0__Bacteria;D_1__Firmicutes;D_2__Clostridia;D_3__Clostridiales;D_4__Syntrophomonadaceae;D_5__uncultured	72c364319629bd6044cb88a2fb0649d2	0	0	0	0	214	56	0	0	0	0
269	0.00236891	D_0__Bacteria;D_1__Patescibacteria;D_2__Microgenomatia;D_3__Candidatus Pacebacteria	a3c6337f994cf582d2476eb994bf4193	0	0	0	0	0	0	0	19	159	91
268	0.0023601	D_0__Bacteria;D_1__Bacteroidetes;D_2__Bacteroidia;D_3__Flavobacteriales;D_4__Flavobacteriaceae	be60fe0c3410665f4b5025c66d359e62	0	136	65	0	67	0	0	0	0	0
268	0.0023601	D_0__Bacteria;D_1__Patescibacteria;D_2__WS6 (Dojkabacteria)	bb8de22ffcd0a7ca6d030886dbad39fe	0	95	0	114	0	0	59	0	0	0
267	0.0023513	D_0__Bacteria	f536d167d3fbfa30037d785443b547f1	9	67	7	10	0	18	33	14	0	109
266	0.00234249	D_0__Bacteria;D_1__Chlamydiae;D_2__Chlamydiae;D_3__Chlamydiales	49fbda4452c61774e3f75070888a383a	42	0	33	45	0	35	64	47	0	0
266	0.00234249	D_0__Bacteria;D_1__Firmicutes;D_2__Clostridia;D_3__Clostridiales;D_4__Ruminococcaceae	c0da046b355c9cb5cf73f4c27b15f237	38	68	58	12	24	0	44	22	0	0
266	0.00234249	D_0__Bacteria;D_1__Firmicutes;D_2__Clostridia;D_3__Clostridiales;D_4__Ruminococcaceae;D_5__Pseudobacteroides	1cdde66458f7bf56622f84a3da473908	0	0	0	0	0	0	0	0	266	0
266	0.00234249	D_0__Bacteria;D_1__Planctomycetes;D_2__Phycisphaerae;D_3__Phycisphaerales;D_4__Phycisphaeraceae;D_5__uncultured;D_6__uncultured organism	0eb344e35c6fea33bb83f2360b7f8f8f	18	18	20	19	139	28	0	24	0	0
263	0.00231607	Unassigned	453e9852573c7bd002ec884c58598f96	7	0	0	0	0	0	0	0	0	256
262	0.00230727	D_0__Bacteria;D_1__Firmicutes;D_2__Bacilli;D_3__Bacillales	8d0a182c614bfd47aac37db9356aa469	0	0	0	0	262	0	0	0	0	0
261	0.00229846	D_0__Bacteria	25a58409eca1eefafb7c5e44a30c2c7c	15	96	0	11	2	35	95	7	0	0
261	0.00229846	D_0__Bacteria;D_1__Kiritimatiellaeota;D_2__Kiritimatiellae;D_3__WCHB1-41;D_4__uncultured organism;D_5__uncultured organism;D_6__uncultured organism	3ff47d5b0a3033478140743b85a1eb3e	122	49	12	14	46	0	18	0	0	0
260	0.00228965	D_0__Bacteria;D_1__Patescibacteria;D_2__ABY1;D_3__Candidatus Falkowbacteria;D_4__uncultured bacterium;D_5__uncultured bacterium;D_6__uncultured bacterium	6781fdbddb02850f1e3009217b0e4432	57	203	0	0	0	0	0	0	0	0
258	0.00227204	D_0__Bacteria	94ec8efc1f5aa33f4b1f2338f3e7e804	0	0	0	0	0	0	0	0	0	258
257	0.00226323	D_0__Bacteria;D_1__Proteobacteria;D_2__Gammaproteobacteria	c0048368fc09cb4b85be9f04b8ef7e3f	69	170	0	0	18	0	0	0	0	0
256	0.00225443	D_0__Bacteria	02c292a2fdb691ee7bfaada42a3c8d71	0	0	65	0	91	100	0	0	0	0
256	0.00225443	D_0__Bacteria	6093fa4de6c2467971c5ed05d0f12379	6	40	15	22	0	85	88	0	0	0
254	0.00223681	D_0__Bacteria;D_1__Fibrobacteres;D_2__Fibrobacteria;D_3__Fibrobacterales;D_4__SBYS-2995;D_5__uncultured organism;D_6__uncultured organism	7673922b014f1c7fe0d5da8b1b14f5cf	20	55	69	39	30	0	0	41	0	0
252	0.0022192	D_0__Bacteria;D_1__Gemmatimonadetes	7b9befdd6a0c60eeafbca361d75555d2	0	0	0	0	252	0	0	0	0	0
252	0.0022192	D_0__Bacteria;D_1__Proteobacteria;D_2__Alphaproteobacteria	23d4c021e70463555182b0f76488f151	0	42	0	0	0	0	210	0	0	0
252	0.0022192	D_0__Bacteria;D_1__Synergistetes;D_2__Synergistia;D_3__Synergistales;D_4__Synergistaceae;D_5__Thermovirga;D_6__uncultured Thermovirga sp.	53322488d9598b9d1efaf1cad17868fb	0	0	0	0	220	32	0	0	0	0
251	0.0022104	D_0__Bacteria	158ca1736263b76d58ff10c617d7c49c	10	204	0	0	8	21	8	0	0	0
251	0.0022104	D_0__Bacteria	3e44269ea81664e69792616e186429f4	2	8	4	0	0	0	0	0	0	237
251	0.0022104	D_0__Bacteria;D_1__Firmicutes;D_2__Clostridia;D_3__Clostridiales	a3dc439c3a17e385611385c06525a2aa	0	0	0	0	195	0	0	56	0	0
251	0.0022104	Unassigned	d6fa1448d5ff0db1aa54e84b243b771e	30	0	0	36	0	59	126	0	0	0
250	0.00220159	D_0__Bacteria;D_1__Lentisphaerae;D_2__Oligosphaeria;D_3__SS1-B-02-17;D_4__uncultured organism;D_5__uncultured organism;D_6__uncultured organism	dd080103bc157e2acea443d57ae9a25c	43	83	0	0	0	0	49	75	0	0
250	0.00220159	D_0__Bacteria;D_1__Proteobacteria;D_2__Gammaproteobacteria;D_3__Oceanospirillales;D_4__SS1-B-06-26;D_5__Escherichia coli;D_6__Escherichia coli	5cee5fdd332afd22a2e7b28925385821	0	0	250	0	0	0	0	0	0	0
249	0.00219278	D_0__Bacteria;D_1__Proteobacteria;D_2__Gammaproteobacteria;D_3__Enterobacteriales;D_4__Enterobacteriaceae	2dfba3d2647160c15f36277efbb59efe	249	0	0	0	0	0	0	0	0	0
249	0.00219278	D_0__Bacteria;D_1__Spirochaetes;D_2__Spirochaetia;D_3__Spirochaetales;D_4__Spirochaetaceae	5f5afaa9c15dfe2dabd2f221d7ee87cc	0	0	84	0	126	39	0	0	0	0
248	0.00218398	D_0__Bacteria	a2409e29891b54f36599d1bcf79d61cc	0	0	248	0	0	0	0	0	0	0
248	0.00218398	D_0__Bacteria;D_1__Firmicutes;D_2__Clostridia;D_3__Clostridiales	08a50f489ebc75026ba478da63bfaa5c	0	0	0	0	0	0	0	201	0	47
247	0.00217517	D_0__Bacteria;D_1__Bacteroidetes;D_2__Rhodothermia;D_3__Balneolales;D_4__Balneolaceae;D_5__F1-37X2;D_6__bacterium YC-ZSS-LKJ111	d60b7d82f2c9f55bf6bf38c856b45d90	0	0	0	0	231	16	0	0	0	0
247	0.00217517	D_0__Bacteria;D_1__Bacteroidetes;D_2__Rhodothermia;D_3__Balneolales;D_4__Balneolaceae;D_5__MAT-CR-P4-C12;D_6__uncultured bacterium	d5a89f33746217b25bb211c23c5dd982	7	0	5	0	199	36	0	0	0	0
247	0.00217517	D_0__Bacteria;D_1__Firmicutes;D_2__Bacilli;D_3__Bacillales;D_4__Bacillaceae	3e1f96d40b76a8082a552e190b9cb6b1	34	45	0	16	102	0	18	32	0	0
247	0.00217517	D_0__Bacteria;D_1__Omnitrophicaeota;D_2__uncultured bacterium;D_3__uncultured bacterium;D_4__uncultured bacterium;D_5__uncultured bacterium;D_6__uncultured bacterium	9cdb8fcc9d991e527c76c2fc12e44efb	16	15	0	20	183	13	0	0	0	0
245	0.00215756	D_0__Bacteria;D_1__Patescibacteria;D_2__ABY1	7dd7b60811b1923a45591de27666d316	35	27	34	13	67	13	25	31	0	0
245	0.00215756	D_0__Bacteria;D_1__Verrucomicrobia;D_2__Verrucomicrobiae;D_3__Opitutales;D_4__Puniceicoccaceae;D_5__Verruc-01	018fefc0425ff4e15a6715c1e3fcfa80	20	51	0	54	0	36	23	32	0	29
243	0.00213994	D_0__Bacteria;D_1__Actinobacteria;D_2__Actinobacteria	a4fb356cc65830b910012dc783f7d790	37	67	0	34	0	61	44	0	0	0
243	0.00213994	D_0__Bacteria;D_1__Bacteroidetes;D_2__Bacteroidia;D_3__Bacteroidales	c4aad29fd9547b005066b3ff6dfa1270	0	0	0	0	243	0	0	0	0	0
242	0.00213114	D_0__Bacteria;D_1__Verrucomicrobia;D_2__Verrucomicrobiae;D_3__Opitutales	f08397b6d567b5febaedf5a7d6cb4796	42	26	0	0	31	0	70	73	0	0
241	0.00212233	D_0__Bacteria;D_1__Patescibacteria;D_2__Saccharimonadia;D_3__Saccharimonadales	ac9c15e12f488ad6c1863192c21a7ea3	0	50	0	45	16	33	0	97	0	0
240	0.00211353	D_0__Archaea	9514d1cacec2be3cb29c4753ef5cf861	73	83	0	15	22	7	40	0	0	0
239	0.00210472	D_0__Bacteria;D_1__Omnitrophicaeota	dce07e5111625988eabcb58d08876cc4	0	4	57	15	60	12	91	0	0	0
238	0.00209591	D_0__Bacteria	73d1464a883f7ae41e6c072f8875a377	27	55	0	26	4	29	79	18	0	0
237	0.00208711	D_0__Bacteria;D_1__Firmicutes;D_2__Clostridia;D_3__Clostridiales;D_4__Peptococcaceae	3b8d1033f474f29bad1fe99fd682960c	0	0	0	0	0	0	0	0	0	237
233	0.00205188	D_0__Bacteria	5ee0e70062c5f75a95176938db3ca2c5	14	15	5	0	181	18	0	0	0	0
233	0.00205188	D_0__Bacteria;D_1__Hydrogenedentes;D_2__Hydrogenedentia;D_3__Hydrogenedentiales;D_4__Hydrogenedensaceae	0d9fefc33ab4ee7ea4426dabe898d321	16	18	28	14	76	15	36	25	5	0
233	0.00205188	D_0__Bacteria;D_1__Spirochaetes;D_2__Spirochaetia;D_3__Spirochaetales;D_4__Spirochaetaceae	c7ab3cada45754e6d9efeb5e6f698f3e	0	15	79	0	122	0	17	0	0	0
232	0.00204307	D_0__Bacteria;D_1__Bacteroidetes;D_2__Bacteroidia;D_3__SM1A07;D_4__uncultured organism;D_5__uncultured organism;D_6__uncultured organism	a92e9fee029195490cb7e24299e68c42	65	0	25	51	0	43	48	0	0	0
231	0.00203427	D_0__Bacteria	73717551c920fa2b0cf5d47cc6bc2c23	40	46	0	28	0	42	66	0	0	9
231	0.00203427	D_0__Bacteria;D_1__Proteobacteria;D_2__Alphaproteobacteria;D_3__Rhodospirillales;D_4__uncultured;D_5__uncultured organism;D_6__uncultured organism	8ea353175c94fb4c5cbb31b709e956eb	11	42	0	9	0	0	67	102	0	0
230	0.00202546	D_0__Bacteria	771688e2f4709cf976a258caff787540	39	14	0	22	27	0	128	0	0	0
230	0.00202546	D_0__Bacteria;D_1__Lentisphaerae;D_2__Oligosphaeria;D_3__Oligosphaerales;D_4__Lenti-02;D_5__uncultured bacterium;D_6__uncultured bacterium	d6b76145ade203ab7623843685ac7d6c	0	0	80	0	115	35	0	0	0	0
229	0.00201666	D_0__Bacteria	a3d806864b29925973b4ca1e74096408	0	35	194	0	0	0	0	0	0	0
229	0.00201666	Unassigned	c3a47caea2800bfa11bba96426901a98	22	19	20	41	0	19	77	0	0	31
228	0.00200785	D_0__Bacteria	c8d524a3dbfdb4f67b6ff74debacdbc9	15	0	0	0	36	0	153	24	0	0
228	0.00200785	D_0__Bacteria;D_1__Firmicutes;D_2__Clostridia;D_3__Clostridiales;D_4__Ruminococcaceae;D_5__Ruminococcaceae NK4A214 group	f12bd414e6dad26d55c5f4ca2d7cf8a5	0	0	126	0	0	0	102	0	0	0
227	0.00199904	D_0__Bacteria	85a93e7b91aaf8f3dcb192f1fdb6794e	2	11	0	0	0	85	129	0	0	0
227	0.00199904	D_0__Bacteria;D_1__Proteobacteria	e341310212a5541a39f9005abd14b523	0	0	0	0	0	0	0	0	0	227
226	0.00199024	D_0__Bacteria;D_1__Bacteroidetes;D_2__Rhodothermia;D_3__Balneolales;D_4__Balneolaceae;D_5__F1-37X2	9eee82e5b8b0d368b0753c55e664c2fe	35	0	0	10	181	0	0	0	0	0
226	0.00199024	D_0__Bacteria;D_1__Chloroflexi;D_2__OLB14;D_3__uncultured Chloroflexi bacterium;D_4__uncultured Chloroflexi bacterium;D_5__uncultured Chloroflexi bacterium;D_6__uncultured Chloroflexi bacterium	e03079810c6ad08b5936bf9a73805e90	50	0	0	0	165	11	0	0	0	0
225	0.00198143	D_0__Bacteria	be9194d9ca8ba260243bfdc94d88a1d8	0	0	0	0	0	0	13	0	0	212
225	0.00198143	D_0__Bacteria;D_1__Gemmatimonadetes;D_2__PAUC43f marine benthic group;D_3__uncultured bacterium;D_4__uncultured bacterium;D_5__uncultured bacterium;D_6__uncultured bacterium	39213a9a4089e5ff23e16c64cd0d0043	0	67	32	33	19	36	38	0	0	0
225	0.00198143	D_0__Bacteria;D_1__Hydrogenedentes;D_2__Hydrogenedentia;D_3__Hydrogenedentiales;D_4__Hydrogenedensaceae	dabda54807c286955dee4d577db2baa9	41	73	0	35	0	0	20	56	0	0
224	0.00197262	D_0__Bacteria;D_1__Proteobacteria;D_2__Alphaproteobacteria;D_3__Rhizobiales	523864b085793ad8483fa84b88980225	0	0	0	0	0	0	0	224	0	0
223	0.00196382	D_0__Bacteria	b896b492c3f84651b76cc09fedd7f118	0	0	73	0	150	0	0	0	0	0
223	0.00196382	D_0__Bacteria;D_1__BRC1	dd4a69af771650a2464f8ae40dd3a180	23	97	0	0	0	0	0	103	0	0
221	0.0019462	D_0__Bacteria	50c1363990fa9e3fdc56633bc0015196	0	45	89	0	36	19	18	14	0	0
221	0.0019462	D_0__Bacteria	d1a74c5012f868348b150d7e542ee253	0	0	221	0	0	0	0	0	0	0
220	0.0019374	D_0__Bacteria	a1c5fcf5eb086623983d863998cece83	43	52	4	0	0	0	121	0	0	0
220	0.0019374	D_0__Bacteria;D_1__Bacteroidetes;D_2__Bacteroidia;D_3__Cytophagales;D_4__Amoebophilaceae;D_5__Candidatus Amoebophilus	b3c468d1b0858d81c687414850be3b75	0	0	0	0	0	0	0	0	63	157
220	0.0019374	D_0__Bacteria;D_1__Halanaerobiaeota;D_2__Halanaerobiia;D_3__Halanaerobiales;D_4__Halanaerobiaceae;D_5__Halanaerobium	021b948905d2926aae3c62a64c3a41d3	0	0	220	0	0	0	0	0	0	0
218	0.00191979	D_0__Bacteria	013ff39c0b772d5bc51f2e390e257283	38	18	18	20	17	32	32	17	26	0
218	0.00191979	D_0__Bacteria	c95641c1b53f50931b42c59235818004	0	0	0	0	0	0	0	38	180	0
216	0.00190217	D_0__Bacteria;D_1__Firmicutes;D_2__Clostridia;D_3__Clostridiales;D_4__Clostridiaceae 3;D_5__Clostridiisalibacter	b093fa7dfa9be66fba330964c7b1cbed	0	0	0	0	216	0	0	0	0	0
215	0.00189337	D_0__Bacteria;D_1__Firmicutes;D_2__Clostridia;D_3__Clostridiales;D_4__Ruminococcaceae	617df7c556d72dfece55312ea05fee85	0	36	14	13	113	9	15	15	0	0
215	0.00189337	D_0__Bacteria;D_1__Lentisphaerae;D_2__Oligosphaeria;D_3__Oligosphaerales;D_4__Lenti-02;D_5__uncultured organism;D_6__uncultured organism	353396ca5abfa68c90aaa6fbe51657aa	29	21	22	16	0	0	20	107	0	0
215	0.00189337	D_0__Bacteria;D_1__Patescibacteria;D_2__WS6 (Dojkabacteria)	a7b593c1e5a5ad5d76d57270290182bb	62	0	0	0	153	0	0	0	0	0
213	0.00187575	D_0__Bacteria;D_1__Firmicutes;D_2__Clostridia;D_3__Clostridiales	cae4078480cff261bb5b23a13a2d346e	0	50	63	0	59	0	41	0	0	0
212	0.00186695	D_0__Bacteria;D_1__Proteobacteria	bcf402b4b591c224dc5dad7c5a0367cd	21	21	0	13	0	58	74	25	0	0
211	0.00185814	D_0__Bacteria;D_1__Cyanobacteria;D_2__Oxyphotobacteria;D_3__Nostocales	2cf30b24aee57b57c32b4833805e2971	12	22	37	9	21	14	10	0	0	86
210	0.00184934	D_0__Bacteria	048cec2e0cc56237a61f16ca42c45cc1	23	13	0	21	9	13	0	67	60	4
210	0.00184934	D_0__Bacteria	651386a68da00d932d87405d8f71e505	0	0	185	0	25	0	0	0	0	0
209	0.00184053	D_0__Bacteria	0cecb42c2c16643dd85310463f015243	0	0	0	0	172	37	0	0	0	0
209	0.00184053	D_0__Bacteria	afef4071624f85f2fdc17196fc510710	42	60	0	16	0	20	22	0	49	0
209	0.00184053	D_0__Bacteria	b2192f8e9f0f0e530eb325fad5936e83	30	65	0	18	0	48	42	6	0	0
209	0.00184053	D_0__Bacteria	d2386f8809e2e505062cb4a9889595e7	0	50	0	10	22	0	0	45	82	0
209	0.00184053	D_0__Bacteria	df4b947f1d5ef6b3f62604bb7ad77679	0	0	0	0	0	0	0	0	209	0
208	0.00183172	D_0__Bacteria	93cca01ed5f675ea247e23fa35741bca	15	47	0	22	0	23	101	0	0	0
208	0.00183172	D_0__Bacteria;D_1__Bacteroidetes;D_2__Bacteroidia;D_3__Cytophagales;D_4__Hymenobacteraceae;D_5__Pontibacter	d6031e48f56cf28754f13562e0dced00	27	97	16	33	0	12	23	0	0	0
208	0.00183172	D_0__Bacteria;D_1__Cyanobacteria;D_2__Oxyphotobacteria;D_3__Phormidesmiales;D_4__Phormidesmiaceae;D_5__Phormidium MBIC10003;D_6__uncultured bacterium	b321afc4d5288355bc6edc8255011eba	37	37	23	34	0	35	42	0	0	0
208	0.00183172	D_0__Bacteria;D_1__Proteobacteria;D_2__Alphaproteobacteria	ad583dbaf726f349bcd6f9083ca78a22	0	0	0	62	47	0	99	0	0	0
207	0.00182292	D_0__Bacteria;D_1__Halanaerobiaeota;D_2__Halanaerobiia;D_3__Halanaerobiales;D_4__Halanaerobiaceae;D_5__Halarsenatibacter	ce11d19e0f5c8ba18a48a65635172d7d	0	0	0	0	160	47	0	0	0	0
207	0.00182292	D_0__Bacteria;D_1__Hydrogenedentes;D_2__Hydrogenedentia;D_3__Hydrogenedentiales;D_4__Hydrogenedensaceae	9cc8875d10a9c1c3aa3ecf9bf9d8d653	15	53	0	27	23	17	40	32	0	0
207	0.00182292	D_0__Bacteria;D_1__Proteobacteria;D_2__Gammaproteobacteria;D_3__Francisellales;D_4__Francisellaceae;D_5__Francisella;Ambiguous_taxa	0cc18b0d494aee034bd14678b115a9af	0	0	0	0	0	0	0	45	0	162
206	0.00181411	D_0__Bacteria	6412adba7479727bd3da678e0e5b460a	36	27	0	0	0	39	104	0	0	0
206	0.00181411	D_0__Bacteria	b98ba048d293d835dc484c283ffe0d35	12	21	0	0	0	56	86	31	0	0
206	0.00181411	D_0__Bacteria;D_1__Firmicutes;D_2__Clostridia;D_3__Clostridiales;D_4__Peptococcaceae	85ae12e64a4d58e6e9298d8f113c1558	0	0	0	0	206	0	0	0	0	0
205	0.0018053	D_0__Bacteria;D_1__Proteobacteria;D_2__Gammaproteobacteria	85b8fc20d00be48612bcee5f1db0e6ae	0	0	0	0	0	0	0	0	0	205
204	0.0017965	D_0__Bacteria	368d24904142091ab370fa78563bc7d3	11	6	0	21	0	41	28	28	62	7
204	0.0017965	D_0__Bacteria	b5157d3cae4d089124e2242026faa9a4	42	97	10	11	9	0	27	8	0	0
204	0.0017965	D_0__Bacteria;D_1__Omnitrophicaeota	704a0a6513fd7db3bca7cbd91126b563	0	0	0	0	0	0	0	103	0	101
203	0.00178769	D_0__Bacteria;D_1__Proteobacteria;D_2__Deltaproteobacteria;D_3__Oligoflexales;D_4__0319-6G20	7813e220503aa9715daa8cf44eda263c	37	34	0	0	0	35	21	76	0	0
202	0.00177888	D_0__Bacteria;D_1__Planctomycetes;D_2__Phycisphaerae;D_3__Phycisphaerales;D_4__Phycisphaeraceae	fcfbd8dec4d19ef46412e5652cd45b52	63	19	0	14	0	0	3	0	103	0
201	0.00177008	D_0__Bacteria	87a037e8acd47563bd4d8fd6beeda509	0	0	161	0	40	0	0	0	0	0
201	0.00177008	D_0__Bacteria;D_1__Chloroflexi;D_2__OLB14	75cedac708e78c0ad7e30a65c5e2d9b8	0	0	0	7	194	0	0	0	0	0
201	0.00177008	D_0__Bacteria;D_1__Proteobacteria;D_2__Deltaproteobacteria;D_3__Oligoflexales;D_4__0319-6G20	ad13e26b662c93e7d1674aaa9c05f5e0	16	32	0	0	0	12	22	119	0	0
200	0.00176127	D_0__Bacteria	34d9c785e74629882f7a85bf3b47acf1	0	0	0	0	180	20	0	0	0	0
198	0.00174366	D_0__Bacteria;D_1__Firmicutes;D_2__Clostridia	a6b7249823daa625b3dc58189fa7be3b	0	28	100	13	39	0	0	18	0	0
197	0.00173485	D_0__Bacteria;D_1__Kiritimatiellaeota;D_2__Kiritimatiellae;D_3__WCHB1-41	bc0eb7a1b1c49a7e45332a5f4907dd06	45	0	12	40	28	30	42	0	0	0
197	0.00173485	D_0__Bacteria;D_1__Planctomycetes;D_2__Phycisphaerae;D_3__Phycisphaerales;D_4__AKAU3564 sediment group	c9402fabea2496fcd3aea1f300cffc9c	0	0	0	0	16	0	11	61	35	74
196	0.00172605	D_0__Bacteria;D_1__Actinobacteria;D_2__Nitriliruptoria;D_3__Nitriliruptorales;D_4__Nitriliruptoraceae	181af603bbd4d45698f16e509fcf8d7f	0	0	0	0	196	0	0	0	0	0
196	0.00172605	D_0__Bacteria;D_1__Proteobacteria;D_2__Alphaproteobacteria;D_3__Rhodospirillales;D_4__Thalassospiraceae;D_5__Thalassospira	03ceb78cbea17aba377602e82f789130	0	0	0	0	0	0	0	73	36	87
196	0.00172605	D_0__Bacteria;D_1__Proteobacteria;D_2__Deltaproteobacteria;D_3__Desulfovibrionales;D_4__Desulfovibrionaceae;D_5__Desulfovibrio	e66d2034fe0ede3dd0ce7300d246ba60	0	49	0	0	0	0	0	32	115	0
195	0.00171724	D_0__Bacteria;D_1__BRC1;D_2__uncultured organism;D_3__uncultured organism;D_4__uncultured organism;D_5__uncultured organism;D_6__uncultured organism	5d12ea17bb8425df837c22821d42527b	41	62	0	37	34	0	21	0	0	0
195	0.00171724	D_0__Bacteria;D_1__Chloroflexi;D_2__Anaerolineae;D_3__SBR1031	58348e5aa759e0c5e701c08cdb955b7a	0	0	0	0	146	0	0	49	0	0
195	0.00171724	D_0__Bacteria;D_1__Firmicutes;D_2__Bacilli;D_3__Bacillales;D_4__Bacillaceae;D_5__Marinococcus	188af62323c454c2b882a36a38bd24aa	0	92	0	25	0	54	14	10	0	0
193	0.00169963	D_0__Bacteria	4cb32e9bfb88bf64917494c94c7b73ca	16	0	0	0	0	0	81	39	0	57
193	0.00169963	D_0__Bacteria;D_1__Actinobacteria;D_2__Actinobacteria	1fd370f2e4cfd8aa43e3bd2b131007c3	54	32	20	19	0	0	0	38	30	0
193	0.00169963	D_0__Bacteria;D_1__Planctomycetes;D_2__Phycisphaerae;D_3__Phycisphaerales;D_4__Phycisphaeraceae;D_5__uncultured;D_6__uncultured bacterium	f37a3f865696bcf5088636e6f65c671d	0	17	0	11	15	24	126	0	0	0
192	0.00169082	D_0__Bacteria;D_1__BRC1;D_2__uncultured bacterium;D_3__uncultured bacterium;D_4__uncultured bacterium;D_5__uncultured bacterium;D_6__uncultured bacterium	3f51f80f1c74576cc9f38d96293bdddb	18	38	0	25	20	11	69	11	0	0
192	0.00169082	D_0__Bacteria;D_1__Chloroflexi	24784afa0d6b85cc410473ae66fc059b	0	0	0	0	176	12	0	0	0	4
192	0.00169082	D_0__Bacteria;D_1__Chloroflexi;D_2__Dehalococcoidia;D_3__GIF9;D_4__AB-539-J10;D_5__uncultured organism;D_6__uncultured organism	5861afb9a70f15c442b56645dca2f22c	0	0	0	0	192	0	0	0	0	0
192	0.00169082	D_0__Bacteria;D_1__Proteobacteria;D_2__Gammaproteobacteria;D_3__Nitrococcales;D_4__Nitrococcaceae;D_5__Halopeptonella	7e1d88b9a557ca80e4c3530354f14ac9	0	0	0	0	0	0	0	0	0	192
190	0.00167321	D_0__Bacteria;D_1__Halanaerobiaeota;D_2__Halanaerobiia;D_3__Halanaerobiales;D_4__Halobacteroidaceae	68f898e9e96310362216b968446a5320	0	0	0	0	0	140	0	50	0	0
189	0.0016644	D_0__Bacteria;D_1__Planctomycetes;D_2__Phycisphaerae;D_3__Phycisphaerales;D_4__Phycisphaeraceae;D_5__uncultured	44f51ae8b0afe90543fdb21452761edf	24	41	20	0	16	0	60	28	0	0
188	0.0016556	D_0__Bacteria	dae780b46b3441eae7e9a17f810b39b5	44	28	0	13	0	18	0	85	0	0
188	0.0016556	D_0__Bacteria;D_1__Proteobacteria;D_2__Deltaproteobacteria;D_3__Desulfobacterales;D_4__Desulfobacteraceae	5c1df9ebf3ae93ec2fd80fc33f7553f8	0	0	188	0	0	0	0	0	0	0
187	0.00164679	D_0__Bacteria	4af76f098cf32472ee6cd832b212d4e8	0	0	149	0	38	0	0	0	0	0
187	0.00164679	D_0__Bacteria	7e8d9a4ba0be1cab4d3e8789f6534649	0	125	0	26	0	12	12	12	0	0
187	0.00164679	D_0__Bacteria	d9a394df51acc4837e23725b65379ad5	8	0	0	0	133	46	0	0	0	0
187	0.00164679	D_0__Bacteria;D_1__Bacteroidetes;D_2__Rhodothermia;D_3__Rhodothermales;D_4__Rhodothermaceae;D_5__Salinibacter	244c153606f87805f1d89b0d3549db67	0	105	46	0	0	34	0	0	2	0
186	0.00163798	D_0__Bacteria	f9483714e813fdde0e4d8bc55356cb0b	0	0	0	0	0	0	0	0	0	186
186	0.00163798	D_0__Bacteria;D_1__Bacteroidetes;D_2__Bacteroidia;D_3__Flavobacteriales;D_4__Flavobacteriaceae	5d3b23ad494fa0ff2cfc44dbabb68d0f	0	60	79	32	0	0	15	0	0	0
186	0.00163798	D_0__Bacteria;D_1__Lentisphaerae;D_2__Oligosphaeria;D_3__Oligosphaerales;D_4__Lenti-02;D_5__metagenome;D_6__metagenome	56bd5274688494fd7d31f8452f5c70d1	0	0	0	0	0	0	0	178	0	8
185	0.00162918	D_0__Bacteria	90711df33e771d9add2168207a6bc02a	42	58	0	0	0	57	28	0	0	0
185	0.00162918	D_0__Bacteria;D_1__Proteobacteria;D_2__Deltaproteobacteria	c9060e2be58f9b58c6f6eb1626a7b34c	17	99	0	0	24	0	27	18	0	0
185	0.00162918	D_0__Bacteria;D_1__Tenericutes;D_2__Mollicutes;D_3__Acholeplasmatales;D_4__Acholeplasmataceae;D_5__Acholeplasma	3c21fc6c2d2626ea187247919e9cd83a	21	18	70	9	63	4	0	0	0	0
184	0.00162037	D_0__Bacteria	e6e6b88954515f7b2e142ec7231ba713	17	34	0	13	0	0	13	55	52	0
182	0.00160276	D_0__Bacteria	fedccfbce48f5f94ea95e4a7b32d7846	0	0	182	0	0	0	0	0	0	0
182	0.00160276	D_0__Bacteria;D_1__Proteobacteria;D_2__Gammaproteobacteria;D_3__Cardiobacteriales;D_4__Wohlfahrtiimonadaceae;D_5__Wohlfahrtiimonas;D_6__uncultured bacterium	1cdae3a1d179cd6056b328a2f73e061f	0	0	5	0	0	0	0	0	0	177
181	0.00159395	D_0__Bacteria	1d23c3613b723f364d1ffb22dbeb1d43	0	0	0	0	0	0	0	0	0	181
181	0.00159395	D_0__Bacteria	ea049ec4e9ef36f4600cf1d4367afbfa	49	39	0	25	0	25	43	0	0	0
181	0.00159395	D_0__Bacteria;D_1__Planctomycetes;D_2__vadinHA49;D_3__uncultured microorganism;D_4__uncultured microorganism;D_5__uncultured microorganism;D_6__uncultured microorganism	199158f521471d9e59b9a60f7c117a5c	0	0	0	0	0	0	0	172	0	9
180	0.00158514	D_0__Bacteria;D_1__Spirochaetes;D_2__Spirochaetia;D_3__Spirochaetales;D_4__Spirochaetaceae;D_5__Spirochaeta 2	37b7eded808ce8dc0d0154c869d36320	0	0	0	0	180	0	0	0	0	0
179	0.00157634	D_0__Bacteria;D_1__Proteobacteria;D_2__Alphaproteobacteria	e5f7cfb2c0b8d6dcd57cb73f479ab6f4	0	27	0	0	0	0	0	152	0	0
179	0.00157634	D_0__Bacteria;D_1__Proteobacteria;D_2__Alphaproteobacteria;D_3__Caulobacterales;D_4__Hyphomonadaceae;D_5__uncultured	6f67f0872499d929d8f80e308cc6b799	44	32	0	31	0	26	30	16	0	0
178	0.00156753	D_0__Bacteria;D_1__Fibrobacteres;D_2__Chitinivibrionia;D_3__Chitinivibrionales;D_4__Chitinivibrionaceae;D_5__Chitinivibrio;Ambiguous_taxa	3cb943f80156146d394b6275e09926b6	13	26	40	27	12	0	60	0	0	0
178	0.00156753	D_0__Bacteria;D_1__Firmicutes;D_2__Clostridia;D_3__Clostridiales;D_4__Ruminococcaceae	4e781388266eb814d6b37998a5d81373	0	0	0	0	178	0	0	0	0	0
178	0.00156753	D_0__Bacteria;D_1__Planctomycetes;D_2__Phycisphaerae;D_3__Phycisphaerales	319df47d455470da1bb67b5c5c73d3b4	40	20	18	0	83	17	0	0	0	0
178	0.00156753	D_0__Bacteria;D_1__Proteobacteria;D_2__Deltaproteobacteria;D_3__Desulfovibrionales;D_4__Desulfovibrionaceae;D_5__Desulfovibrio	254261d3b4621e14f0565559066c6cba	0	0	0	21	0	0	0	157	0	0
178	0.00156753	Unassigned	7e7ad2607beb1ccd3d78911257ef9cb8	52	102	0	24	0	0	0	0	0	0
177	0.00155873	D_0__Bacteria	ceafe79914e0ed6d0500ebbd0dd5a509	0	0	22	0	138	17	0	0	0	0
177	0.00155873	D_0__Bacteria;D_1__Chloroflexi;D_2__Dehalococcoidia;D_3__Dehalococcoidales;D_4__Dehalococcoidales Incertae Sedis;D_5__Dehalobium;D_6__uncultured bacterium	b91191ed3de4b77e2b28b4edccea8d3d	0	0	18	0	121	38	0	0	0	0
177	0.00155873	D_0__Bacteria;D_1__Proteobacteria;D_2__Deltaproteobacteria;D_3__Desulfovibrionales;D_4__Desulfovibrionaceae;D_5__Desulfovibrio	ba0c4039ed906ddc5deeb9a261cc93c4	0	15	0	0	0	0	0	162	0	0
176	0.00154992	D_0__Bacteria;D_1__Fibrobacteres;D_2__Fibrobacteria;D_3__Fibrobacterales;D_4__TG3;D_5__uncultured Chitinivibrionia bacterium;D_6__uncultured Chitinivibrionia bacterium	490895c48207e349b62db8f609142946	24	84	0	0	0	0	24	44	0	0
176	0.00154992	D_0__Bacteria;D_1__Proteobacteria;D_2__Deltaproteobacteria;D_3__MBNT15;D_4__uncultured organism;D_5__uncultured organism;D_6__uncultured organism	65fd09efb2e34e579138e74bf749770d	0	0	0	0	166	10	0	0	0	0
174	0.00153231	D_0__Bacteria;D_1__Dependentiae;D_2__Babeliae;D_3__Babeliales;D_4__Vermiphilaceae	2bedc75dc34d7a58a4a8f58cafedae5c	0	0	0	0	67	0	107	0	0	0
173	0.0015235	D_0__Bacteria;D_1__Verrucomicrobia;D_2__Verrucomicrobiae;D_3__Opitutales;D_4__Puniceicoccaceae;D_5__Lentimonas	7823fe1cb27e6f2943c84316e7c32587	0	10	40	15	72	7	29	0	0	0
172	0.00151469	D_0__Bacteria	a65dfcfa82ed95dd60554968be4d575d	5	11	0	27	0	99	30	0	0	0
172	0.00151469	D_0__Bacteria;D_1__Proteobacteria;D_2__Deltaproteobacteria;D_3__Bradymonadales;D_4__Bradymonadaceae;D_5__uncultured bacterium;D_6__uncultured bacterium	8d1141c16a261113100bd2f5ce7c97d3	20	57	25	35	0	35	0	0	0	0
172	0.00151469	D_0__Bacteria;D_1__Spirochaetes;D_2__Spirochaetia;D_3__Spirochaetales;D_4__Spirochaetaceae;D_5__Spirochaeta 2	85cdbbeb0461feaabb5f6b0be3cfcbd6	25	0	0	0	32	0	32	67	16	0
171	0.00150589	D_0__Bacteria;D_1__Firmicutes;D_2__Clostridia;D_3__M55-D21	1ee224394047cd52976ee8420c7ca0db	0	48	0	0	123	0	0	0	0	0
171	0.00150589	D_0__Bacteria;D_1__Proteobacteria	d218267e668634c2ace4c0f92370cb90	14	17	23	0	21	0	18	0	0	78
170	0.00149708	D_0__Bacteria	eb9d438d6b92a984ed5ffc2d5888a39b	0	55	6	0	0	64	45	0	0	0
170	0.00149708	D_0__Bacteria;D_1__Planctomycetes;D_2__vadinHA49	54371dd7b57339985c4fb8d3120b5c1a	0	0	0	24	54	0	68	24	0	0
170	0.00149708	D_0__Bacteria;D_1__Proteobacteria;D_2__Gammaproteobacteria	6320eb75b8016e7502aab772af22a96c	0	0	0	98	0	0	0	72	0	0
169	0.00148827	D_0__Bacteria;D_1__Patescibacteria;D_2__Microgenomatia;D_3__Candidatus Pacebacteria	d18455679e94ef239c00b05626e91abd	112	7	0	0	50	0	0	0	0	0
168	0.00147947	D_0__Bacteria	25a3a96cea4e05fe7ba9f3e5af7e25b6	14	21	7	13	0	15	95	3	0	0
168	0.00147947	D_0__Bacteria	ad9aef48883bca2828b9d0ec5db4ca69	4	10	0	18	0	68	68	0	0	0
168	0.00147947	D_0__Bacteria;D_1__Planctomycetes;D_2__Phycisphaerae;D_3__Phycisphaerales;D_4__Phycisphaeraceae;D_5__SM1A02	ed50f8864f2d05882dd8447d96f45600	0	0	0	0	0	0	0	0	0	168
168	0.00147947	D_0__Bacteria;D_1__Proteobacteria;D_2__Alphaproteobacteria	52f40611f4239ad2de106e09f80df22f	22	0	0	0	0	0	51	95	0	0
167	0.00147066	D_0__Bacteria;D_1__Firmicutes;D_2__Clostridia;D_3__Clostridiales;D_4__Family XI;D_5__Peptoniphilus	a276b576dfb6fb033641e17702e27e57	167	0	0	0	0	0	0	0	0	0
167	0.00147066	D_0__Bacteria;D_1__Proteobacteria;D_2__Gammaproteobacteria	02fd0d611206dbce8b0ade80109c03ae	0	0	0	0	0	0	0	167	0	0
166	0.00146186	D_0__Bacteria	9b40de52590068601d45731e5de6cb97	5	23	8	11	0	90	29	0	0	0
166	0.00146186	D_0__Bacteria;D_1__Deinococcus-Thermus;D_2__Deinococci;D_3__Deinococcales;D_4__Trueperaceae;D_5__Truepera	7124faef056eae87e7534ff12499aa50	0	48	0	0	118	0	0	0	0	0
165	0.00145305	D_0__Bacteria;D_1__BRC1	5fea92ebb8e769edc9f2c09c9ae1ce3d	0	0	0	0	0	0	0	115	50	0
165	0.00145305	D_0__Bacteria;D_1__BRC1	8dba9a4cd705708d3cf650e3d5ad481d	0	0	60	0	105	0	0	0	0	0
165	0.00145305	D_0__Bacteria;D_1__Firmicutes;D_2__Bacilli;D_3__Lactobacillales;D_4__Carnobacteriaceae	b9dc9ae38db0be53c8d061941a832db7	0	49	0	0	26	44	0	46	0	0
165	0.00145305	Unassigned	ee40d01b6d5db35f316478337a3791dd	18	57	0	24	0	26	33	7	0	0
164	0.00144424	D_0__Bacteria	7a2d88961f783befa97a34fb153adb2a	6	0	12	0	4	5	0	17	0	120
164	0.00144424	D_0__Bacteria;D_1__Proteobacteria;D_2__Deltaproteobacteria;D_3__Myxococcales;D_4__UASB-TL25;D_5__uncultured bacterium;D_6__uncultured bacterium	33892dcf40ce574135155eaff0e9db39	0	149	0	0	15	0	0	0	0	0
163	0.00143544	D_0__Bacteria	ba3362e118f8a52fc3ff317cae0c6d6e	0	4	24	0	5	14	0	0	0	116
162	0.00142663	D_0__Bacteria;D_1__Firmicutes;D_2__Clostridia;D_3__Clostridiales;D_4__Peptococcaceae;D_5__uncultured	7d684ed12a7f4f527bdfe1a2f838565c	0	0	28	0	59	0	29	46	0	0
162	0.00142663	D_0__Bacteria;D_1__Firmicutes;D_2__Clostridia;D_3__Clostridiales;D_4__Syntrophomonadaceae;D_5__uncultured;D_6__uncultured Firmicutes bacterium	2bfbb83c39facd9ac44efd433347ede6	0	0	0	0	116	46	0	0	0	0
162	0.00142663	D_0__Bacteria;D_1__Patescibacteria	a5453b8a037f949f989e084cc45dfcb5	40	46	0	25	0	29	16	6	0	0
161	0.00141782	D_0__Bacteria;D_1__Halanaerobiaeota;D_2__Halanaerobiia;D_3__Halanaerobiales;D_4__Halobacteroidaceae	c13556d09b70944c593739e06ffee2ab	0	66	0	0	95	0	0	0	0	0
160	0.00140902	D_0__Bacteria	6b6f192705bef39fd30fd171f1619a7a	16	14	0	33	0	73	18	0	0	6
160	0.00140902	D_0__Bacteria	b3bacfc1d091ff0a6d8cf9c862b4e585	0	4	127	0	20	0	9	0	0	0
160	0.00140902	D_0__Bacteria;D_1__Bacteroidetes;D_2__Rhodothermia;D_3__Rhodothermales;D_4__Rhodothermaceae;D_5__Rubrivirga	9a8b3cfe57d66c0b7b91d85c6b5282dc	27	48	24	22	0	18	21	0	0	0
160	0.00140902	D_0__Bacteria;D_1__Patescibacteria;D_2__Parcubacteria;D_3__Candidatus Kaiserbacteria	970864d386da35aeebbe336212382ae2	0	0	0	0	0	0	0	0	160	0
160	0.00140902	D_0__Bacteria;D_1__Planctomycetes;D_2__Phycisphaerae;D_3__Phycisphaerales;D_4__Phycisphaeraceae;D_5__Algisphaera;D_6__uncultured organism	b61e6c7df53913b5cac15330c955ae57	32	89	0	0	20	19	0	0	0	0
160	0.00140902	Unassigned	928ff343043d0b8553e9eb75f1137ee0	9	0	5	0	45	101	0	0	0	0
159	0.00140021	D_0__Bacteria;D_1__Patescibacteria;D_2__WWE3;D_3__uncultured bacterium;D_4__uncultured bacterium;D_5__uncultured bacterium;D_6__uncultured bacterium	cf2f7e457a01ba74cd0c8a36408b31f6	0	0	0	0	0	0	0	159	0	0
159	0.00140021	D_0__Bacteria;D_1__Proteobacteria;D_2__Deltaproteobacteria;D_3__Desulfarculales;D_4__Desulfarculaceae;D_5__Desulfatiglans	f4461acbcdef9620e09628c628aa43e7	0	0	0	0	77	0	23	59	0	0
158	0.0013914	D_0__Bacteria	c172f7c7a0fb665fe92edc0f1a1444b3	23	48	0	23	0	0	0	62	2	0
158	0.0013914	D_0__Bacteria;D_1__Actinobacteria	2ee2787f40a64dc52715786c4ad66200	6	80	18	14	0	0	40	0	0	0
158	0.0013914	D_0__Bacteria;D_1__Bacteroidetes;D_2__Bacteroidia;D_3__Bacteroidales	bd9fcf0d291658aa66bd85f365f54f80	14	103	0	0	11	0	0	30	0	0
157	0.0013826	D_0__Bacteria	0ba84c745815ee81b57544273d40e37e	0	23	0	0	0	0	0	15	103	16
157	0.0013826	D_0__Bacteria	ab3057fcc632562417038e8d7a744763	16	23	12	0	106	0	0	0	0	0
157	0.0013826	D_0__Bacteria;D_1__Chloroflexi;D_2__Anaerolineae;D_3__uncultured;D_4__uncultured bacterium;D_5__uncultured bacterium;D_6__uncultured bacterium	09565f79a337741bd7bed9937569b1b8	0	0	0	0	33	124	0	0	0	0
157	0.0013826	D_0__Bacteria;D_1__Firmicutes;D_2__Clostridia;D_3__Clostridiales;D_4__Family XI;D_5__Anaerosalibacter	b8889c7a6d0d1c292f3702ece503ee6b	0	77	0	0	62	0	0	18	0	0
156	0.00137379	D_0__Bacteria	8d0c532750ae0b8ce98da077f26e04af	0	47	0	0	109	0	0	0	0	0
156	0.00137379	D_0__Bacteria;D_1__Proteobacteria;D_2__Alphaproteobacteria	d0094cdb011d7c6fce18c9f9d3c79ff2	0	0	0	0	0	0	0	0	156	0
155	0.00136499	D_0__Bacteria	8c7b75d06ead14409304bcf815d46770	0	0	0	0	0	0	0	0	0	155
155	0.00136499	D_0__Bacteria;D_1__Firmicutes;D_2__Clostridia;D_3__Clostridiales;D_4__Family XI	07c8cf4a22943f273a26ecab3078fe8f	0	0	0	52	0	0	103	0	0	0
155	0.00136499	D_0__Bacteria;D_1__Proteobacteria;D_2__Deltaproteobacteria;D_3__Myxococcales;D_4__VHS-B4-70;D_5__uncultured delta proteobacterium;D_6__uncultured delta proteobacterium	bb8edb0086f966175910efe3b83a6e15	42	35	0	0	78	0	0	0	0	0
155	0.00136499	Unassigned	c843820dee866019b99053bd8cc2a169	8	0	0	30	0	81	36	0	0	0
154	0.00135618	D_0__Bacteria	e77cb8f8dfb7bf2fac93260e8864b676	0	0	0	0	0	0	0	0	0	154
154	0.00135618	D_0__Bacteria;D_1__Aegiribacteria;D_2__uncultured organism;D_3__uncultured organism;D_4__uncultured organism;D_5__uncultured organism;D_6__uncultured organism	008144aed50c730abb95514c72298d70	143	11	0	0	0	0	0	0	0	0
154	0.00135618	D_0__Bacteria;D_1__Bacteroidetes;D_2__Bacteroidia	0122327c456a97f7bc4b24455183d128	0	0	0	0	69	85	0	0	0	0
154	0.00135618	D_0__Bacteria;D_1__Bacteroidetes;D_2__Rhodothermia;D_3__Balneolales;D_4__Balneolaceae;D_5__Aliifodinibius	5b6a6edba3d736edfd7d6dcb0f81e7d6	0	0	0	0	154	0	0	0	0	0
154	0.00135618	D_0__Bacteria;D_1__Proteobacteria;D_2__Deltaproteobacteria;D_3__Desulfobacterales;D_4__Desulfobacteraceae;D_5__Desulfotignum	f0330477c704985511fb91a2e9a67234	0	0	0	0	0	0	0	154	0	0
154	0.00135618	D_0__Bacteria;D_1__Proteobacteria;D_2__Gammaproteobacteria;D_3__Nitrococcales;D_4__Halorhodospiraceae;D_5__Halorhodospira;D_6__uncultured bacterium	4bc3e3a214a0c6740e24eaa6e75a599a	0	0	0	0	0	0	0	0	0	154
154	0.00135618	Unassigned	795ced1a72dd6ac9e9f6df7aa3165a58	0	0	0	0	0	0	0	0	0	154
154	0.00135618	Unassigned	9b474682eafd448dd67d9fb586590830	28	51	0	9	0	27	39	0	0	0
153	0.00134737	D_0__Bacteria	2585e48c25c8ed18d583fb967d2562d6	7	18	3	6	10	101	5	3	0	0
153	0.00134737	D_0__Bacteria	45cbe43f65e9c109d1f2bd324ea9885e	0	0	0	0	119	34	0	0	0	0
153	0.00134737	D_0__Bacteria	49f50845ae5fa0025a28081fe7d700a1	29	52	0	18	0	14	32	8	0	0
153	0.00134737	D_0__Bacteria	d43b781102b4c3404b07b79e0b1a991d	0	0	0	0	0	0	0	0	0	153
152	0.00133857	D_0__Bacteria	614c14e053c74f14f446faa7ba9acb79	10	23	0	4	0	0	19	0	0	96
152	0.00133857	D_0__Bacteria;D_1__Bacteroidetes;D_2__Rhodothermia;D_3__Balneolales;D_4__Balneolaceae;D_5__Gracilimonas	2d1f45436015f246945a689918106e89	0	0	0	0	152	0	0	0	0	0
152	0.00133857	D_0__Bacteria;D_1__BRC1	c3493c9d2328130dc5793ae70cc8dd5c	0	0	43	0	80	15	14	0	0	0
152	0.00133857	D_0__Bacteria;D_1__Halanaerobiaeota;D_2__Halanaerobiia;D_3__Halanaerobiales;D_4__Halanaerobiaceae;D_5__Halanaerobium;D_6__bacterium YC-ZSS-LKJ81	55f35f9c8224f320cde717a8b5d4fc14	0	0	0	0	107	45	0	0	0	0
151	0.00132976	D_0__Bacteria	6e3fbfbfd92849f2f6a5e8e4ab78bb2f	0	27	0	8	0	0	31	38	0	47
151	0.00132976	D_0__Bacteria;D_1__Bacteroidetes;D_2__Bacteroidia;D_3__Bacteroidales;D_4__ML635J-40 aquatic group	972a6269e8bb6468abddef2ba00ae2e5	0	0	0	0	0	0	0	0	0	151
151	0.00132976	D_0__Bacteria;D_1__Firmicutes	1b0e19a4fee8a3ee546e95e205448311	20	66	0	0	0	0	48	17	0	0
151	0.00132976	D_0__Bacteria;D_1__Hydrogenedentes;D_2__Hydrogenedentia;D_3__Hydrogenedentiales;D_4__Hydrogenedensaceae	df88e8714c4ed3ecc49fae00fce1a542	9	21	0	8	0	7	25	15	0	66
151	0.00132976	D_0__Bacteria;D_1__Lentisphaerae	ff934cc0a46823172e48d4ad0ac6ab39	0	0	0	0	0	0	0	151	0	0
151	0.00132976	D_0__Bacteria;D_1__Proteobacteria;D_2__Gammaproteobacteria;D_3__Legionellales;D_4__Legionellaceae;D_5__Legionella	c4b273e321a34e969ad7c3ebf995c58b	0	0	0	0	0	0	0	151	0	0
150	0.00132095	D_0__Bacteria	3d325d78d7b911f3dfd85bb78fb002ac	26	96	0	9	0	13	6	0	0	0
150	0.00132095	D_0__Bacteria	512d6eb8acdbc620158c786be8a8e1f7	7	0	0	15	0	82	44	2	0	0
149	0.00131215	D_0__Bacteria	902f643f66fd44b90dd1381ffa88f8cc	18	16	0	21	0	0	11	15	68	0
149	0.00131215	D_0__Bacteria;D_1__Bacteroidetes;D_2__Bacteroidia;D_3__Bacteroidales;D_4__Prolixibacteraceae;D_5__uncultured	68fa836aa1476c617060e883a1bf7b08	10	13	0	0	126	0	0	0	0	0
149	0.00131215	D_0__Bacteria;D_1__Proteobacteria;D_2__Deltaproteobacteria;D_3__Bradymonadales;D_4__Bradymonadaceae	cff0ebdc319e68330c9253d9173eda63	0	0	0	0	0	0	0	149	0	0
148	0.00130334	D_0__Bacteria	5cc19a74aec91222ad878c4b969f2c40	0	0	0	0	0	0	0	0	0	148
148	0.00130334	D_0__Bacteria;D_1__Proteobacteria;D_2__Gammaproteobacteria	0b89c68f5cd57a922e839efaabf400c5	0	0	62	30	56	0	0	0	0	0
147	0.00129453	D_0__Bacteria	7a572b26fca672a7ebf0dc1ff0a4154d	23	91	0	5	0	12	16	0	0	0
147	0.00129453	D_0__Bacteria	87e253f050a8131a4009fe8e0e2642c4	14	113	0	0	0	20	0	0	0	0
147	0.00129453	D_0__Bacteria	e1b55cd2e32d26a23fffd569a209f339	7	24	0	10	0	73	33	0	0	0
147	0.00129453	D_0__Bacteria;D_1__Cyanobacteria;D_2__Melainabacteria;D_3__Gastranaerophilales;D_4__uncultured bacterium;D_5__uncultured bacterium;D_6__uncultured bacterium	691655372d2f2cb9dba3392bf2350841	43	0	0	51	0	0	0	53	0	0
147	0.00129453	D_0__Bacteria;D_1__Planctomycetes;D_2__vadinHA49;D_3__uncultured microorganism;D_4__uncultured microorganism;D_5__uncultured microorganism;D_6__uncultured microorganism	1f74abb1e4685c0bc2245fabf536c880	33	114	0	0	0	0	0	0	0	0
145	0.00127692	D_0__Bacteria	ab3ad4ede088bcf2c141c7daecbbb0f2	8	59	0	13	0	20	39	6	0	0
145	0.00127692	D_0__Bacteria	df9829afae800020d03e7eebdb72e271	14	26	0	30	0	30	21	24	0	0
145	0.00127692	D_0__Bacteria;D_1__Bacteroidetes;D_2__Bacteroidia;D_3__Chitinophagales;D_4__uncultured	707da4a0b3f13b827432f05ab9d511f8	0	0	0	0	0	0	0	145	0	0
145	0.00127692	D_0__Bacteria;D_1__Fibrobacteres;D_2__Fibrobacteria;D_3__Fibrobacterales;D_4__SBYC;D_5__uncultured organism;D_6__uncultured organism	f296758d117317cebb693a9628737914	30	32	0	37	0	0	19	27	0	0
144	0.00126812	D_0__Bacteria;D_1__Deinococcus-Thermus;D_2__Deinococci;D_3__Deinococcales;D_4__Trueperaceae;D_5__Truepera;D_6__bacterium YC-ZSS-LKJ140	7646f5b9df9c9ca4b2da9da8426cdb1b	11	35	0	44	6	32	0	16	0	0
144	0.00126812	D_0__Bacteria;D_1__Firmicutes;D_2__Bacilli;D_3__Bacillales	5931a4820da457555aee2171a27ec5ec	0	0	0	0	0	0	0	0	0	144
144	0.00126812	D_0__Bacteria;D_1__Firmicutes;D_2__Clostridia;D_3__Clostridiales;D_4__Ruminococcaceae	4e7363eb882861ab5de943a09639c489	0	0	48	0	96	0	0	0	0	0
144	0.00126812	D_0__Bacteria;D_1__Patescibacteria;D_2__ABY1	046de37b4518183471b6b34908191a07	0	0	23	0	104	17	0	0	0	0
144	0.00126812	Unassigned	7cc068a084afca38fc84425c77f319e2	0	22	14	32	0	30	27	0	19	0
143	0.00125931	D_0__Bacteria	bca596b2a0757ffbc7222ab5edd45bd0	0	0	24	0	0	85	34	0	0	0
143	0.00125931	D_0__Bacteria	e56a3a53a4a8bd5f499e98fc64d428b2	0	0	25	0	118	0	0	0	0	0
143	0.00125931	D_0__Bacteria;D_1__Chloroflexi;D_2__Chloroflexia;D_3__Chloroflexales;D_4__Roseiflexaceae;D_5__Roseiflexus	774d730f38e26b86fc90727eefa01237	52	0	0	47	0	10	0	0	0	34
143	0.00125931	D_0__Bacteria;D_1__MAT-CR-M4-B07;D_2__uncultured organism;D_3__uncultured organism;D_4__uncultured organism;D_5__uncultured organism;D_6__uncultured organism	e84e63d1418fe50a6e880ba40ff0f161	0	113	13	17	0	0	0	0	0	0
142	0.0012505	D_0__Bacteria	a70172ac42edc7e7766dfe4cb677ad79	0	0	0	0	142	0	0	0	0	0
142	0.0012505	D_0__Bacteria	a87311c920ccb8e30f5b037b13b7b69a	5	10	0	15	0	10	102	0	0	0
142	0.0012505	D_0__Bacteria;D_1__Deinococcus-Thermus;D_2__Deinococci;D_3__Deinococcales;D_4__Trueperaceae;D_5__Truepera;D_6__uncultured bacterium	045d317e6d128c9c309ec016e166b472	0	0	0	0	0	0	0	0	0	142
142	0.0012505	D_0__Bacteria;D_1__Proteobacteria;D_2__Gammaproteobacteria	0d328a1cb8fa204a721b066e5707d62a	0	0	0	0	0	0	0	142	0	0
142	0.0012505	Unassigned	c3a9b231bb3efeb8a6442034f933eadb	0	0	0	0	0	0	0	0	142	0
141	0.0012417	D_0__Bacteria;D_1__Chloroflexi;D_2__Anaerolineae;D_3__SBR1031	a447fec4e27404d499045caffdfb84b3	0	36	0	12	93	0	0	0	0	0
141	0.0012417	D_0__Bacteria;D_1__Firmicutes;D_2__Clostridia;D_3__Clostridiales;D_4__Ruminococcaceae	32b2f1fe79bb3d782765835a69e36732	0	0	0	0	0	0	0	141	0	0
141	0.0012417	D_0__Bacteria;D_1__Halanaerobiaeota;D_2__Halanaerobiia;D_3__Halanaerobiales;D_4__Halanaerobiaceae;D_5__Halanaerobium	c28eb2436f9a798bedd4f41f17177a70	0	70	0	0	0	0	34	37	0	0
141	0.0012417	D_0__Bacteria;D_1__Planctomycetes;D_2__Planctomycetacia;D_3__Pirellulales;D_4__Pirellulaceae;D_5__uncultured;D_6__uncultured organism	3d65bf560b795a8cb640bf7cf71c2e79	11	44	23	9	4	12	0	0	0	38
141	0.0012417	D_0__Bacteria;D_1__Planctomycetes;D_2__vadinHA49;D_3__uncultured organism;D_4__uncultured organism;D_5__uncultured organism;D_6__uncultured organism	38ba7629dc9795115a19fe846fed1110	12	56	28	15	6	11	13	0	0	0
141	0.0012417	D_0__Bacteria;D_1__Proteobacteria;D_2__Alphaproteobacteria;D_3__Sphingomonadales;D_4__Sphingomonadaceae	b684ba6dbd76ed905c85cb57a51100db	0	141	0	0	0	0	0	0	0	0
141	0.0012417	D_0__Bacteria;D_1__Spirochaetes;D_2__Spirochaetia;D_3__Spirochaetales;D_4__Spirochaetaceae;D_5__Spirochaeta 2;D_6__uncultured organism	cad93b43a81de2d90edaa7c3ad549bb5	0	54	0	36	0	24	27	0	0	0
141	0.0012417	D_0__Bacteria;D_1__Tenericutes;D_2__Mollicutes;D_3__Haloplasmatales;D_4__Haloplasmataceae;D_5__Haloplasma	a2ba040d42db44be79f8d89c967bd572	0	0	0	0	0	0	0	0	0	141
141	0.0012417	D_0__Bacteria;D_1__Tenericutes;D_2__Mollicutes;D_3__Izimaplasmatales	553fe9cb3cfd1d9830c889baafcbfa03	32	42	22	0	22	0	0	23	0	0
140	0.00123289	D_0__Bacteria	7c1729b4ceb9d58caa3cdb272b57642d	13	37	0	19	0	22	49	0	0	0
140	0.00123289	D_0__Bacteria	ec6a0b8c5ac39372f86917d777594f42	0	7	2	31	0	16	84	0	0	0
140	0.00123289	D_0__Bacteria;D_1__Chloroflexi;D_2__Anaerolineae;D_3__SBR1031	703fff8358116344da20807cf9449251	0	0	0	0	0	0	0	0	140	0
139	0.00122408	D_0__Bacteria	b8650fba11919587cf656175fb41e940	8	18	2	12	0	39	32	28	0	0
139	0.00122408	D_0__Bacteria;D_1__Halanaerobiaeota;D_2__Halanaerobiia;D_3__Halanaerobiales;D_4__Halanaerobiaceae;D_5__Halanaerobium	f2c4958d3203416e7cf89e08c7a6dc17	0	0	0	0	0	0	0	0	0	139
139	0.00122408	D_0__Bacteria;D_1__Patescibacteria;D_2__Microgenomatia;D_3__uncultured bacterium;D_4__uncultured bacterium;D_5__uncultured bacterium;D_6__uncultured bacterium	18d19d454ca80c9513f0da2090eea837	25	0	0	114	0	0	0	0	0	0
139	0.00122408	D_0__Bacteria;D_1__Verrucomicrobia;D_2__Verrucomicrobiae;D_3__Opitutales	fe398361876b001c6226ebf49c22d651	0	24	0	16	0	20	79	0	0	0
138	0.00121528	D_0__Bacteria	29a8192c2c56e425c72afdb14a8fdf8b	0	0	0	0	0	0	0	0	0	138
138	0.00121528	D_0__Bacteria	bb097932c650ed34eecdaed5ba477b92	13	76	0	8	0	26	15	0	0	0
138	0.00121528	D_0__Bacteria	cdb599d623a7140932368fe4c4c283d3	0	10	0	0	0	88	40	0	0	0
138	0.00121528	D_0__Bacteria	de57af50abd9bd5b119892cbfa4923fd	23	22	0	7	23	45	18	0	0	0
138	0.00121528	D_0__Bacteria;D_1__BRC1	e653ec369c1ef077091055b9a8195e25	0	52	0	15	0	0	55	16	0	0
138	0.00121528	D_0__Bacteria;D_1__Thermotogae;D_2__Thermotogae;D_3__Petrotogales;D_4__Petrotogaceae;D_5__Geotoga	75d46a95b656addccb2083775fcbb5e7	0	6	47	56	15	14	0	0	0	0
138	0.00121528	Unassigned	d5f87f9e0dacd0c912172c325351180d	0	0	0	0	0	0	0	0	0	138
137	0.00120647	D_0__Bacteria;D_1__Lentisphaerae;D_2__Oligosphaeria;D_3__SS1-B-02-17;D_4__uncultured organism;D_5__uncultured organism;D_6__uncultured organism	bda4406bf7c6b4728e44b33961615c98	20	36	0	18	27	0	36	0	0	0
137	0.00120647	D_0__Bacteria;D_1__Planctomycetes;D_2__Phycisphaerae;D_3__Phycisphaerales;D_4__AKAU3564 sediment group	5d9ef5e119a6281cf08e6bd44155f6b8	0	0	137	0	0	0	0	0	0	0
136	0.00119766	D_0__Bacteria	71d80fb4a88076625c4bfe0c58b2076e	3	127	0	0	0	4	2	0	0	0
136	0.00119766	D_0__Bacteria;D_1__Patescibacteria;D_2__Microgenomatia;D_3__Candidatus Pacebacteria;D_4__uncultured organism;D_5__uncultured organism;D_6__uncultured organism	8a6a0b6bff39be71e339dce0776b6129	0	60	0	54	0	0	0	22	0	0
135	0.00118886	D_0__Bacteria;D_1__Chloroflexi;D_2__Anaerolineae;D_3__SBR1031;D_4__uncultured organism;D_5__uncultured organism;D_6__uncultured organism	54eadaae301194f723a24c8c1fd55c7d	13	122	0	0	0	0	0	0	0	0
135	0.00118886	D_0__Bacteria;D_1__Planctomycetes;D_2__Phycisphaerae;D_3__Phycisphaerales	5bfcbad2706a2d2a596710671246e6a1	21	37	0	77	0	0	0	0	0	0
135	0.00118886	Unassigned	b5d6119fc1c4f8f1b73514af40bc0fe1	0	47	0	0	0	26	29	16	0	17
134	0.00118005	D_0__Bacteria	d0bc7cc592dea26bbfccd99c3352a1cb	0	0	0	0	0	0	0	0	134	0
134	0.00118005	D_0__Bacteria;D_1__Proteobacteria;D_2__Gammaproteobacteria	660e794b950078646cd0f7c064025fec	14	27	0	0	0	0	0	93	0	0
133	0.00117125	D_0__Bacteria	56909f92600d83b22dde7213fa58bef1	0	133	0	0	0	0	0	0	0	0
133	0.00117125	D_0__Bacteria	f770d3b8efa47e605161251c46d08b8b	32	18	0	14	0	43	26	0	0	0
133	0.00117125	D_0__Bacteria;D_1__Cyanobacteria;D_2__Oxyphotobacteria	e1066bb1d3370ca1b21aa7777b49b7da	12	0	0	23	0	42	39	0	0	17
133	0.00117125	D_0__Bacteria;D_1__Cyanobacteria;D_2__Oxyphotobacteria;D_3__Nostocales;D_4__Paraspirulinaceae;D_5__ESFC-1	1e6368e727f6bed8570ccc88dc54a6de	13	9	28	20	0	33	21	0	0	9
133	0.00117125	D_0__Bacteria;D_1__Firmicutes;D_2__Clostridia;D_3__Clostridiales;D_4__Clostridiales vadinBB60 group	39e6c9ae15a5214e2fe031af3612cee9	0	9	65	0	17	0	20	11	11	0
133	0.00117125	D_0__Bacteria;D_1__Firmicutes;D_2__Clostridia;D_3__Thermoanaerobacterales;D_4__SRB2	9c424568a3c7e766d0ce6f1082ea041a	0	0	0	2	0	0	0	56	75	0
132	0.00116244	D_0__Bacteria	685d9ca6ba46c254250462fa2d34274f	5	50	31	0	33	0	13	0	0	0
132	0.00116244	D_0__Bacteria;D_1__Firmicutes;D_2__Clostridia;D_3__Clostridiales	45bb8be63c251c79b023d1a5ed9fa236	17	0	0	0	0	0	0	0	0	115
132	0.00116244	D_0__Bacteria;D_1__Planctomycetes;D_2__Phycisphaerae;D_3__Tepidisphaerales;D_4__uncultured Planctomycetales bacterium;D_5__uncultured Planctomycetales bacterium;D_6__uncultured Planctomycetales bacterium	1a3c0fb1a9ac0efac1c04dddeae28bb4	0	115	0	17	0	0	0	0	0	0
132	0.00116244	D_0__Bacteria;D_1__Proteobacteria;D_2__Gammaproteobacteria	ae8e5d26df5eb6925b8c545bdc392ac3	0	0	80	0	0	0	52	0	0	0
131	0.00115363	D_0__Bacteria	ecbb3768cf99201491a73e890b2c2581	22	17	0	18	0	35	39	0	0	0
131	0.00115363	D_0__Bacteria;D_1__Planctomycetes;D_2__Phycisphaerae;D_3__MSBL9	1efe7e8144c44855fca3c6b89fc66dae	0	0	18	0	93	20	0	0	0	0
131	0.00115363	Unassigned	702119e71af6ee458edf68c65e15066f	0	0	0	0	0	0	0	0	131	0
130	0.00114483	D_0__Bacteria;D_1__Proteobacteria;D_2__Deltaproteobacteria;D_3__Desulfovibrionales;D_4__Desulfovibrionaceae;D_5__Desulfovibrio	a11945893fcc51a9ad8d18f90370d128	0	0	0	0	0	0	0	0	0	130
130	0.00114483	D_0__Bacteria;D_1__Proteobacteria;D_2__Gammaproteobacteria	d7fb242abaf317c87c167b03ab34d4ac	0	0	0	0	0	0	0	130	0	0
130	0.00114483	Unassigned	b540d1a2f924979866e8887cb0fb7214	0	5	0	0	0	0	8	6	61	50
129	0.00113602	D_0__Bacteria	2728d2cc96594e5a6e878d976793ad43	19	13	0	19	0	58	20	0	0	0
129	0.00113602	D_0__Bacteria	b8c0329d18e510c01ff9c5af08b107c1	43	0	0	0	0	0	0	72	0	14
129	0.00113602	D_0__Bacteria;D_1__BRC1	c9c9c6fa83dfcb08feeef5899ed14331	0	0	0	0	101	0	28	0	0	0
129	0.00113602	D_0__Bacteria;D_1__Chloroflexi;D_2__Chloroflexia;D_3__Thermomicrobiales;D_4__JG30-KF-CM45	2672b379b47e77bd9dc923594683f0ff	0	27	18	23	0	28	20	13	0	0
129	0.00113602	D_0__Bacteria;D_1__Chloroflexi;D_2__Dehalococcoidia	8edacb2bec67cd0c1b8c4ba620bfbc34	0	0	0	0	80	49	0	0	0	0
129	0.00113602	D_0__Bacteria;D_1__Marinimicrobia (SAR406 clade)	4e94a6fe84b626fbe4b18767b425b8ec	0	23	0	0	106	0	0	0	0	0
128	0.00112721	D_0__Bacteria	06c55c94d0970298f262855c3b4fa11d	0	38	0	20	0	18	28	0	24	0
128	0.00112721	D_0__Bacteria	84788d517ee77622ad21e0c994f171fc	4	5	0	15	0	76	28	0	0	0
128	0.00112721	D_0__Bacteria;D_1__Cyanobacteria;D_2__Oxyphotobacteria;D_3__Nostocales	85787e644a6ca65674584e2e42aaf288	0	0	128	0	0	0	0	0	0	0
128	0.00112721	D_0__Bacteria;D_1__Cyanobacteria;D_2__Sericytochromatia	7439e8d650fd4e68bf733a54f14c75aa	0	0	0	0	0	0	0	128	0	0
128	0.00112721	D_0__Bacteria;D_1__Marinimicrobia (SAR406 clade);D_2__uncultured organism;D_3__uncultured organism;D_4__uncultured organism;D_5__uncultured organism;D_6__uncultured organism	cfabd98abd970bf543b3722d173d3a18	0	0	0	0	0	0	128	0	0	0
127	0.00111841	D_0__Bacteria	7dd1de8697407ec852cedb164cb530c9	9	37	0	15	0	32	27	7	0	0
127	0.00111841	D_0__Bacteria;D_1__Actinobacteria;D_2__WCHB1-81;D_3__uncultured organism;D_4__uncultured organism;D_5__uncultured organism;D_6__uncultured organism	88bbb3909e59f35e2bbe1c887ecd34da	0	0	0	0	127	0	0	0	0	0
127	0.00111841	D_0__Bacteria;D_1__Bacteroidetes;D_2__Rhodothermia;D_3__Rhodothermales;D_4__Rhodothermaceae	fd3841596941ed4fe991aba8d75ac730	0	0	0	0	0	0	0	0	0	127
127	0.00111841	D_0__Bacteria;D_1__Chloroflexi;D_2__Anaerolineae;D_3__RBG-13-54-9;D_4__uncultured organism;D_5__uncultured organism;D_6__uncultured organism	29c33a5850c8a6ebf156854a06319163	0	61	0	27	0	0	0	39	0	0
127	0.00111841	D_0__Bacteria;D_1__Spirochaetes;D_2__Spirochaetia;D_3__Spirochaetales;D_4__Spirochaetaceae;D_5__Spirochaeta 2	969ea87dae88fa3211e47927086f9eca	16	13	24	9	40	0	0	25	0	0
126	0.0011096	D_0__Bacteria;D_1__Bacteroidetes;D_2__Bacteroidia;D_3__Bacteroidales	dbc9feca28d7dbc39e5f5f7030189b0d	0	0	82	0	32	0	12	0	0	0
126	0.0011096	D_0__Bacteria;D_1__Bacteroidetes;D_2__Bacteroidia;D_3__Cytophagales;D_4__Cyclobacteriaceae;D_5__Cesiribacter	bfb96ceabe668044b680b6d591ea6503	0	75	0	26	25	0	0	0	0	0
126	0.0011096	D_0__Bacteria;D_1__Firmicutes;D_2__Bacilli;D_3__Bacillales	2ecb1ede69897ce2ed7b805db2dd1de1	0	0	0	15	0	57	54	0	0	0
126	0.0011096	D_0__Bacteria;D_1__Firmicutes;D_2__Clostridia;D_3__Clostridiales;D_4__Syntrophomonadaceae;D_5__Dethiobacter;D_6__uncultured bacterium	9200f9e247ec4fca0c06f709e4347b81	37	0	0	31	37	0	21	0	0	0
125	0.00110079	D_0__Bacteria	de6ff403224bc147a595e4aba382b830	32	0	0	0	0	37	39	0	17	0
125	0.00110079	D_0__Bacteria;D_1__Chloroflexi;D_2__Anaerolineae;D_3__SBR1031;D_4__bacterium YC-ZSS-LKJ145;D_5__bacterium YC-ZSS-LKJ145;D_6__bacterium YC-ZSS-LKJ145	1c748534ea0bfe384159cfe94f62a893	0	0	0	0	125	0	0	0	0	0
125	0.00110079	D_0__Bacteria;D_1__Spirochaetes;D_2__Spirochaetia;D_3__Spirochaetales;D_4__Spirochaetaceae;D_5__Salinispira;D_6__metagenome	ac90d0ae1793e95f6c6048f922e1b108	0	24	33	8	26	0	12	22	0	0
124	0.00109199	D_0__Bacteria	a9fcce2e4e1fa3b65fcb2c2aabac4c34	15	23	16	22	0	9	17	0	22	0
124	0.00109199	D_0__Bacteria;D_1__Kiritimatiellaeota;D_2__Kiritimatiellae;D_3__WCHB1-41	6e378655df993bd03988c65b97024063	15	109	0	0	0	0	0	0	0	0
124	0.00109199	Unassigned	069fbfe4b43e891039e9e8895b04370e	5	21	4	10	0	39	19	0	0	26
123	0.00108318	D_0__Bacteria	21dc45d75e6866e5a87903768596c720	10	0	0	0	0	69	44	0	0	0
123	0.00108318	D_0__Bacteria	c70afab7e412138f5932973fb55d95e4	7	12	12	0	14	78	0	0	0	0
123	0.00108318	D_0__Bacteria;D_1__Firmicutes;D_2__Bacilli;D_3__Bacillales	5b3cef649c54f8f12e3fcb72837e1a9c	0	0	123	0	0	0	0	0	0	0
123	0.00108318	D_0__Bacteria;D_1__Planctomycetes;D_2__Phycisphaerae;D_3__Phycisphaerales;D_4__AKAU3564 sediment group	7fb3cd5615eb292815adf38e6e7d6170	17	29	0	0	47	0	30	0	0	0
122	0.00107438	D_0__Bacteria	8d9717e49d00e94d96e8637b69cd72df	0	8	7	16	0	56	35	0	0	0
122	0.00107438	D_0__Bacteria;D_1__Actinobacteria;D_2__Actinobacteria;D_3__Micrococcales	2de67dacacac208566dd603abb86fccf	122	0	0	0	0	0	0	0	0	0
122	0.00107438	D_0__Bacteria;D_1__Bacteroidetes;D_2__Bacteroidia;D_3__Bacteroidales;D_4__Prolixibacteraceae;D_5__Roseimarinus;D_6__uncultured organism	cddd70aecba209925fe08a4cbf02d418	0	0	105	0	17	0	0	0	0	0
122	0.00107438	D_0__Bacteria;D_1__Chlamydiae;D_2__Chlamydiae;D_3__Chlamydiales	b8ac793771ff241af41360b5e999b299	0	0	0	0	0	0	46	76	0	0
122	0.00107438	D_0__Bacteria;D_1__Patescibacteria	fde2dff88c20913aab25407fc33d3145	0	39	0	72	0	0	11	0	0	0
122	0.00107438	D_0__Bacteria;D_1__Spirochaetes;D_2__Spirochaetia;D_3__Spirochaetales;D_4__Spirochaetaceae;D_5__Sediminispirochaeta	36884048ffe7f746bc95607058f3f764	27	0	0	22	0	0	73	0	0	0
122	0.00107438	Unassigned	35e01df5380065f693db5284c1617dd8	13	10	0	9	0	62	25	0	3	0
121	0.00106557	D_0__Bacteria	7bd261fdf70332ce38802a4ad1f64595	23	38	0	19	0	17	19	5	0	0
121	0.00106557	D_0__Bacteria;D_1__Firmicutes;D_2__Clostridia;D_3__Clostridiales;D_4__Ruminococcaceae	3fbebf67d44a460f8380570a67acfd4b	0	0	46	0	0	28	47	0	0	0
120	0.00105676	D_0__Bacteria	0241636e17569e8db18849108cfb229f	0	10	0	11	0	53	46	0	0	0
120	0.00105676	D_0__Bacteria;D_1__Fibrobacteres;D_2__Fibrobacteria;D_3__Fibrobacterales;D_4__TG3;D_5__uncultured organism;D_6__uncultured organism	9dd2441b2c6277817620d8550dc1c89c	0	0	0	0	0	0	0	120	0	0
120	0.00105676	D_0__Bacteria;D_1__Firmicutes;D_2__Clostridia;D_3__Clostridiales;D_4__Ruminococcaceae	3e62d20daee5d6226b4208a4c9fd5fec	0	0	0	0	120	0	0	0	0	0
120	0.00105676	Unassigned	4eb981b0ac3a93c2c85f14a9893466a0	10	24	0	11	0	44	31	0	0	0
120	0.00105676	Unassigned	7455d4fff262005a577ff5da76251382	0	0	0	0	0	120	0	0	0	0
119	0.00104796	D_0__Bacteria;D_1__Actinobacteria;D_2__Actinobacteria;D_3__Frankiales;D_4__Geodermatophilaceae;D_5__Modestobacter	46472c37ba6ae745094c1d3d0e20ab5e	0	57	62	0	0	0	0	0	0	0
119	0.00104796	D_0__Bacteria;D_1__Chloroflexi;D_2__Chloroflexia;D_3__Thermomicrobiales;D_4__Thermomicrobiaceae;D_5__Nitrolancea;D_6__uncultured Chloroflexi bacterium	a68dec6e5f66df5d705cfa6e6f077ab1	17	0	0	0	102	0	0	0	0	0
119	0.00104796	D_0__Bacteria;D_1__Firmicutes;D_2__Clostridia;D_3__Clostridiales;D_4__Family XI;D_5__Peptoniphilus	5cd7245e1ddc3eeb688f52fefdd30e52	0	0	47	0	36	0	0	36	0	0
119	0.00104796	D_0__Bacteria;D_1__Halanaerobiaeota;D_2__Halanaerobiia;D_3__Halanaerobiales;D_4__Halanaerobiaceae;D_5__Halanaerobium	6d17256e3ecb37ad365d81f50df11486	0	0	108	0	0	0	0	0	0	11
118	0.00103915	D_0__Bacteria	0a0c40a6e099d4d94499b8fb98c6e944	22	41	0	10	0	16	22	7	0	0
118	0.00103915	D_0__Bacteria	76330da59fe3e6f2b5d09261cdd8812f	28	21	0	23	0	20	26	0	0	0
118	0.00103915	D_0__Bacteria	e62370771c57a385d1afe4c81ad30735	42	34	0	0	0	0	12	30	0	0
118	0.00103915	D_0__Bacteria;D_1__Bacteroidetes;D_2__Bacteroidia;D_3__Bacteroidales;D_4__ML635J-40 aquatic group	ac6e2717b9de9276159af51e4426d33f	0	0	118	0	0	0	0	0	0	0
118	0.00103915	D_0__Bacteria;D_1__Firmicutes;D_2__Clostridia;D_3__Clostridiales	e5895d4616670c4af01d38733e06e850	0	0	0	0	59	27	0	32	0	0
118	0.00103915	D_0__Bacteria;D_1__Proteobacteria;D_2__Alphaproteobacteria	9dc2d20a636b954534bc27127b00fb9d	0	0	0	0	0	0	0	118	0	0
118	0.00103915	Unassigned	62b0159e270bddc1ec2620fae3a3572f	15	67	0	4	0	0	29	3	0	0
117	0.00103034	D_0__Bacteria	9510a292a06f9c6e800aab9e17b327ee	0	0	0	0	0	0	0	0	0	117
117	0.00103034	D_0__Bacteria	cc2f4b09833f9370eff61711a301b6d6	7	69	0	17	0	12	0	12	0	0
117	0.00103034	D_0__Bacteria;D_1__Bacteroidetes;D_2__Bacteroidia;D_3__Cytophagales;D_4__Cyclobacteriaceae;D_5__Imperialibacter;D_6__uncultured organism	6806379ae240b402a58fabda50de83d4	3	6	36	8	17	10	16	21	0	0
117	0.00103034	Unassigned	e1a78e3b6e086f871ae55549e60fa4d4	8	50	14	9	0	9	27	0	0	0
116	0.00102154	D_0__Bacteria	34844bea6fdd895ee4e2ec655b625d66	15	13	0	20	0	35	29	4	0	0
116	0.00102154	D_0__Bacteria;D_1__Planctomycetes;D_2__Phycisphaerae;D_3__Phycisphaerales;D_4__AKAU3564 sediment group;D_5__uncultured organism;D_6__uncultured organism	0d12d13ad0eeb5ea0819cf0b585744e8	28	30	0	14	0	21	23	0	0	0
115	0.00101273	D_0__Bacteria	8a4a23f6732e2eb2cf4a8924368e9efa	0	0	0	0	0	68	0	5	0	42
115	0.00101273	D_0__Bacteria	a257bcc810721494d29dca579f4b06a3	0	8	0	13	0	78	16	0	0	0
115	0.00101273	D_0__Bacteria	bda9c1c7e743b0f909849a9ee1804cc9	6	0	0	11	0	81	17	0	0	0
115	0.00101273	D_0__Bacteria;D_1__Firmicutes;D_2__Clostridia;D_3__Clostridiales;D_4__Peptococcaceae;D_5__uncultured	e27d076f41ccb5a048048a0fb0155a24	21	24	0	0	70	0	0	0	0	0
115	0.00101273	Unassigned	c3db09a4824b530f5ec56032cb211351	6	27	0	10	0	41	31	0	0	0
114	0.00100392	D_0__Bacteria	3b688018cc9c43bb189933016334d017	18	91	0	0	0	0	5	0	0	0
114	0.00100392	D_0__Bacteria;D_1__Proteobacteria;D_2__Alphaproteobacteria;D_3__Rhizobiales;D_4__Hyphomicrobiaceae	e8addaa1ce99d715299e143493199f2a	31	22	0	9	0	18	0	34	0	0
114	0.00100392	D_0__Bacteria;D_1__Proteobacteria;D_2__Gammaproteobacteria;D_3__Enterobacteriales;D_4__Enterobacteriaceae	92799be87ac19bea7eab4a9ccf1f4170	114	0	0	0	0	0	0	0	0	0
114	0.00100392	D_0__Bacteria;D_1__Verrucomicrobia;D_2__Verrucomicrobiae;D_3__Opitutales	b9574f566add62cce275204a2bf40072	0	0	0	31	0	0	56	27	0	0
113	0.000995118	D_0__Bacteria	1c70d5a6b933c5f358e7e5b96d1a1fc9	0	0	0	0	85	28	0	0	0	0
113	0.000995118	D_0__Bacteria	2ae4ac792618cfdb085d5240902e169e	21	27	0	12	0	53	0	0	0	0
113	0.000995118	D_0__Bacteria	78ff1e329dd025024370727368b96b87	19	20	0	14	0	0	12	0	48	0
113	0.000995118	D_0__Bacteria;D_1__Firmicutes;D_2__Bacilli;D_3__Bacillales;D_4__Planococcaceae	3b1f88c8a3aa3935388e1f5b6a0ad8f4	113	0	0	0	0	0	0	0	0	0
113	0.000995118	D_0__Bacteria;D_1__Firmicutes;D_2__Bacilli;D_3__Lactobacillales;D_4__Leuconostocaceae;D_5__Leuconostoc	d9fe34371d2b62be36f604acd0b93889	113	0	0	0	0	0	0	0	0	0
113	0.000995118	D_0__Bacteria;D_1__Firmicutes;D_2__Clostridia;D_3__Clostridiales;D_4__Clostridiaceae 3	4cecf58aaa73bc1a4950de6fd7e6c686	0	0	0	0	113	0	0	0	0	0
113	0.000995118	D_0__Bacteria;D_1__Firmicutes;D_2__Clostridia;D_3__M55-D21;D_4__uncultured bacterium;D_5__uncultured bacterium;D_6__uncultured bacterium	ee335ea375876be2736759cd4f0546f3	0	0	0	0	0	0	0	73	0	40
113	0.000995118	D_0__Bacteria;D_1__Proteobacteria;D_2__Deltaproteobacteria	923043ca8e6d44fac74005fb8f512231	0	0	23	0	68	22	0	0	0	0
113	0.000995118	D_0__Bacteria;D_1__Spirochaetes;D_2__Spirochaetia;D_3__Brevinematales;D_4__Brevinemataceae;D_5__Brevinema;D_6__uncultured organism	05cc4c91d99e6eebca266c0433f39dd8	0	113	0	0	0	0	0	0	0	0
112	0.000986312	D_0__Bacteria;D_1__Bacteroidetes;D_2__Ignavibacteria;D_3__OPB56;D_4__uncultured organism;D_5__uncultured organism;D_6__uncultured organism	f2268a797d9375a75d92ba6d0d281fa2	26	52	0	0	34	0	0	0	0	0
112	0.000986312	D_0__Bacteria;D_1__Firmicutes;D_2__Clostridia;D_3__Clostridiales;D_4__Ruminococcaceae	268e4b4950f9f4eef54b6522e4cf0416	0	0	0	0	112	0	0	0	0	0
112	0.000986312	D_0__Bacteria;D_1__Firmicutes;D_2__Clostridia;D_3__Clostridiales;D_4__Ruminococcaceae;D_5__Ruminiclostridium 1	a0156ab26b5c75eae175fa7cda4588b6	0	0	0	0	0	0	0	112	0	0
112	0.000986312	D_0__Bacteria;D_1__Planctomycetes;D_2__Phycisphaerae;D_3__Phycisphaerales;D_4__AKAU3564 sediment group;D_5__uncultured organism;D_6__uncultured organism	c278772dd9a55fbc9a92ccc616b13345	0	0	0	88	0	0	0	24	0	0
112	0.000986312	D_0__Bacteria;D_1__Proteobacteria;D_2__Alphaproteobacteria;D_3__Rickettsiales	94b09ae328d140ab4c90e04965211fa6	0	0	0	0	0	0	0	20	92	0
112	0.000986312	D_0__Bacteria;D_1__Verrucomicrobia;D_2__Verrucomicrobiae;D_3__Opitutales	a50abb596f05f47f5e7e8e48e6893920	0	41	0	32	0	0	15	24	0	0
111	0.000977506	D_0__Bacteria;D_1__Actinobacteria;D_2__Actinobacteria	811a78a964b4c367a53ce33a27c13808	15	70	17	0	0	0	0	9	0	0
111	0.000977506	D_0__Bacteria;D_1__Actinobacteria;D_2__Actinobacteria;D_3__Streptomycetales;D_4__Streptomycetaceae;D_5__Streptomyces	8eef9e6d1202e1ddeb17c8224eafd4b0	0	36	0	75	0	0	0	0	0	0
111	0.000977506	D_0__Bacteria;D_1__Planctomycetes;D_2__Phycisphaerae;D_3__Phycisphaerales;D_4__AKAU3564 sediment group	c13b38d15ce9da9123fc920ef34a725b	0	0	0	0	0	0	0	0	0	111
110	0.000968699	D_0__Bacteria	a3748cdeabea00a347fb8c79cc72397e	0	38	0	0	0	31	41	0	0	0
110	0.000968699	D_0__Bacteria	e67fa7b2ae577cb8f6438eb25cbe71f4	25	19	0	13	0	11	42	0	0	0
110	0.000968699	D_0__Bacteria	f441d023fc1b3c6d7819505e81838b7e	0	14	0	29	0	21	34	12	0	0
110	0.000968699	D_0__Bacteria;D_1__Cyanobacteria;D_2__Oxyphotobacteria;D_3__Nostocales	1bf014b8c677385a889a71fcf8c3afd1	0	17	37	0	56	0	0	0	0	0
110	0.000968699	D_0__Bacteria;D_1__Firmicutes;D_2__Clostridia;D_3__Clostridiales;D_4__Peptococcaceae;D_5__Desulfitibacter;D_6__uncultured organism	7d2e0b6f987c08e02f02c24b8e022965	0	0	0	0	110	0	0	0	0	0
110	0.000968699	D_0__Bacteria;D_1__Verrucomicrobia;D_2__Verrucomicrobiae;D_3__Opitutales;D_4__Puniceicoccaceae;D_5__Verruc-01	9c0a20e98225be6bf289ba3823f6f4c6	0	0	0	0	0	0	0	0	0	110
110	0.000968699	Unassigned	011735a4f45b7f9c6e3fc04327befe68	0	0	110	0	0	0	0	0	0	0
109	0.000959893	D_0__Bacteria	1eb5c6f8d8f715e517d4065e5853592b	0	0	0	0	109	0	0	0	0	0
109	0.000959893	D_0__Bacteria;D_1__Proteobacteria;D_2__Deltaproteobacteria	c62ed1e211bfa603aa3e94f804640c00	0	0	0	13	43	10	43	0	0	0
109	0.000959893	D_0__Bacteria;D_1__Proteobacteria;D_2__Deltaproteobacteria;D_3__Myxococcales;D_4__uncultured	f4f538b7808846b33b5c92d23576d7c9	30	0	22	0	57	0	0	0	0	0
109	0.000959893	D_0__Bacteria;D_1__Verrucomicrobia;D_2__Verrucomicrobiae;D_3__Opitutales;D_4__Puniceicoccaceae;D_5__Puniceicoccus;D_6__uncultured organism	c5f51948f0c1b4444fd3d2aaeea41dca	9	12	31	16	0	17	24	0	0	0
108	0.000951087	D_0__Bacteria	9367818d4d15e1b260fc918557eb35f1	16	43	0	6	10	0	29	0	0	4
108	0.000951087	D_0__Bacteria	e93a78bb0b93bac22dba94921b892b8f	0	56	52	0	0	0	0	0	0	0
108	0.000951087	D_0__Bacteria;D_1__Cyanobacteria;D_2__Melainabacteria;D_3__Gastranaerophilales	79098c85af358fd5f2fac433d37f54fc	0	0	0	0	0	0	0	108	0	0
108	0.000951087	D_0__Bacteria;D_1__Firmicutes;D_2__Bacilli;D_3__Bacillales;D_4__Planococcaceae	f5ee3680c1efc8af3fdcf90ffb2c47fd	0	0	0	0	0	0	0	0	0	108
108	0.000951087	D_0__Bacteria;D_1__Firmicutes;D_2__Clostridia;D_3__Clostridiales;D_4__Peptococcaceae	6b916507f91575efb1ee973972960438	0	0	58	0	50	0	0	0	0	0
108	0.000951087	D_0__Bacteria;D_1__Planctomycetes;D_2__Phycisphaerae;D_3__Phycisphaerales;D_4__Phycisphaeraceae	1bd101823786974c6606b13575ecd36c	24	37	17	0	0	0	0	0	30	0
108	0.000951087	D_0__Bacteria;D_1__Proteobacteria;D_2__Alphaproteobacteria;D_3__Puniceispirillales;D_4__uncultured;D_5__uncultured organism;D_6__uncultured organism	7a1717b9d19f09518931eea832f4ec6d	26	22	0	0	0	0	0	60	0	0
108	0.000951087	D_0__Bacteria;D_1__Proteobacteria;D_2__Deltaproteobacteria;D_3__Myxococcales	4b4bdf2cfb610a899ab41b692e07e3ef	20	26	0	19	31	12	0	0	0	0
108	0.000951087	D_0__Bacteria;D_1__WS1;D_2__uncultured organism;D_3__uncultured organism;D_4__uncultured organism;D_5__uncultured organism;D_6__uncultured organism	35c9b93f54fa3b5bb0c80ba4e6566210	23	28	0	9	0	25	14	0	0	9
107	0.00094228	D_0__Bacteria	193f2f869be10ad8fe78181c5bb05691	11	30	4	6	0	30	26	0	0	0
107	0.00094228	D_0__Bacteria	5c69c4b45cce9d9a637fcc73609a97e9	6	24	0	11	0	32	34	0	0	0
107	0.00094228	D_0__Bacteria	ef47824073374b1d938d01356109a911	9	14	0	4	0	44	36	0	0	0
107	0.00094228	D_0__Bacteria;D_1__Proteobacteria;D_2__Deltaproteobacteria;D_3__Desulfovibrionales;D_4__Desulfovibrionaceae;D_5__Desulfovibrio	27a87446a598e2bb5532c28de90eed5f	0	0	0	0	0	0	0	0	107	0
107	0.00094228	Unassigned	5d0365fc7be4cf5cfc29e8c836699b43	0	57	0	7	0	39	4	0	0	0
106	0.000933474	D_0__Bacteria	110007f258a26771043b2c6e9943ff2a	12	17	0	0	33	35	9	0	0	0
106	0.000933474	D_0__Bacteria	463cf9ef5ac99466afde849e5e598eee	9	33	0	14	0	35	15	0	0	0
106	0.000933474	D_0__Bacteria	cc81798dfb2743da25c1a0f7071ef016	0	0	0	0	0	54	52	0	0	0
106	0.000933474	D_0__Bacteria;D_1__Bacteroidetes;D_2__Bacteroidia;D_3__Cytophagales	f47f169f7d201ac715a2f4a528e9e278	0	0	0	0	0	0	106	0	0	0
106	0.000933474	D_0__Bacteria;D_1__Chloroflexi;D_2__Anaerolineae;D_3__SBR1031;D_4__uncultured planctomycete;D_5__uncultured planctomycete;D_6__uncultured planctomycete	5faf5feff6d885f4bd7d964e87294dee	0	0	0	0	0	106	0	0	0	0
105	0.000924668	D_0__Bacteria	108dfff956e2de3c5969d582d8015bcb	0	0	58	0	47	0	0	0	0	0
105	0.000924668	D_0__Bacteria	546b772af691057394c8340b328e28e8	17	14	0	15	0	38	21	0	0	0
105	0.000924668	D_0__Bacteria;D_1__Firmicutes;D_2__Clostridia;D_3__Clostridiales;D_4__Christensenellaceae;D_5__uncultured	1fd4234adb2fec7b2bb3e320f870cc21	0	10	0	0	0	0	0	43	52	0
105	0.000924668	D_0__Bacteria;D_1__Proteobacteria;D_2__Alphaproteobacteria	3c21cae91876bfc59bd45d3f58e718e3	40	0	24	0	0	0	41	0	0	0
105	0.000924668	D_0__Bacteria;D_1__Proteobacteria;D_2__Deltaproteobacteria;D_3__Desulfovibrionales;D_4__Desulfohalobiaceae;D_5__Desulfovermiculus	301dd8d0ac73e544bb9b2017ca85c592	0	0	105	0	0	0	0	0	0	0
105	0.000924668	Unassigned	61a250776fd0014dac19dfbe5194270c	14	7	0	17	0	47	20	0	0	0
104	0.000915861	D_0__Bacteria	193966dbcbb6c582fe90af2c8ed4f46d	14	34	0	11	0	9	17	0	19	0
104	0.000915861	D_0__Bacteria	f73e01246263e80ca7a9e4dfaf0d560c	0	21	49	10	11	0	13	0	0	0
104	0.000915861	D_0__Bacteria;D_1__Halanaerobiaeota;D_2__Halanaerobiia;D_3__Halanaerobiales;D_4__Halobacteroidaceae;D_5__uncultured;Ambiguous_taxa	0d69bfa7fb51220bfe50f63a0dafc120	0	0	0	0	85	0	0	0	0	19
104	0.000915861	D_0__Bacteria;D_1__Proteobacteria;D_2__Alphaproteobacteria	30be498a212a76faad03e21d044aafa7	0	0	0	0	0	0	0	104	0	0
104	0.000915861	D_0__Bacteria;D_1__Proteobacteria;D_2__Alphaproteobacteria	bd0b90a9f0b06b76cfb3f275e4f15318	14	0	0	0	0	33	28	29	0	0
104	0.000915861	D_0__Bacteria;D_1__Proteobacteria;D_2__Alphaproteobacteria	d08f9b94334690aecd714e7204e549d0	0	0	0	0	0	0	0	0	0	104
104	0.000915861	D_0__Bacteria;D_1__Proteobacteria;D_2__Alphaproteobacteria;D_3__Micavibrionales;D_4__Micavibrionaceae;D_5__uncultured	cb8f45b63c6c18c92d9d778976ce26a0	20	21	0	0	0	63	0	0	0	0
104	0.000915861	D_0__Bacteria;D_1__Proteobacteria;D_2__Deltaproteobacteria;D_3__Bradymonadales;D_4__Bradymonadaceae;D_5__uncultured gamma proteobacterium;D_6__uncultured gamma proteobacterium	a3b7898ff12f5c7e5ed645103a279320	0	0	0	104	0	0	0	0	0	0
103	0.000907055	D_0__Bacteria;D_1__Chlamydiae;D_2__Chlamydiae;D_3__Chlamydiales;D_4__Simkaniaceae;D_5__Candidatus Fritschea	fdc068a0d18304e7d9a63f91c50385bb	0	0	0	0	0	0	0	103	0	0
103	0.000907055	D_0__Bacteria;D_1__Spirochaetes;D_2__Spirochaetia;D_3__Spirochaetales;D_4__Spirochaetaceae;D_5__Spirochaeta 2	4142b7c08c282f6272f2725e145e0ef7	0	0	0	0	0	0	0	0	103	0
103	0.000907055	D_0__Bacteria;D_1__Spirochaetes;D_2__Spirochaetia;D_3__Spirochaetales;D_4__Spirochaetaceae;D_5__Spirochaeta 2;D_6__soda lake metagenome	60499cc64f402bf493f887ae318f42eb	0	0	0	0	0	0	0	103	0	0
102	0.000898248	D_0__Bacteria	752b48271b8075ec370ffb3f7ba8e603	0	0	102	0	0	0	0	0	0	0
102	0.000898248	D_0__Bacteria	e3fc897c3284e38bb8ada02c1090ebdc	8	41	0	0	7	38	8	0	0	0
102	0.000898248	D_0__Bacteria;D_1__Firmicutes;D_2__Clostridia;D_3__Clostridiales	e2c5983158349470fd63d36b666a56ae	0	0	39	0	31	0	0	32	0	0
102	0.000898248	D_0__Bacteria;D_1__Proteobacteria;D_2__Alphaproteobacteria	9694b6b87f752834ebd016fa740ce236	0	7	0	6	0	0	0	77	12	0
101	0.000889442	D_0__Bacteria;D_1__Planctomycetes;D_2__vadinHA49	3b7456d406d69fdc4630cfc2b2796f5d	19	34	0	9	0	0	8	31	0	0
101	0.000889442	D_0__Bacteria;D_1__Proteobacteria;D_2__Alphaproteobacteria;D_3__Rhizobiales	e90bf75161b41fd767b0c1f8d7234a8a	27	0	24	0	0	0	37	13	0	0
101	0.000889442	D_0__Bacteria;D_1__Proteobacteria;D_2__Deltaproteobacteria;D_3__Bdellovibrionales;D_4__Bdellovibrionaceae;D_5__Bdellovibrio;D_6__uncultured organism	449e1e16a551578f4b4c410bd391c76c	10	40	0	0	0	34	17	0	0	0
101	0.000889442	D_0__Bacteria;D_1__Thermotogae;D_2__Thermotogae;D_3__Kosmotogales;D_4__Kosmotogaceae;D_5__uncultured;D_6__uncultured bacterium	81058d37f299404dab2dc7547930574b	9	17	0	0	75	0	0	0	0	0
100	0.000880636	D_0__Bacteria	091d35895e4f9c7149f9defe2e8d95b1	0	0	0	4	0	8	12	0	0	76
100	0.000880636	D_0__Bacteria;D_1__Fusobacteria;D_2__Fusobacteriia;D_3__Fusobacteriales;D_4__Leptotrichiaceae;D_5__uncultured;D_6__uncultured organism	1f55afec75d64e3fc0acd533ef1065bc	11	20	15	23	0	0	31	0	0	0
100	0.000880636	Unassigned	1d7f3d23aab72a0c2ca7e58e43355366	0	0	0	0	0	0	0	0	0	100
99	0.000871829	D_0__Bacteria	32db8cba6e832320178e9845420c27b1	0	0	99	0	0	0	0	0	0	0
99	0.000871829	D_0__Bacteria	7794aef34602a425b0e1ff59a63ead5a	46	16	0	6	0	14	17	0	0	0
99	0.000871829	D_0__Bacteria	a0215f1dfb879d8b7c0f78c8a6cbaa4a	23	0	0	0	76	0	0	0	0	0
99	0.000871829	D_0__Bacteria;D_1__Cyanobacteria;D_2__Melainabacteria;D_3__Gastranaerophilales;D_4__uncultured organism;D_5__uncultured organism;D_6__uncultured organism	d6c49e43d7eb17fc76b64157f2e80a5f	0	0	0	0	30	0	0	69	0	0
99	0.000871829	D_0__Bacteria;D_1__Elusimicrobia;D_2__Endomicrobia;D_3__Endomicrobiales;D_4__Endomicrobiaceae;D_5__Candidatus Endomicrobium	8439ea91600e5ee30be753927413eb8e	0	7	0	0	37	0	25	30	0	0
99	0.000871829	D_0__Bacteria;D_1__Patescibacteria;D_2__Microgenomatia;D_3__Candidatus Pacebacteria;D_4__uncultured bacterium;D_5__uncultured bacterium;D_6__uncultured bacterium	c2dd01aba6059ccae4421703c9110ef7	0	9	0	76	0	0	0	14	0	0
99	0.000871829	D_0__Bacteria;D_1__Planctomycetes;D_2__ODP123;D_3__uncultured organism;D_4__uncultured organism;D_5__uncultured organism;D_6__uncultured organism	7c179fa3dad84eb6c13e7719f663fcb3	30	35	0	18	0	0	16	0	0	0
98	0.000863023	D_0__Bacteria	196de93129df14f7732f09644ac946eb	22	26	0	3	0	37	10	0	0	0
98	0.000863023	D_0__Bacteria	2b91b62b3d48c092e66a52612af97a51	0	0	0	0	86	12	0	0	0	0
98	0.000863023	D_0__Bacteria	4faa7be27b5c5b3b7a3af243bbd08e34	0	0	0	0	0	0	0	53	45	0
98	0.000863023	D_0__Bacteria	5d7248e3f187cca8d09ee5387be18e81	0	0	0	0	0	0	0	0	0	98
98	0.000863023	D_0__Bacteria	e730ca91a7cbe6acedf1ebfb89b629b1	15	0	0	10	0	51	22	0	0	0
98	0.000863023	D_0__Bacteria;D_1__Bacteroidetes;D_2__Bacteroidia	7eea42229751606f0940bfc2e07d121e	28	47	0	0	23	0	0	0	0	0
98	0.000863023	D_0__Bacteria;D_1__BRC1;D_2__uncultured organism;D_3__uncultured organism;D_4__uncultured organism;D_5__uncultured organism;D_6__uncultured organism	d2504ca7993bef7fcfed50c7487a36fb	9	28	0	12	0	0	7	17	25	0
98	0.000863023	D_0__Bacteria;D_1__Chloroflexi;D_2__Anaerolineae;D_3__SBR1031	0426c90194bd617fb5f63c3a165636bf	0	0	0	0	0	16	0	0	0	82
98	0.000863023	D_0__Bacteria;D_1__Firmicutes;D_2__Clostridia;D_3__Clostridiales	f3854c25f08d8ffd4e4ea446c411345c	0	0	0	0	69	29	0	0	0	0
98	0.000863023	D_0__Bacteria;D_1__Firmicutes;D_2__Clostridia;D_3__Clostridiales;D_4__Clostridiaceae 1;D_5__Clostridium sensu stricto 7	1fc461e440714e2bbb239b60168bf9d8	0	8	0	0	90	0	0	0	0	0
98	0.000863023	D_0__Bacteria;D_1__Firmicutes;D_2__Clostridia;D_3__Clostridiales;D_4__Family XVII;D_5__uncultured;D_6__uncultured organism	95c22ff5e92f552fca3237eb2b5dd45b	16	0	0	0	82	0	0	0	0	0
98	0.000863023	D_0__Bacteria;D_1__Proteobacteria;D_2__Alphaproteobacteria;D_3__Rickettsiales;D_4__AB1;D_5__uncultured organism;D_6__uncultured organism	439359edd7a6cb77e120b6d702035133	0	23	0	0	0	0	75	0	0	0
97	0.000854217	D_0__Bacteria	00d302f04e7237a64926f2160257693d	15	22	0	19	0	16	19	6	0	0
97	0.000854217	D_0__Bacteria	900b36e4e2ddd643de8c1d9f9b5b5ea9	0	5	0	19	0	62	11	0	0	0
97	0.000854217	D_0__Bacteria	dc9c9d32fc83076a0c658e3edffe14cc	5	21	0	7	0	21	43	0	0	0
97	0.000854217	D_0__Bacteria;D_1__Acetothermia;D_2__Acetothermiia;D_3__uncultured KB1 group bacterium;D_4__uncultured KB1 group bacterium;D_5__uncultured KB1 group bacterium;D_6__uncultured KB1 group bacterium	449e522e642ed33434dd77acd1e46575	0	0	0	0	87	10	0	0	0	0
97	0.000854217	D_0__Bacteria;D_1__Hydrogenedentes;D_2__Hydrogenedentia;D_3__Hydrogenedentiales;D_4__Hydrogenedensaceae;D_5__uncultured organism;D_6__uncultured organism	712be5d8659538823967ec9313928463	0	0	0	0	0	0	0	0	0	97
97	0.000854217	D_0__Bacteria;D_1__Planctomycetes;D_2__Phycisphaerae;D_3__Phycisphaerales;D_4__Phycisphaeraceae	6547fbb0c9da9c5eb4f6c367ce50a3bb	15	20	0	12	13	0	37	0	0	0
97	0.000854217	D_0__Bacteria;D_1__Proteobacteria;D_2__Alphaproteobacteria;D_3__Rhodovibrionales;D_4__Fodinicurvataceae;D_5__Fodinicurvata	9ed6277ee260b52d81da36190509d775	30	67	0	0	0	0	0	0	0	0
97	0.000854217	Unassigned	af14b4d85c4bcf7198531365d08e2d8b	22	26	0	13	0	17	19	0	0	0
96	0.00084541	D_0__Bacteria	1c353a8c724adb35012eae946c7693bf	20	38	0	6	0	23	9	0	0	0
96	0.00084541	D_0__Bacteria	6f567fd45c6b364382b18d31071f4668	8	11	0	0	77	0	0	0	0	0
96	0.00084541	D_0__Bacteria;D_1__Fusobacteria;D_2__Fusobacteriia;D_3__Fusobacteriales;D_4__Leptotrichiaceae;D_5__uncultured	70d02644d9f9066429f36262fa38acaf	47	25	0	0	24	0	0	0	0	0
96	0.00084541	D_0__Bacteria;D_1__Proteobacteria;D_2__Alphaproteobacteria;D_3__Rhodobacterales;D_4__Rhodobacteraceae	25d03032f0c7770b4175f0b186ecf37a	0	96	0	0	0	0	0	0	0	0
96	0.00084541	Unassigned	1cb1429d97d51a6d636e894028abd08f	23	21	0	17	0	35	0	0	0	0
96	0.00084541	Unassigned	1cd2d0d20d47e5439880d2a88c3f8055	0	16	40	0	17	0	16	0	0	7
95	0.000836604	D_0__Bacteria	375a934417d109e4d78a3490fecfae34	18	18	0	13	0	0	0	0	46	0
95	0.000836604	D_0__Bacteria	5fa6a9de9f6b2fd4b48b495604dbf1c1	19	14	0	20	0	26	16	0	0	0
95	0.000836604	D_0__Bacteria	6100678be20beb01f86dda5c91261d52	21	16	0	13	0	24	21	0	0	0
95	0.000836604	D_0__Bacteria	6b8b5913ce993f890393ec3979ad929b	9	9	0	9	0	46	22	0	0	0
95	0.000836604	D_0__Bacteria;D_1__Cyanobacteria;D_2__Melainabacteria;D_3__Gastranaerophilales	9aa48d18a35f4ca41dab632e447e0ff5	0	0	0	0	0	0	0	95	0	0
95	0.000836604	D_0__Bacteria;D_1__Firmicutes;D_2__Clostridia;D_3__Clostridiales	4eefa08d1264b0224225a93dcd2d1431	44	0	0	16	0	0	35	0	0	0
95	0.000836604	D_0__Bacteria;D_1__Kiritimatiellaeota;D_2__Kiritimatiellae;D_3__WCHB1-41;D_4__uncultured organism;D_5__uncultured organism;D_6__uncultured organism	64fc0b5d5644857104c0ea16a3ab1061	0	0	42	0	27	0	26	0	0	0
95	0.000836604	Unassigned	2bf5ebc3f290eca49f7f54f00248dd43	5	12	0	11	0	32	35	0	0	0
94	0.000827798	D_0__Bacteria	3e7c83671ca82577ac3fa8fff28e1e04	0	0	9	0	85	0	0	0	0	0
94	0.000827798	D_0__Bacteria	54720c038cb713c39ba9e1333800688b	0	0	0	7	0	24	52	11	0	0
94	0.000827798	D_0__Bacteria	63b0db49c140d6d90ca7f5eaa38148d4	0	0	70	0	0	0	24	0	0	0
94	0.000827798	D_0__Bacteria;D_1__BRC1	c4755758c2674f4dc1bb1485f38bbd4d	0	94	0	0	0	0	0	0	0	0
94	0.000827798	D_0__Bacteria;D_1__Dependentiae;D_2__Babeliae;D_3__Babeliales	915fa0b240c1a0384fda419c4492e729	0	0	0	0	94	0	0	0	0	0
94	0.000827798	D_0__Bacteria;D_1__Patescibacteria;D_2__Microgenomatia;D_3__Candidatus Pacebacteria;D_4__uncultured bacterium;D_5__uncultured bacterium;D_6__uncultured bacterium	0936fff5346cb7d61202c37c96b9ea96	0	0	0	52	0	0	10	32	0	0
94	0.000827798	D_0__Bacteria;D_1__Proteobacteria;D_2__Deltaproteobacteria	28f7acc337be399aed6712ba1ecfaa60	63	31	0	0	0	0	0	0	0	0
94	0.000827798	D_0__Bacteria;D_1__Proteobacteria;D_2__Deltaproteobacteria;D_3__Syntrophobacterales;D_4__Syntrophobacteraceae;D_5__uncultured	1e4a36ba117e182dd6c61448f98d689d	0	0	0	23	54	17	0	0	0	0
94	0.000827798	Unassigned	531da63bb32fe67b6eecd1e1529a0d00	4	0	0	20	0	45	25	0	0	0
93	0.000818991	D_0__Bacteria	063d3165999a58d2bb78820d9d4fb578	0	10	0	0	0	9	8	18	0	48
93	0.000818991	D_0__Bacteria	072099885b31bed011462b4af9f72bf9	20	15	0	19	0	24	15	0	0	0
93	0.000818991	D_0__Bacteria	23a37bed1e1afc514c35ff16e72b7eb3	0	54	21	0	0	18	0	0	0	0
93	0.000818991	D_0__Bacteria	3cc7ab8923ea32d324c6b0f1264294b8	0	29	0	0	0	23	41	0	0	0
93	0.000818991	D_0__Bacteria;D_1__Actinobacteria;D_2__Actinobacteria	972f9ac06e96ab3cce9901aaf6204099	7	13	0	31	0	15	27	0	0	0
93	0.000818991	D_0__Bacteria;D_1__Bacteroidetes;D_2__Bacteroidia;D_3__Chitinophagales;D_4__Saprospiraceae;D_5__uncultured	c9ee86cfe20a745681ac44080d2e3282	21	27	8	10	0	0	0	27	0	0
93	0.000818991	D_0__Bacteria;D_1__Proteobacteria;D_2__Alphaproteobacteria;D_3__Rhodobacterales;D_4__Rhodobacteraceae	2fb22aa638c65b0087934edfa06cf90f	49	44	0	0	0	0	0	0	0	0
92	0.000810185	D_0__Bacteria	013979b10ed22b9ba4d69d5b713b99b2	0	0	13	0	0	0	0	0	0	79
92	0.000810185	D_0__Bacteria	064efe94e003243248b9a50813ba35e8	23	34	0	10	0	25	0	0	0	0
92	0.000810185	D_0__Bacteria	b3cb2f7fedbc459642be0cbf066a7abc	0	0	92	0	0	0	0	0	0	0
92	0.000810185	D_0__Bacteria;D_1__Bacteroidetes;D_2__Bacteroidia;D_3__Cytophagales;D_4__Cyclobacteriaceae	99cdbb11c469fda3fbe4c62d7947ff0d	22	41	0	0	0	0	0	29	0	0
92	0.000810185	D_0__Bacteria;D_1__Bacteroidetes;D_2__Bacteroidia;D_3__Cytophagales;D_4__Cyclobacteriaceae	a65383c25476526117990a691ed9a9d5	12	23	17	26	0	0	14	0	0	0
92	0.000810185	D_0__Bacteria;D_1__Cyanobacteria;D_2__Oxyphotobacteria;D_3__Nostocales	5d360c25abfa4fe3302bf606a51cb12c	23	34	14	0	0	0	0	21	0	0
92	0.000810185	D_0__Bacteria;D_1__Firmicutes;D_2__Clostridia;D_3__Clostridiales;D_4__Peptococcaceae	a110b9f98eaec2d760838b7bf91ade0c	0	0	0	0	0	0	0	0	0	92
92	0.000810185	D_0__Bacteria;D_1__Patescibacteria;D_2__Microgenomatia	8cba985b4c9670cb8e7198ea3ca8aa98	17	22	0	0	0	53	0	0	0	0
92	0.000810185	D_0__Bacteria;D_1__Proteobacteria;D_2__Alphaproteobacteria	3064d6fd647b656e66882a11b5b9d5ca	0	0	0	0	0	0	44	48	0	0
92	0.000810185	D_0__Bacteria;D_1__Proteobacteria;D_2__Deltaproteobacteria;D_3__Oligoflexales;D_4__0319-6G20	6cbe20ab90b53ecbc07c3fb986356d1a	0	0	0	0	0	0	0	0	92	0
92	0.000810185	Unassigned	177bf9033a088ee7b357864d7e8bec91	0	92	0	0	0	0	0	0	0	0
92	0.000810185	Unassigned	41f3de2260ef362feac436d5fb0be6f3	0	0	0	0	0	0	0	0	0	92
91	0.000801379	D_0__Bacteria	90254f55d65a085e89934fa452879e95	0	0	0	0	8	0	34	49	0	0
91	0.000801379	D_0__Bacteria	bbfe4094af0a5ce2092b6cab858a4348	0	6	5	18	4	17	41	0	0	0
91	0.000801379	D_0__Bacteria;D_1__Patescibacteria;D_2__Parcubacteria;D_3__Candidatus Kaiserbacteria;D_4__uncultured organism;D_5__uncultured organism;D_6__uncultured organism	ae75d778e6e07d46c566d12c3aa962db	0	0	0	0	0	0	0	91	0	0
91	0.000801379	D_0__Bacteria;D_1__Planctomycetes	1faa2d4e0c75eb4c6e876dfd4cbf02b7	0	0	0	0	0	0	0	91	0	0
91	0.000801379	D_0__Bacteria;D_1__Proteobacteria;D_2__Alphaproteobacteria;D_3__Rhodobacterales;D_4__Rhodobacteraceae;D_5__Rubellimicrobium	23c08893e2ef7165f667b14c4b8bfb74	0	91	0	0	0	0	0	0	0	0
91	0.000801379	D_0__Bacteria;D_1__Spirochaetes;D_2__Spirochaetia;D_3__Spirochaetales;D_4__Spirochaetaceae;D_5__GWE2-31-10;D_6__uncultured gamma proteobacterium	848e847b97fd7a8dcce59fc484660d7c	0	16	35	0	0	0	40	0	0	0
90	0.000792572	D_0__Bacteria	a54819f03a8b9f886c31e636dc2495e6	0	65	0	25	0	0	0	0	0	0
90	0.000792572	D_0__Bacteria	ea60acd9ef88e0eb19cea39aafb5222d	0	40	3	10	0	20	17	0	0	0
90	0.000792572	D_0__Bacteria;D_1__Cyanobacteria;D_2__Oxyphotobacteria	236f1d2d375f4e6ecf4beb3b9ffd7876	9	0	39	8	20	14	0	0	0	0
90	0.000792572	D_0__Bacteria;D_1__Proteobacteria;D_2__Alphaproteobacteria	4f668da940d9c2c6a62613cb54b5230e	0	0	0	0	0	0	0	90	0	0
90	0.000792572	D_0__Bacteria;D_1__Proteobacteria;D_2__Alphaproteobacteria;D_3__Rickettsiales	70f634ecb3a40de91dd9a25ffb4c5125	0	0	0	0	0	0	39	51	0	0
89	0.000783766	D_0__Bacteria	351318551cf32914b457989108d5597e	12	48	6	7	0	0	16	0	0	0
89	0.000783766	D_0__Bacteria	d3ce1959f17bb3e26667f4593c2399f9	0	0	57	0	32	0	0	0	0	0
89	0.000783766	D_0__Bacteria;D_1__Cyanobacteria;D_2__Oxyphotobacteria;D_3__Nostocales;D_4__Rubidibacteraceae;D_5__uncultured;D_6__uncultured cyanobacterium	322aa9aedd77e809c8c173f973b44ff9	49	0	40	0	0	0	0	0	0	0
89	0.000783766	D_0__Bacteria;D_1__Fibrobacteres;D_2__Fibrobacteria;D_3__Fibrobacterales	685b4cbeec3005fe172d58f9bdeb7e97	9	22	0	15	15	0	7	21	0	0
89	0.000783766	D_0__Bacteria;D_1__Firmicutes;D_2__Clostridia;D_3__Clostridiales	cda79281aadaf29ba318f95c68ca7b30	0	19	0	14	0	0	18	38	0	0
89	0.000783766	D_0__Bacteria;D_1__Lentisphaerae;D_2__Oligosphaeria;D_3__Oligosphaerales;D_4__Lenti-02;D_5__uncultured bacterium;D_6__uncultured bacterium	53fa5610e25552a2d0c2ad8b4255062c	14	18	36	0	21	0	0	0	0	0
89	0.000783766	D_0__Bacteria;D_1__Patescibacteria;D_2__ABY1;D_3__Candidatus Falkowbacteria;D_4__uncultured bacterium;D_5__uncultured bacterium;D_6__uncultured bacterium	9b73de4fa52a596638381b47f37cc452	6	9	22	0	46	0	6	0	0	0
88	0.000774959	D_0__Bacteria	80a5f34404660572b2549f0a84da23b4	5	10	7	11	0	19	36	0	0	0
88	0.000774959	D_0__Bacteria	b4ca796b47daa6264656f22141920c87	14	24	0	20	0	8	22	0	0	0
88	0.000774959	D_0__Bacteria	c2b47206a5c6c05ba06ad2937e3139bc	0	0	0	3	0	0	0	0	0	85
88	0.000774959	D_0__Bacteria;D_1__Actinobacteria;D_2__Thermoleophilia;D_3__Gaiellales;D_4__uncultured;D_5__uncultured prokaryote;D_6__uncultured prokaryote	2fbb950ce4a1c990eb84db0bb18cd381	0	0	0	0	0	88	0	0	0	0
88	0.000774959	D_0__Bacteria;D_1__Cyanobacteria;D_2__Oxyphotobacteria;D_3__Nostocales	28605aee69b837b767e7a71fca7cfd44	24	31	0	20	0	13	0	0	0	0
88	0.000774959	D_0__Bacteria;D_1__Halanaerobiaeota;D_2__Halanaerobiia;D_3__Halanaerobiales;D_4__Halobacteroidaceae;D_5__uncultured;D_6__uncultured Halanaerobiales bacterium	b77f724a0c89e54c9c8bbf2a29af1be3	0	0	0	0	0	0	0	0	0	88
87	0.000766153	D_0__Bacteria	24317925463cbad15b136a47de7493ad	48	0	0	0	0	0	0	39	0	0
87	0.000766153	D_0__Bacteria	7e2c8ad7c33b0678197e0cf621db0e4d	0	0	0	0	0	0	0	0	0	87
87	0.000766153	D_0__Bacteria	b8863c310a5157e1f048a99c8544953c	22	0	0	11	0	29	25	0	0	0
87	0.000766153	D_0__Bacteria;D_1__Firmicutes;D_2__Bacilli;D_3__Bacillales;D_4__Sporolactobacillaceae;D_5__Salipaludibacillus	7b7cfb9aab14a7bf03767e8309c9b161	0	0	0	0	56	31	0	0	0	0
87	0.000766153	D_0__Bacteria;D_1__Proteobacteria;D_2__Alphaproteobacteria;D_3__Rhodobacterales;D_4__Rhodobacteraceae;D_5__Rubellimicrobium	06c2cda5685be20135d9e71cfe7bbd3a	0	87	0	0	0	0	0	0	0	0
86	0.000757347	D_0__Bacteria	4d39538e3e923c5d5fbb5a48d5c0efb5	0	75	0	0	0	0	0	11	0	0
86	0.000757347	D_0__Bacteria	f1cc6825c424bd47016da837628ca372	0	0	0	0	0	0	0	0	86	0
86	0.000757347	D_0__Bacteria;D_1__Bacteroidetes;D_2__Bacteroidia;D_3__Bacteroidales;D_4__Prevotellaceae	9fcd397fbd2ab6f79de55363945b610f	86	0	0	0	0	0	0	0	0	0
86	0.000757347	D_0__Bacteria;D_1__Firmicutes;D_2__Clostridia;D_3__Clostridiales;D_4__Syntrophomonadaceae;D_5__uncultured;D_6__uncultured Firmicutes bacterium	2ce86beb306bb6d50dd08883d9407bed	0	0	0	0	86	0	0	0	0	0
86	0.000757347	D_0__Bacteria;D_1__Planctomycetes;D_2__Phycisphaerae;D_3__MSBL9;D_4__GWC2-45-44;D_5__uncultured soil bacterium;D_6__uncultured soil bacterium	cf0aaf4e4e49c1d877e9736901a7b749	86	0	0	0	0	0	0	0	0	0
86	0.000757347	D_0__Bacteria;D_1__Spirochaetes;D_2__Spirochaetia;D_3__Spirochaetales;D_4__Spirochaetaceae;D_5__Spirochaeta 2	a3120d1c9cacf5e4192277585b35df5e	0	86	0	0	0	0	0	0	0	0
86	0.000757347	D_0__Bacteria;D_1__Tenericutes;D_2__Mollicutes;D_3__Haloplasmatales;D_4__Haloplasmataceae;D_5__Haloplasma	ad04691a712f23d7f35bd6af4cf79bcb	0	0	0	0	0	0	0	86	0	0
85	0.00074854	D_0__Bacteria	98d358f7c8207cc8a6e4f7386da8ce49	0	72	0	0	0	7	6	0	0	0
85	0.00074854	D_0__Bacteria	f491910a475354fba18a984b26b30b7a	21	23	0	9	0	0	32	0	0	0
85	0.00074854	D_0__Bacteria;D_1__Bacteroidetes;D_2__Rhodothermia;D_3__Rhodothermales;D_4__Rhodothermaceae;D_5__uncultured;D_6__uncultured Bacteroidetes bacterium	2710287442135334bba22d0304e1fa7a	0	34	0	14	0	0	0	37	0	0
85	0.00074854	D_0__Bacteria;D_1__Cyanobacteria;D_2__Oxyphotobacteria;D_3__Nostocales;D_4__Nostocaceae	8b45fe86b27f57abaac543be0127776b	0	85	0	0	0	0	0	0	0	0
85	0.00074854	D_0__Bacteria;D_1__Hydrogenedentes;D_2__Hydrogenedentia;D_3__Hydrogenedentiales;D_4__Hydrogenedensaceae;D_5__uncultured organism;D_6__uncultured organism	6aa70a7b430abe7c22c98ec9f965d8f4	0	0	0	0	85	0	0	0	0	0
85	0.00074854	D_0__Bacteria;D_1__Proteobacteria;D_2__Alphaproteobacteria;D_3__Rhodobacterales;D_4__Rhodobacteraceae	e7971546e3c6511fd5915ee7b563685b	0	0	0	0	0	0	85	0	0	0
85	0.00074854	D_0__Bacteria;D_1__Proteobacteria;D_2__Gammaproteobacteria	f8db4d6daac5792d0d93c87770960b22	0	0	0	0	0	0	0	85	0	0
84	0.000739734	D_0__Bacteria	11c3d44fb7d8dfa195760f52c3eae73b	27	31	0	14	0	12	0	0	0	0
84	0.000739734	D_0__Bacteria;D_1__Bacteroidetes;D_2__Rhodothermia;D_3__Balneolales;D_4__Balneolaceae;D_5__uncultured	5a3678c75320b6802b55a87f3530626b	21	0	0	0	63	0	0	0	0	0
84	0.000739734	D_0__Bacteria;D_1__Planctomycetes;D_2__vadinHA49;D_3__uncultured bacterium;D_4__uncultured bacterium;D_5__uncultured bacterium;D_6__uncultured bacterium	f0821916a47f15febb1d524bc553a015	0	46	9	9	20	0	0	0	0	0
84	0.000739734	D_0__Bacteria;D_1__Proteobacteria;D_2__Alphaproteobacteria;D_3__Rickettsiales;D_4__AB1	738689d5b1a587806bb8d5bd786b562a	0	0	0	29	0	0	0	55	0	0
84	0.000739734	D_0__Bacteria;D_1__Proteobacteria;D_2__Gammaproteobacteria;D_3__Ectothiorhodospirales;D_4__Ectothiorhodospiraceae;D_5__Halofilum	17639f5baa7edd327e89caccd74bf484	0	0	0	0	84	0	0	0	0	0
84	0.000739734	Unassigned	4a57c5017a48c81eb47e988d6643b81a	0	84	0	0	0	0	0	0	0	0
83	0.000730928	D_0__Bacteria	25e23e9b91cc1d50b3056cf8e37a16f6	0	61	0	0	0	0	0	22	0	0
83	0.000730928	D_0__Bacteria	c2d2b8f9874a04f00ce0c7397ac00b38	0	0	0	0	0	0	0	0	0	83
83	0.000730928	D_0__Bacteria;D_1__Actinobacteria;D_2__Actinobacteria;D_3__Kineosporiales;D_4__Kineosporiaceae;D_5__Pseudokineococcus	3e6120d668e175903d2d96fd4d9908f0	0	83	0	0	0	0	0	0	0	0
83	0.000730928	D_0__Bacteria;D_1__Cyanobacteria;D_2__Melainabacteria;D_3__Gastranaerophilales;D_4__uncultured organism;D_5__uncultured organism;D_6__uncultured organism	945fe7cba31ab95b9d131c35dd375125	0	0	83	0	0	0	0	0	0	0
83	0.000730928	D_0__Bacteria;D_1__Firmicutes;D_2__Clostridia;D_3__Clostridiales;D_4__Family XIV;D_5__Anaerobranca;D_6__uncultured bacterium	6355fcc01482d4da5e1822a54e82e856	0	10	0	0	73	0	0	0	0	0
83	0.000730928	D_0__Bacteria;D_1__Firmicutes;D_2__Clostridia;D_3__Clostridiales;D_4__Heliobacteriaceae;D_5__Hydrogenispora;D_6__uncultured bacterium	b2db0d292bac650ff7338ed490adcdca	0	0	0	0	0	0	0	0	83	0
83	0.000730928	D_0__Bacteria;D_1__Spirochaetes;D_2__Spirochaetia;D_3__Spirochaetales;D_4__Spirochaetaceae	b39c4bac60e361fb11e03181eb8172fa	17	0	0	0	0	0	0	66	0	0
83	0.000730928	Unassigned	029fa8de91d4160c7bab182c7789aa62	0	0	0	0	0	0	0	0	83	0
83	0.000730928	Unassigned	a29f5b55d7657ca7ce2a5cef02c9f84a	8	12	0	0	0	39	24	0	0	0
82	0.000722121	D_0__Bacteria	0f35f74cf37774de4d1399d70c97f131	3	26	0	0	0	16	10	11	0	16
82	0.000722121	D_0__Bacteria	cb54b57c993795d2dd03f5b51b97254f	0	0	68	0	0	14	0	0	0	0
82	0.000722121	D_0__Bacteria;D_1__Actinobacteria;D_2__Actinobacteria;D_3__Corynebacteriales;D_4__Nocardiaceae;D_5__Rhodococcus	a585bfa506ff1a84ec9c20dd73409452	0	0	43	0	8	0	12	0	0	19
82	0.000722121	D_0__Bacteria;D_1__Bacteroidetes;D_2__Bacteroidia;D_3__SM1A07;D_4__uncultured organism;D_5__uncultured organism;D_6__uncultured organism	eb61c66315348073e154818f4f1155ff	20	0	0	21	0	31	0	10	0	0
82	0.000722121	D_0__Bacteria;D_1__Firmicutes;D_2__Clostridia;D_3__Natranaerobiales;D_4__Natranaerobiaceae	912970b6655d76491ce1b8c55ea93633	0	0	39	0	43	0	0	0	0	0
82	0.000722121	D_0__Bacteria;D_1__Planctomycetes;D_2__vadinHA49;D_3__uncultured Planctomycetales bacterium;D_4__uncultured Planctomycetales bacterium;D_5__uncultured Planctomycetales bacterium;D_6__uncultured Planctomycetales bacterium	ff3170769aaae426c20e87424c2a28e4	52	30	0	0	0	0	0	0	0	0
82	0.000722121	D_0__Bacteria;D_1__Proteobacteria;D_2__Gammaproteobacteria;D_3__Oceanospirillales;D_4__Halomonadaceae;D_5__Halomonas	6d11612605e4485f18a279a27be6336e	18	22	23	0	19	0	0	0	0	0
82	0.000722121	Unassigned	8a951cb3c9f9f63133c80425e45922f6	18	15	3	6	0	24	16	0	0	0
81	0.000713315	D_0__Bacteria;D_1__Bacteroidetes;D_2__Bacteroidia;D_3__Bacteroidales	8bfdf2fa609366c35348f1192af75a9c	46	0	0	28	0	0	0	5	2	0
81	0.000713315	D_0__Bacteria;D_1__Gemmatimonadetes;D_2__BD2-11 terrestrial group;D_3__uncultured forest soil bacterium;D_4__uncultured forest soil bacterium;D_5__uncultured forest soil bacterium;D_6__uncultured forest soil bacterium	2fe762aad09acc7b8910936691496895	0	71	10	0	0	0	0	0	0	0
81	0.000713315	D_0__Bacteria;D_1__Patescibacteria;D_2__WS6 (Dojkabacteria)	8cdf6128dc68ad7b84bab068f0488c28	0	64	0	17	0	0	0	0	0	0
81	0.000713315	D_0__Bacteria;D_1__Planctomycetes;D_2__Phycisphaerae;D_3__Phycisphaerales;D_4__AKAU3564 sediment group	8b46c13f5ea04e4f38a124d4d25fed4f	25	56	0	0	0	0	0	0	0	0
80	0.000704509	D_0__Bacteria	29752271cf0e6827a9585fac73ba2450	0	0	34	0	0	0	46	0	0	0
80	0.000704509	D_0__Bacteria	33282421942d234c06d88f40f4fd112f	4	0	0	4	0	51	21	0	0	0
80	0.000704509	D_0__Bacteria	cc0a2451df7cfc2ced91e24927938428	0	0	80	0	0	0	0	0	0	0
80	0.000704509	D_0__Bacteria;D_1__Actinobacteria;D_2__WCHB1-81	30d9cc1a6762908584209b0a4a1b5a83	0	0	0	0	80	0	0	0	0	0
80	0.000704509	D_0__Bacteria;D_1__Bacteroidetes;D_2__Ignavibacteria;D_3__OPB56;D_4__uncultured organism;D_5__uncultured organism;D_6__uncultured organism	08a416617e154ae0733d76752412c74d	0	0	31	0	49	0	0	0	0	0
80	0.000704509	D_0__Bacteria;D_1__Proteobacteria;D_2__Gammaproteobacteria	2a139e45def9539517e439aeaa23bcef	0	80	0	0	0	0	0	0	0	0
79	0.000695702	D_0__Bacteria	661a04a704271df98e802094446ba482	40	0	0	0	0	39	0	0	0	0
79	0.000695702	D_0__Bacteria	6a15270df4b89e95a20d51f00f07226b	0	51	0	0	0	0	28	0	0	0
79	0.000695702	D_0__Bacteria	addb33a8bfb246bce47a22acbd60c466	0	0	0	0	79	0	0	0	0	0
79	0.000695702	D_0__Bacteria;D_1__Proteobacteria;D_2__Alphaproteobacteria;D_3__Rhodobacterales;D_4__Rhodobacteraceae	e7c5b2dd240822920d0392d552ac9024	0	12	0	0	0	23	0	44	0	0
78	0.000686896	D_0__Bacteria	6f08880feea32ac0dce5bb2245c8b290	5	0	0	6	0	33	0	0	0	34
78	0.000686896	D_0__Bacteria	8472fc2e90e2e9c1c5caa0be77d26348	0	11	0	9	0	35	23	0	0	0
78	0.000686896	D_0__Bacteria;D_1__Firmicutes;D_2__Clostridia;D_3__Clostridiales;D_4__Peptococcaceae	916df0d20efbce4f74dfbfe8529b0fb9	0	0	0	0	0	78	0	0	0	0
78	0.000686896	D_0__Bacteria;D_1__Firmicutes;D_2__Clostridia;D_3__Clostridiales;D_4__Ruminococcaceae	147126b32d1cda8cd7cfa91db6ab1272	0	0	78	0	0	0	0	0	0	0
78	0.000686896	D_0__Bacteria;D_1__Firmicutes;D_2__Clostridia;D_3__Clostridiales;D_4__Ruminococcaceae	720af184adc491be05adebc732e3cf1c	0	0	0	0	0	78	0	0	0	0
78	0.000686896	D_0__Bacteria;D_1__Hydrogenedentes;D_2__Hydrogenedentia;D_3__Hydrogenedentiales;D_4__Hydrogenedensaceae	61b408cfeaa24b9426c29f5bc0195e5b	15	51	0	0	12	0	0	0	0	0
78	0.000686896	D_0__Bacteria;D_1__Proteobacteria;D_2__Deltaproteobacteria;D_3__Desulfovibrionales;D_4__Desulfovibrionaceae;D_5__Desulfovibrio	68e42eeb97b47f4452b73598ae82a615	0	0	0	0	0	0	0	0	78	0
78	0.000686896	D_0__Bacteria;D_1__Proteobacteria;D_2__Gammaproteobacteria	55057616a4006b45659566467158a0f3	78	0	0	0	0	0	0	0	0	0
77	0.00067809	D_0__Bacteria	68e6828fb7d66f2940d3c36a0edf7fdc	6	6	0	9	0	40	16	0	0	0
77	0.00067809	D_0__Bacteria	df2bd1ef7ba6e838fa92d9f2e2149394	31	43	0	3	0	0	0	0	0	0
77	0.00067809	D_0__Bacteria;D_1__Spirochaetes;D_2__Spirochaetia;D_3__Spirochaetales;D_4__Spirochaetaceae;D_5__Spirochaeta 2	d1f5c1a804e0a3f2dad2fde32e17df11	0	0	38	0	39	0	0	0	0	0
77	0.00067809	D_0__Bacteria;D_1__Tenericutes;D_2__Mollicutes;D_3__Haloplasmatales;D_4__Haloplasmataceae;D_5__Haloplasma	b5c535287125e9e26098744387a6285a	0	0	0	0	0	0	77	0	0	0
77	0.00067809	Unassigned	6de02b695af80d5b9b99c1ee997246d9	0	2	0	0	0	2	7	0	0	66
76	0.000669283	D_0__Bacteria	21a8b6e5020a735f6b72554fcd3da18e	0	0	28	0	26	0	22	0	0	0
76	0.000669283	D_0__Bacteria	59c78a4d6b3f158449d8b835b09de523	0	4	0	0	0	55	13	0	0	4
76	0.000669283	D_0__Bacteria;D_1__Actinobacteria;D_2__Rubrobacteria;D_3__Rubrobacterales;D_4__Rubrobacteriaceae;D_5__Rubrobacter	09a2003c7abf2b6e70cd12eb8f3f96d9	0	46	9	8	0	13	0	0	0	0
76	0.000669283	D_0__Bacteria;D_1__Bacteroidetes;D_2__Bacteroidia;D_3__Flavobacteriales;D_4__Flavobacteriaceae;D_5__Psychroflexus	4f84dd2c957c6818b04076e210c55bd5	0	24	0	14	0	0	21	17	0	0
[truncated: 4,406 more rows]
