# Supplementary material for: Diversity of an uncommon elastic hypersaline microbial mat along a small-scale transect
Source: PeerJ. 2022 Jun 20;10:e13579. doi: 10.7717/peerj.13579 (PMC9220918; doi:10.7717/peerj.13579)
Supplement: Supplemental Information 20 [file peerj-10-13579-s020.zip]

Archive with 2 entries (2 files):
- 119d6830d469418a99ce61f4d669d079.cys
- 972f22e875524404ac97c143dfd1186e.cys
